# Supplementary material for: Genotyping by sequencing reveals lack of local genetic structure between two German Ips typographus L. populations
Source: For Res (Fayettev). 2022 Jan 26;2:1. doi: 10.48130/FR-2022-0001 (PMC11524269; doi:10.48130/FR-2022-0001)
Supplement: Supplementary file 1 — Supplementary data to this article can be found online. [file FR-2022-0001-S1.zip]

Archive with 7 entries (7 files):
- 10.48130_FR-2022-0001-Suppl-FigureS2.docx
- 10.48130_FR-2022-0001-Suppl-FigureS3.docx
- 10.48130_FR-2022-0001-Suppl-TableS1.docx
- 10.48130_FR-2022-0001-Suppl-TableS2.xlsx
- 10.48130_FR-2022-0001-Suppl-TableS3.xlsx
- 10.48130_FR-2022-0001-Suppl-TableS4.xlsx
- 10.48130_FR-2022-0001-Suppl-FigureS1.docx
