# Supplementary material for: Genotyping by sequencing reveals lack of local genetic structure between two German Ips typographus L. populations
Source: For Res (Fayettev). 2022 Jan 26;2:1. doi: 10.48130/FR-2022-0001 (PMC11524269; doi:10.48130/FR-2022-0001)
Supplement: Supplementary file 1 — Supplementary data to this article can be found online. [file FR-2022-0001-S1.zip › 10.48130_FR-2022-0001-Suppl-TableS2.xlsx]

## Sheet: Tabelle1
Table S2 Pairwise genetic distance (Hamming distance) among individual pools.
	T1-01_Ahlefeld	T3-09_Ahlefeld	T5-49_Ahlefeld	T2-02_Ahlefeld	T1-10_Ahlefeld	T3-03_Ahlefeld	T3-11_Ahlefeld	T1-04_Ahlefeld	T4-12_Ahlefeld	T1-05_Ahlefeld	T4-13_Ahlefeld	T5-45_Ahlefeld	T2-06_Ahlefeld	T4-14_Ahlefeld	T5-46_Ahlefeld	T2-07_Ahlefeld	T4-15_Ahlefeld	T5-47_Ahlefeld	T3-08_Ahlefeld	T4-16_Ahlefeld	T5-48_Ahlefeld	T8-57_Arnsberg	T6-50_Arnsberg	T9-58_Arnsberg	T6-51_Arnsberg	T10-59_Arnsberg	T6-52_Arnsberg	T10-60_Arnsberg	T6-53_Arnsberg	T10-61_Arnsberg	T7-54_Arnsberg	T8-62_Arnsberg	T7-55_Arnsberg	T9-63_Arnsberg	T7-56_Arnsberg
T1-01_Ahlefeld	0	0.208794	0.205734	0.202882	0.196554	0.210368	0.205348	0.202466	0.206001	0.204367	0.20514	0.199079	0.209596	0.203149	0.206001	0.207605	0.207457	0.206655	0.204397	0.207754	0.206447	0.20508	0.207219	0.207249	0.207398	0.205318	0.19997	0.208586	0.20508	0.20814	0.199614	0.205912	0.204813	0.20713	0.203803
T3-09_Ahlefeld	0.208794	0	0.205526	0.20098	0.189869	0.190701	0.205169	0.204011	0.204427	0.200802	0.199643	0.201188	0.208705	0.205556	0.19801	0.205764	0.203624	0.204011	0.202347	0.203357	0.201426	0.205437	0.205051	0.205199	0.205556	0.203951	0.202139	0.20719	0.200178	0.201961	0.199436	0.204872	0.202347	0.201188	0.204664
T5-49_Ahlefeld	0.205734	0.205526	0	0.203298	0.192959	0.204753	0.203981	0.202496	0.200089	0.199822	0.202169	0.186988	0.209566	0.199733	0.20413	0.207754	0.201545	0.202911	0.204456	0.200654	0.194474	0.20208	0.206744	0.205288	0.202674	0.200921	0.196019	0.20921	0.202109	0.203357	0.198663	0.204427	0.199049	0.206031	0.204783
T2-02_Ahlefeld	0.202882	0.20098	0.203298	0	0.192543	0.203417	0.201248	0.196673	0.199406	0.196524	0.196049	0.200149	0.202704	0.198425	0.198396	0.202822	0.199822	0.19896	0.200683	0.199584	0.200267	0.200446	0.202347	0.202139	0.203387	0.200832	0.191355	0.203179	0.200119	0.19795	0.194236	0.202555	0.199079	0.200654	0.200446
T1-10_Ahlefeld	0.196554	0.189869	0.192959	0.192543	0	0.192959	0.190315	0.191771	0.190255	0.188087	0.190196	0.187106	0.18981	0.189691	0.187047	0.191444	0.190731	0.188176	0.192484	0.193197	0.1918	0.193702	0.192929	0.190939	0.192365	0.191058	0.185948	0.192781	0.189186	0.19183	0.186542	0.189453	0.191266	0.19281	0.189453
T3-03_Ahlefeld	0.210368	0.190701	0.204753	0.203417	0.192959	0	0.200802	0.202882	0.201753	0.198782	0.203298	0.200178	0.204545	0.202288	0.202139	0.204694	0.203357	0.199911	0.200178	0.202941	0.201604	0.205823	0.201604	0.203535	0.203832	0.202614	0.198099	0.205556	0.202674	0.205674	0.199822	0.204219	0.20199	0.205823	0.201307
T3-11_Ahlefeld	0.205348	0.205169	0.203981	0.201248	0.190315	0.200802	0	0.196732	0.202496	0.201575	0.198604	0.195306	0.202377	0.201812	0.197712	0.203803	0.200446	0.197415	0.20104	0.20309	0.202525	0.205615	0.201307	0.202733	0.203417	0.199584	0.193078	0.205466	0.19795	0.199614	0.200327	0.199643	0.202377	0.206239	0.197534
T1-04_Ahlefeld	0.202466	0.204011	0.202496	0.196673	0.191771	0.202882	0.196732	0	0.201664	0.198574	0.197475	0.198604	0.201872	0.199168	0.200267	0.201188	0.20107	0.200357	0.195989	0.199792	0.198693	0.200416	0.201248	0.203743	0.202971	0.199138	0.19388	0.205496	0.19792	0.20101	0.197148	0.198544	0.19798	0.200357	0.198455
T4-12_Ahlefeld	0.206001	0.204427	0.200089	0.199406	0.190255	0.201753	0.202496	0.201664	0	0.199138	0.200921	0.193048	0.203981	0.199525	0.1959	0.200297	0.201604	0.199643	0.204605	0.199614	0.201842	0.201396	0.195395	0.199049	0.199584	0.199257	0.193286	0.201188	0.195039	0.199762	0.195989	0.200297	0.194593	0.204545	0.199703
T1-05_Ahlefeld	0.204367	0.200802	0.199822	0.196524	0.188087	0.198782	0.201575	0.198574	0.199138	0	0.198099	0.195514	0.20104	0.194236	0.196554	0.201456	0.202198	0.195187	0.199138	0.197831	0.19492	0.199762	0.197504	0.201812	0.202733	0.199168	0.190523	0.201188	0.195157	0.200119	0.19694	0.199614	0.197831	0.199673	0.195722
T4-13_Ahlefeld	0.20514	0.199643	0.202169	0.196049	0.190196	0.203298	0.198604	0.197475	0.200921	0.198099	0	0.19792	0.201723	0.19596	0.195395	0.19899	0.201188	0.198604	0.200327	0.198752	0.202258	0.201783	0.198812	0.20104	0.200951	0.199228	0.191384	0.203387	0.196405	0.195692	0.19186	0.198425	0.199733	0.200475	0.198455
T5-45_Ahlefeld	0.199079	0.201188	0.186988	0.200149	0.187106	0.200178	0.195306	0.198604	0.193048	0.195514	0.19792	0	0.204397	0.195544	0.197594	0.203624	0.198752	0.193494	0.199881	0.19798	0.198782	0.199495	0.198366	0.198366	0.199079	0.197237	0.188384	0.202852	0.195098	0.20098	0.19183	0.193939	0.197564	0.20199	0.198307
T2-06_Ahlefeld	0.209596	0.208705	0.209566	0.202704	0.18981	0.204545	0.202377	0.201872	0.203981	0.20104	0.201723	0.204397	0	0.201396	0.203357	0.1847	0.20309	0.201159	0.203654	0.201337	0.204219	0.204367	0.205793	0.20719	0.206803	0.201545	0.196524	0.206328	0.201604	0.205318	0.19899	0.203803	0.203209	0.206566	0.202347
T4-14_Ahlefeld	0.203149	0.205556	0.199733	0.198425	0.189691	0.202288	0.201812	0.199168	0.199525	0.194236	0.19596	0.195544	0.201396	0	0.196316	0.203119	0.201396	0.193939	0.200475	0.196762	0.201664	0.197415	0.19795	0.20104	0.200089	0.200505	0.189572	0.207843	0.194712	0.198455	0.194979	0.200594	0.199673	0.201693	0.197534
T5-46_Ahlefeld	0.206001	0.19801	0.20413	0.198396	0.187047	0.202139	0.197712	0.200267	0.1959	0.196554	0.195395	0.197594	0.203357	0.196316	0	0.202674	0.19795	0.198693	0.19792	0.200505	0.20205	0.201842	0.198752	0.199228	0.199376	0.197237	0.193672	0.199614	0.194147	0.20101	0.191949	0.197891	0.200386	0.201426	0.198396
T2-07_Ahlefeld	0.207605	0.205764	0.207754	0.202822	0.191444	0.204694	0.203803	0.201188	0.200297	0.201456	0.19899	0.203624	0.1847	0.203119	0.202674	0	0.205793	0.201634	0.205229	0.204159	0.20407	0.20407	0.203595	0.203535	0.206001	0.203773	0.19801	0.206387	0.203922	0.202614	0.19902	0.201872	0.2041	0.20306	0.202614
T4-15_Ahlefeld	0.207457	0.203624	0.201545	0.199822	0.190731	0.203357	0.200446	0.20107	0.201604	0.202198	0.201188	0.198752	0.20309	0.201396	0.19795	0.205793	0	0.201188	0.203387	0.202614	0.202198	0.204902	0.201812	0.204605	0.199673	0.205229	0.196405	0.203951	0.200535	0.202941	0.198396	0.203357	0.202258	0.203981	0.203238
T5-47_Ahlefeld	0.206655	0.204011	0.202911	0.19896	0.188176	0.199911	0.197415	0.200357	0.199643	0.195187	0.198604	0.193494	0.201159	0.193939	0.198693	0.201634	0.201188	0	0.198693	0.200357	0.200238	0.202347	0.19896	0.200386	0.199287	0.196138	0.195603	0.199406	0.196316	0.20107	0.19388	0.199168	0.19801	0.203654	0.197148
T3-08_Ahlefeld	0.204397	0.202347	0.204456	0.200683	0.192484	0.200178	0.20104	0.195989	0.204605	0.199138	0.200327	0.199881	0.203654	0.200475	0.19792	0.205229	0.203387	0.198693	0	0.20208	0.202971	0.202644	0.199822	0.205258	0.202822	0.204427	0.194504	0.204011	0.19902	0.202911	0.196851	0.202496	0.200564	0.20104	0.199762
T4-16_Ahlefeld	0.207754	0.203357	0.200654	0.199584	0.193197	0.202941	0.20309	0.199792	0.199614	0.197831	0.198752	0.19798	0.201337	0.196762	0.200505	0.204159	0.202614	0.200357	0.20208	0	0.204783	0.202733	0.200564	0.202198	0.2041	0.201931	0.19183	0.204545	0.201664	0.201723	0.193939	0.199554	0.201753	0.200208	0.200059
T5-48_Ahlefeld	0.206447	0.201426	0.194474	0.200267	0.1918	0.201604	0.202525	0.198693	0.201842	0.19492	0.202258	0.198782	0.204219	0.201664	0.20205	0.20407	0.202198	0.200238	0.202971	0.204783	0	0.20508	0.202139	0.201872	0.201575	0.204159	0.195484	0.202733	0.201901	0.203892	0.195633	0.200624	0.197089	0.205615	0.196554
T8-57_Arnsberg	0.20508	0.205437	0.20208	0.200446	0.193702	0.205823	0.205615	0.200416	0.201396	0.199762	0.201783	0.199495	0.204367	0.197415	0.201842	0.20407	0.204902	0.202347	0.202644	0.202733	0.20508	0	0.202585	0.203298	0.202971	0.202496	0.193137	0.2071	0.201218	0.203327	0.198158	0.199257	0.201337	0.203981	0.199109
T6-50_Arnsberg	0.207219	0.205051	0.206744	0.202347	0.192929	0.201604	0.201307	0.201248	0.195395	0.197504	0.198812	0.198366	0.205793	0.19795	0.198752	0.203595	0.201812	0.19896	0.199822	0.200564	0.202139	0.202585	0	0.202377	0.200267	0.196346	0.19489	0.201842	0.197445	0.200475	0.197029	0.196078	0.200772	0.201307	0.198723
T9-58_Arnsberg	0.207249	0.205199	0.205288	0.202139	0.190939	0.203535	0.202733	0.203743	0.199049	0.201812	0.20104	0.198366	0.20719	0.20104	0.199228	0.203535	0.204605	0.200386	0.205258	0.202198	0.201872	0.203298	0.202377	0	0.203238	0.19997	0.195425	0.20615	0.202614	0.20719	0.198841	0.202377	0.20107	0.195484	0.201485
T6-51_Arnsberg	0.207398	0.205556	0.202674	0.203387	0.192365	0.203832	0.203417	0.202971	0.199584	0.202733	0.200951	0.199079	0.206803	0.200089	0.199376	0.206001	0.199673	0.199287	0.202822	0.2041	0.201575	0.202971	0.200267	0.203238	0	0.197653	0.195722	0.203149	0.198128	0.199138	0.20003	0.200802	0.203149	0.206239	0.203892
T10-59_Arnsberg	0.205318	0.203951	0.200921	0.200832	0.191058	0.202614	0.199584	0.199138	0.199257	0.199168	0.199228	0.197237	0.201545	0.200505	0.197237	0.203773	0.205229	0.196138	0.204427	0.201931	0.204159	0.202496	0.196346	0.19997	0.197653	0	0.193613	0.20413	0.198723	0.200475	0.195336	0.196494	0.198604	0.20104	0.198544
T6-52_Arnsberg	0.19997	0.202139	0.196019	0.191355	0.185948	0.198099	0.193078	0.19388	0.193286	0.190523	0.191384	0.188384	0.196524	0.189572	0.193672	0.19801	0.196405	0.195603	0.194504	0.19183	0.195484	0.193137	0.19489	0.195425	0.195722	0.193613	0	0.19697	0.190434	0.194029	0.191028	0.192662	0.191711	0.196524	0.192305
T10-60_Arnsberg	0.208586	0.20719	0.20921	0.203179	0.192781	0.205556	0.205466	0.205496	0.201188	0.201188	0.203387	0.202852	0.206328	0.207843	0.199614	0.206387	0.203951	0.199406	0.204011	0.204545	0.202733	0.2071	0.201842	0.20615	0.203149	0.20413	0.19697	0	0.198128	0.200238	0.199376	0.204902	0.203357	0.209121	0.204337
T6-53_Arnsberg	0.20508	0.200178	0.202109	0.200119	0.189186	0.202674	0.19795	0.19792	0.195039	0.195157	0.196405	0.195098	0.201604	0.194712	0.194147	0.203922	0.200535	0.196316	0.19902	0.201664	0.201901	0.201218	0.197445	0.202614	0.198128	0.198723	0.190434	0.198128	0	0.198455	0.196643	0.196435	0.196494	0.203149	0.197683
T10-61_Arnsberg	0.20814	0.201961	0.203357	0.19795	0.19183	0.205674	0.199614	0.20101	0.199762	0.200119	0.195692	0.20098	0.205318	0.198455	0.20101	0.202614	0.202941	0.20107	0.202911	0.201723	0.203892	0.203327	0.200475	0.20719	0.199138	0.200475	0.194029	0.200238	0.198455	0	0.200862	0.198633	0.202198	0.201515	0.200743
T7-54_Arnsberg	0.199614	0.199436	0.198663	0.194236	0.186542	0.199822	0.200327	0.197148	0.195989	0.19694	0.19186	0.19183	0.19899	0.194979	0.191949	0.19902	0.198396	0.19388	0.196851	0.193939	0.195633	0.198158	0.197029	0.198841	0.20003	0.195336	0.191028	0.199376	0.196643	0.200862	0	0.197534	0.198693	0.20309	0.198158
T8-62_Arnsberg	0.205912	0.204872	0.204427	0.202555	0.189453	0.204219	0.199643	0.198544	0.200297	0.199614	0.198425	0.193939	0.203803	0.200594	0.197891	0.201872	0.203357	0.199168	0.202496	0.199554	0.200624	0.199257	0.196078	0.202377	0.200802	0.196494	0.192662	0.204902	0.196435	0.198633	0.197534	0	0.195989	0.199673	0.197504
T7-55_Arnsberg	0.204813	0.202347	0.199049	0.199079	0.191266	0.20199	0.202377	0.19798	0.194593	0.197831	0.199733	0.197564	0.203209	0.199673	0.200386	0.2041	0.202258	0.19801	0.200564	0.201753	0.197089	0.201337	0.200772	0.20107	0.203149	0.198604	0.191711	0.203357	0.196494	0.202198	0.198693	0.195989	0	0.204783	0.198485
T9-63_Arnsberg	0.20713	0.201188	0.206031	0.200654	0.19281	0.205823	0.206239	0.200357	0.204545	0.199673	0.200475	0.20199	0.206566	0.201693	0.201426	0.20306	0.203981	0.203654	0.20104	0.200208	0.205615	0.203981	0.201307	0.195484	0.206239	0.20104	0.196524	0.209121	0.203149	0.201515	0.20309	0.199673	0.204783	0	0.203179
T7-56_Arnsberg	0.203803	0.204664	0.204783	0.200446	0.189453	0.201307	0.197534	0.198455	0.199703	0.195722	0.198455	0.198307	0.202347	0.197534	0.198396	0.202614	0.203238	0.197148	0.199762	0.200059	0.196554	0.199109	0.198723	0.201485	0.203892	0.198544	0.192305	0.204337	0.197683	0.200743	0.198158	0.197504	0.198485	0.203179	0
