# Supplementary material for: Genotyping by sequencing reveals lack of local genetic structure between two German Ips typographus L. populations
Source: For Res (Fayettev). 2022 Jan 26;2:1. doi: 10.48130/FR-2022-0001 (PMC11524269; doi:10.48130/FR-2022-0001)
Supplement: Supplementary file 1 — Supplementary data to this article can be found online. [file FR-2022-0001-S1.zip › 10.48130_FR-2022-0001-Suppl-TableS3.xlsx]

## Sheet: Tabelle1
Table S3 IDs and sequence information of the final SNP set
SNP_ID	BLAST result
45651-1144_76	JADDUH010000006.1 Ips typographus isolate SLU IpsContig6, whole genome shotgun sequence
45292-1156_123	JADDUH010000010.1 Ips typographus isolate SLU IpsContig10, whole genome shotgun sequence
54442-930_229	JADDUH010000001.1 Ips typographus isolate SLU IpsContig1, whole genome shotgun sequence
2187-14486_187	JADDUH010000030.1 Ips typographus isolate SLU IpsContig30, whole genome shotgun sequence
18343-3157_4	JADDUH010000013.1 Ips typographus isolate SLU IpsContig13, whole genome shotgun sequence
20266-2863_60	JADDUH010000001.1 Ips typographus isolate SLU IpsContig1, whole genome shotgun sequence
34652-1581_163	JADDUH010000012.1 Ips typographus isolate SLU IpsContig12, whole genome shotgun sequence
36485-1489_191	JADDUH010000001.1 Ips typographus isolate SLU IpsContig1, whole genome shotgun sequence
53182-955_123	JADDUH010000001.1 Ips typographus isolate SLU IpsContig1, whole genome shotgun sequence
59146-845_120	JADDUH010000013.1 Ips typographus isolate SLU IpsContig13, whole genome shotgun sequence
122338-355_4	JADDUH010000004.1 Ips typographus isolate SLU IpsContig4, whole genome shotgun sequence
403737-83_9	JADDUH010000015.1 Ips typographus isolate SLU IpsContig15, whole genome shotgun sequence
579059-53_158	JADDUH010000012.1 Ips typographus isolate SLU IpsContig12, whole genome shotgun sequence
39202-1371_160	JADDUH010000001.1 Ips typographus isolate SLU IpsContig1, whole genome shotgun sequence
474-25110_215	JADDUH010000012.1 Ips typographus isolate SLU IpsContig12, whole genome shotgun sequence
12197-4625_94	JADDUH010000030.1 Ips typographus isolate SLU IpsContig30, whole genome shotgun sequence
44681-1174_121	JADDUH010000022.1 Ips typographus isolate SLU IpsContig22, whole genome shotgun sequence
55874-903_133	JADDUH010000002.1 Ips typographus isolate SLU IpsContig2, whole genome shotgun sequence
69987-692_10	JADDUH010000014.1 Ips typographus isolate SLU IpsContig14, whole genome shotgun sequence
70002-692_15	JADDUH010000005.1 Ips typographus isolate SLU IpsContig5, whole genome shotgun sequence
146426-285_118	JADDUH010000030.1 Ips typographus isolate SLU IpsContig30, whole genome shotgun sequence
408406-82_77	JADDUH010000017.1 Ips typographus isolate SLU IpsContig17, whole genome shotgun sequence
4935767-6_15	JADDUH010000152.1 Ips typographus isolate SLU IpsContig152, whole genome shotgun sequence
17086-3382_149	JADDUH010000004.1 Ips typographus isolate SLU IpsContig4, whole genome shotgun sequence
148130-281_128	JADDUH010000003.1 Ips typographus isolate SLU IpsContig3, whole genome shotgun sequence
23905-2404_205	JADDUH010000070.1 Ips typographus isolate SLU IpsContig70, whole genome shotgun sequence
109456-406_121	JADDUH010000016.1 Ips typographus isolate SLU IpsContig16, whole genome shotgun sequence
894568-32_153	JADDUH010000002.1 Ips typographus isolate SLU IpsContig2, whole genome shotgun sequence
164-32565_227	JADDUH010000261.1 Ips typographus isolate SLU IpsContig263, whole genome shotgun sequence
226-30294_149	JADDUH010000004.1 Ips typographus isolate SLU IpsContig4, whole genome shotgun sequence
235-29989_69	JADDUH010000005.1 Ips typographus isolate SLU IpsContig5, whole genome shotgun sequence
251-29482_33	JADDUH010000036.1 Ips typographus isolate SLU IpsContig36, whole genome shotgun sequence
410-26145_177	JADDUH010000001.1 Ips typographus isolate SLU IpsContig1, whole genome shotgun sequence
416-26068_188	JADDUH010000034.1 Ips typographus isolate SLU IpsContig34, whole genome shotgun sequence
496-24831_59	JADDUH010000003.1 Ips typographus isolate SLU IpsContig3, whole genome shotgun sequence
516-24555_97	JADDUH010000005.1 Ips typographus isolate SLU IpsContig5, whole genome shotgun sequence
536-24289_8	JADDUH010000019.1 Ips typographus isolate SLU IpsContig19, whole genome shotgun sequence
544-24154_25	JADDUH010000013.1 Ips typographus isolate SLU IpsContig13, whole genome shotgun sequence
603-23383_170	JADDUH010000002.1 Ips typographus isolate SLU IpsContig2, whole genome shotgun sequence
624-23072_113	JADDUH010000006.1 Ips typographus isolate SLU IpsContig6, whole genome shotgun sequence
639-22912_35	JADDUH010000002.1 Ips typographus isolate SLU IpsContig2, whole genome shotgun sequence
653-22781_21	JADDUH010000011.1 Ips typographus isolate SLU IpsContig11, whole genome shotgun sequence
695-22438_111	JADDUH010000007.1 Ips typographus isolate SLU IpsContig7, whole genome shotgun sequence
695-22438_136	JADDUH010000007.1 Ips typographus isolate SLU IpsContig7, whole genome shotgun sequence
721-22248_24	JADDUH010000001.1 Ips typographus isolate SLU IpsContig1, whole genome shotgun sequence
721-22248_129	JADDUH010000001.1 Ips typographus isolate SLU IpsContig1, whole genome shotgun sequence
729-22101_131	JADDUH010000005.1 Ips typographus isolate SLU IpsContig5, whole genome shotgun sequence
756-21860_60	JADDUH010000013.1 Ips typographus isolate SLU IpsContig13, whole genome shotgun sequence
818-21199_206	JADDUH010000001.1 Ips typographus isolate SLU IpsContig1, whole genome shotgun sequence
947-20106_71	JADDUH010000007.1 Ips typographus isolate SLU IpsContig7, whole genome shotgun sequence
949-20098_168	JADDUH010000001.1 Ips typographus isolate SLU IpsContig1, whole genome shotgun sequence
1030-19637_146	JADDUH010000002.1 Ips typographus isolate SLU IpsContig2, whole genome shotgun sequence
1038-19575_130	JADDUH010000005.1 Ips typographus isolate SLU IpsContig5, whole genome shotgun sequence
1110-19059_155	JADDUH010000011.1 Ips typographus isolate SLU IpsContig11, whole genome shotgun sequence
1117-19037_69	JADDUH010000077.1 Ips typographus isolate SLU IpsContig77, whole genome shotgun sequence
1146-18847_90	JADDUH010000005.1 Ips typographus isolate SLU IpsContig5, whole genome shotgun sequence
1151-18796_202	JADDUH010000003.1 Ips typographus isolate SLU IpsContig3, whole genome shotgun sequence
1190-18573_12	JADDUH010000016.1 Ips typographus isolate SLU IpsContig16, whole genome shotgun sequence
1206-18476_129	JADDUH010000001.1 Ips typographus isolate SLU IpsContig1, whole genome shotgun sequence
1216-18405_192	JADDUH010000004.1 Ips typographus isolate SLU IpsContig4, whole genome shotgun sequence
1221-18369_11	JADDUH010000005.1 Ips typographus isolate SLU IpsContig5, whole genome shotgun sequence
1255-18192_176	JADDUH010000011.1 Ips typographus isolate SLU IpsContig11, whole genome shotgun sequence
1292-17941_188	JADDUH010000013.1 Ips typographus isolate SLU IpsContig13, whole genome shotgun sequence
1312-17830_70	JADDUH010000014.1 Ips typographus isolate SLU IpsContig14, whole genome shotgun sequence
1347-17633_23	JADDUH010000003.1 Ips typographus isolate SLU IpsContig3, whole genome shotgun sequence
1405-17332_71	JADDUH010000005.1 Ips typographus isolate SLU IpsContig5, whole genome shotgun sequence
1411-17299_44	JADDUH010000013.1 Ips typographus isolate SLU IpsContig13, whole genome shotgun sequence
1413-17285_109	JADDUH010000011.1 Ips typographus isolate SLU IpsContig11, whole genome shotgun sequence
1425-17255_148	JADDUH010000008.1 Ips typographus isolate SLU IpsContig8, whole genome shotgun sequence
1425-17255_156	JADDUH010000008.1 Ips typographus isolate SLU IpsContig8, whole genome shotgun sequence
1456-17116_25	JADDUH010000003.1 Ips typographus isolate SLU IpsContig3, whole genome shotgun sequence
1560-16714_194	JADDUH010000011.1 Ips typographus isolate SLU IpsContig11, whole genome shotgun sequence
1579-16639_17	JADDUH010000003.1 Ips typographus isolate SLU IpsContig3, whole genome shotgun sequence
1581-16636_210	JADDUH010000009.1 Ips typographus isolate SLU IpsContig9, whole genome shotgun sequence
1624-16464_29	JADDUH010000064.1 Ips typographus isolate SLU IpsContig64, whole genome shotgun sequence
1626-16461_54	JADDUH010000005.1 Ips typographus isolate SLU IpsContig5, whole genome shotgun sequence
1627-16456_12	JADDUH010000015.1 Ips typographus isolate SLU IpsContig15, whole genome shotgun sequence
1627-16456_55	JADDUH010000015.1 Ips typographus isolate SLU IpsContig15, whole genome shotgun sequence
1643-16404_168	JADDUH010000007.1 Ips typographus isolate SLU IpsContig7, whole genome shotgun sequence
1679-16277_216	JADDUH010000002.1 Ips typographus isolate SLU IpsContig2, whole genome shotgun sequence
1688-16253_153	JADDUH010000086.1 Ips typographus isolate SLU IpsContig86, whole genome shotgun sequence
1697-16206_46	JADDUH010000001.1 Ips typographus isolate SLU IpsContig1, whole genome shotgun sequence
1736-16088_110	JADDUH010000002.1 Ips typographus isolate SLU IpsContig2, whole genome shotgun sequence
1813-15802_121	JADDUH010000010.1 Ips typographus isolate SLU IpsContig10, whole genome shotgun sequence
1822-15775_144	JADDUH010000001.1 Ips typographus isolate SLU IpsContig1, whole genome shotgun sequence
1844-15688_56	JADDUH010000004.1 Ips typographus isolate SLU IpsContig4, whole genome shotgun sequence
1844-15688_184	JADDUH010000004.1 Ips typographus isolate SLU IpsContig4, whole genome shotgun sequence
1849-15678_24	JADDUH010000013.1 Ips typographus isolate SLU IpsContig13, whole genome shotgun sequence
1904-15493_169	JADDUH010000044.1 Ips typographus isolate SLU IpsContig44, whole genome shotgun sequence
1912-15457_176	JADDUH010000011.1 Ips typographus isolate SLU IpsContig11, whole genome shotgun sequence
1919-15445_32	JADDUH010000061.1 Ips typographus isolate SLU IpsContig61, whole genome shotgun sequence
1919-15445_89	JADDUH010000061.1 Ips typographus isolate SLU IpsContig61, whole genome shotgun sequence
1956-15326_86	JADDUH010000053.1 Ips typographus isolate SLU IpsContig53, whole genome shotgun sequence
1959-15324_145	JADDUH010000014.1 Ips typographus isolate SLU IpsContig14, whole genome shotgun sequence
1965-15307_159	JADDUH010000029.1 Ips typographus isolate SLU IpsContig29, whole genome shotgun sequence
1968-15288_107	JADDUH010000007.1 Ips typographus isolate SLU IpsContig7, whole genome shotgun sequence
2003-15167_114	JADDUH010000017.1 Ips typographus isolate SLU IpsContig17, whole genome shotgun sequence
2017-15112_199	JADDUH010000035.1 Ips typographus isolate SLU IpsContig35, whole genome shotgun sequence
2021-15096_11	JADDUH010000004.1 Ips typographus isolate SLU IpsContig4, whole genome shotgun sequence
2057-14930_122	JADDUH010000001.1 Ips typographus isolate SLU IpsContig1, whole genome shotgun sequence
2060-14923_180	JADDUH010000005.1 Ips typographus isolate SLU IpsContig5, whole genome shotgun sequence
2148-14600_62	JADDUH010000002.1 Ips typographus isolate SLU IpsContig2, whole genome shotgun sequence
2156-14577_58	JADDUH010000007.1 Ips typographus isolate SLU IpsContig7, whole genome shotgun sequence
2186-14487_137	JADDUH010000001.1 Ips typographus isolate SLU IpsContig1, whole genome shotgun sequence
2194-14465_96	JADDUH010000033.1 Ips typographus isolate SLU IpsContig33, whole genome shotgun sequence
2211-14430_165	JADDUH010000008.1 Ips typographus isolate SLU IpsContig8, whole genome shotgun sequence
2236-14337_49	JADDUH010000013.1 Ips typographus isolate SLU IpsContig13, whole genome shotgun sequence
2236-14337_64	JADDUH010000013.1 Ips typographus isolate SLU IpsContig13, whole genome shotgun sequence
2236-14337_203	JADDUH010000013.1 Ips typographus isolate SLU IpsContig13, whole genome shotgun sequence
2289-14185_191	JADDUH010000004.1 Ips typographus isolate SLU IpsContig4, whole genome shotgun sequence
2290-14183_92	JADDUH010000001.1 Ips typographus isolate SLU IpsContig1, whole genome shotgun sequence
2324-14069_80	JADDUH010000003.1 Ips typographus isolate SLU IpsContig3, whole genome shotgun sequence
2393-13872_94	JADDUH010000011.1 Ips typographus isolate SLU IpsContig11, whole genome shotgun sequence
2396-13870_156	JADDUH010000001.1 Ips typographus isolate SLU IpsContig1, whole genome shotgun sequence
2405-13849_71	JADDUH010000005.1 Ips typographus isolate SLU IpsContig5, whole genome shotgun sequence
2431-13782_83	JADDUH010000086.1 Ips typographus isolate SLU IpsContig86, whole genome shotgun sequence
2437-13759_72	JADDUH010000006.1 Ips typographus isolate SLU IpsContig6, whole genome shotgun sequence
2437-13759_152	JADDUH010000006.1 Ips typographus isolate SLU IpsContig6, whole genome shotgun sequence
2440-13745_143	JADDUH010000031.1 Ips typographus isolate SLU IpsContig31, whole genome shotgun sequence
2464-13657_187	JADDUH010000018.1 Ips typographus isolate SLU IpsContig18, whole genome shotgun sequence
2480-13621_227	JADDUH010000050.1 Ips typographus isolate SLU IpsContig50, whole genome shotgun sequence
2481-13619_80	JADDUH010000001.1 Ips typographus isolate SLU IpsContig1, whole genome shotgun sequence
2481-13619_174	JADDUH010000001.1 Ips typographus isolate SLU IpsContig1, whole genome shotgun sequence
2536-13454_15	JADDUH010000034.1 Ips typographus isolate SLU IpsContig34, whole genome shotgun sequence
2551-13421_134	JADDUH010000017.1 Ips typographus isolate SLU IpsContig17, whole genome shotgun sequence
2556-13408_237	JADDUH010000013.1 Ips typographus isolate SLU IpsContig13, whole genome shotgun sequence
2561-13398_19	JADDUH010000010.1 Ips typographus isolate SLU IpsContig10, whole genome shotgun sequence
2574-13367_73	JADDUH010000005.1 Ips typographus isolate SLU IpsContig5, whole genome shotgun sequence
2590-13319_188	JADDUH010000004.1 Ips typographus isolate SLU IpsContig4, whole genome shotgun sequence
2593-13314_51	JADDUH010000030.1 Ips typographus isolate SLU IpsContig30, whole genome shotgun sequence
2667-13103_36	JADDUH010000016.1 Ips typographus isolate SLU IpsContig16, whole genome shotgun sequence
2736-12924_80	JADDUH010000022.1 Ips typographus isolate SLU IpsContig22, whole genome shotgun sequence
2749-12910_138	JADDUH010000021.1 Ips typographus isolate SLU IpsContig21, whole genome shotgun sequence
2763-12881_31	JADDUH010000038.1 Ips typographus isolate SLU IpsContig38, whole genome shotgun sequence
2777-12847_153	JADDUH010000014.1 Ips typographus isolate SLU IpsContig14, whole genome shotgun sequence
2802-12789_145	JADDUH010000041.1 Ips typographus isolate SLU IpsContig41, whole genome shotgun sequence
2863-12653_40	JADDUH010000018.1 Ips typographus isolate SLU IpsContig18, whole genome shotgun sequence
2867-12647_169	JADDUH010000044.1 Ips typographus isolate SLU IpsContig44, whole genome shotgun sequence
2869-12644_72	JADDUH010000005.1 Ips typographus isolate SLU IpsContig5, whole genome shotgun sequence
2875-12621_39	JADDUH010000025.1 Ips typographus isolate SLU IpsContig25, whole genome shotgun sequence
2898-12573_126	JADDUH010000005.1 Ips typographus isolate SLU IpsContig5, whole genome shotgun sequence
2907-12555_161	JADDUH010000052.1 Ips typographus isolate SLU IpsContig52, whole genome shotgun sequence
2914-12546_13	JADDUH010000006.1 Ips typographus isolate SLU IpsContig6, whole genome shotgun sequence
2914-12546_213	JADDUH010000006.1 Ips typographus isolate SLU IpsContig6, whole genome shotgun sequence
2938-12490_86	JADDUH010000004.1 Ips typographus isolate SLU IpsContig4, whole genome shotgun sequence
3019-12276_175	JADDUH010000006.1 Ips typographus isolate SLU IpsContig6, whole genome shotgun sequence
3019-12276_232	JADDUH010000006.1 Ips typographus isolate SLU IpsContig6, whole genome shotgun sequence
3020-12272_149	JADDUH010000010.1 Ips typographus isolate SLU IpsContig10, whole genome shotgun sequence
3039-12212_139	JADDUH010000002.1 Ips typographus isolate SLU IpsContig2, whole genome shotgun sequence
3040-12209_61	JADDUH010000014.1 Ips typographus isolate SLU IpsContig14, whole genome shotgun sequence
3043-12203_125	JADDUH010000009.1 Ips typographus isolate SLU IpsContig9, whole genome shotgun sequence
3077-12116_227	JADDUH010000005.1 Ips typographus isolate SLU IpsContig5, whole genome shotgun sequence
3080-12114_18	JADDUH010000010.1 Ips typographus isolate SLU IpsContig10, whole genome shotgun sequence
3082-12111_58	JADDUH010000023.1 Ips typographus isolate SLU IpsContig23, whole genome shotgun sequence
3098-12074_173	JADDUH010000002.1 Ips typographus isolate SLU IpsContig2, whole genome shotgun sequence
3105-12065_6	JADDUH010000005.1 Ips typographus isolate SLU IpsContig5, whole genome shotgun sequence
3106-12062_18	JADDUH010000010.1 Ips typographus isolate SLU IpsContig10, whole genome shotgun sequence
3112-12048_16	JADDUH010000016.1 Ips typographus isolate SLU IpsContig16, whole genome shotgun sequence
3112-12048_160	JADDUH010000016.1 Ips typographus isolate SLU IpsContig16, whole genome shotgun sequence
3121-12038_45	JADDUH010000018.1 Ips typographus isolate SLU IpsContig18, whole genome shotgun sequence
3121-12038_92	JADDUH010000018.1 Ips typographus isolate SLU IpsContig18, whole genome shotgun sequence
3121-12038_127	JADDUH010000018.1 Ips typographus isolate SLU IpsContig18, whole genome shotgun sequence
3126-12029_184	JADDUH010000051.1 Ips typographus isolate SLU IpsContig51, whole genome shotgun sequence
3140-12003_183	JADDUH010000003.1 Ips typographus isolate SLU IpsContig3, whole genome shotgun sequence
3154-11986_148	JADDUH010000066.1 Ips typographus isolate SLU IpsContig66, whole genome shotgun sequence
3178-11940_84	JADDUH010000023.1 Ips typographus isolate SLU IpsContig23, whole genome shotgun sequence
3189-11925_165	JADDUH010000001.1 Ips typographus isolate SLU IpsContig1, whole genome shotgun sequence
3198-11907_132	JADDUH010000013.1 Ips typographus isolate SLU IpsContig13, whole genome shotgun sequence
3200-11903_47	JADDUH010000006.1 Ips typographus isolate SLU IpsContig6, whole genome shotgun sequence
3218-11870_66	JADDUH010000005.1 Ips typographus isolate SLU IpsContig5, whole genome shotgun sequence
3219-11867_118	JADDUH010000039.1 Ips typographus isolate SLU IpsContig39, whole genome shotgun sequence
3223-11864_42	JADDUH010000006.1 Ips typographus isolate SLU IpsContig6, whole genome shotgun sequence
3230-11848_62	JADDUH010000013.1 Ips typographus isolate SLU IpsContig13, whole genome shotgun sequence
3242-11825_159	JADDUH010000001.1 Ips typographus isolate SLU IpsContig1, whole genome shotgun sequence
3261-11789_102	JADDUH010000008.1 Ips typographus isolate SLU IpsContig8, whole genome shotgun sequence
3268-11762_186	JADDUH010000024.1 Ips typographus isolate SLU IpsContig24, whole genome shotgun sequence
3274-11758_121	JADDUH010000029.1 Ips typographus isolate SLU IpsContig29, whole genome shotgun sequence
3325-11668_23	JADDUH010000014.1 Ips typographus isolate SLU IpsContig14, whole genome shotgun sequence
3364-11586_169	JADDUH010000002.1 Ips typographus isolate SLU IpsContig2, whole genome shotgun sequence
3392-11526_49	JADDUH010000003.1 Ips typographus isolate SLU IpsContig3, whole genome shotgun sequence
3400-11508_4	JADDUH010000030.1 Ips typographus isolate SLU IpsContig30, whole genome shotgun sequence
3400-11508_165	JADDUH010000030.1 Ips typographus isolate SLU IpsContig30, whole genome shotgun sequence
3424-11465_18	JADDUH010000012.1 Ips typographus isolate SLU IpsContig12, whole genome shotgun sequence
3424-11465_43	JADDUH010000012.1 Ips typographus isolate SLU IpsContig12, whole genome shotgun sequence
3445-11430_84	JADDUH010000013.1 Ips typographus isolate SLU IpsContig13, whole genome shotgun sequence
3487-11343_28	JADDUH010000003.1 Ips typographus isolate SLU IpsContig3, whole genome shotgun sequence
3487-11343_76	JADDUH010000003.1 Ips typographus isolate SLU IpsContig3, whole genome shotgun sequence
3487-11343_160	JADDUH010000003.1 Ips typographus isolate SLU IpsContig3, whole genome shotgun sequence
3492-11331_39	JADDUH010000034.1 Ips typographus isolate SLU IpsContig34, whole genome shotgun sequence
3566-11204_95	JADDUH010000001.1 Ips typographus isolate SLU IpsContig1, whole genome shotgun sequence
3572-11188_141	JADDUH010000007.1 Ips typographus isolate SLU IpsContig7, whole genome shotgun sequence
3583-11164_166	JADDUH010000002.1 Ips typographus isolate SLU IpsContig2, whole genome shotgun sequence
3589-11154_118	JADDUH010000005.1 Ips typographus isolate SLU IpsContig5, whole genome shotgun sequence
3591-11150_154	JADDUH010000005.1 Ips typographus isolate SLU IpsContig5, whole genome shotgun sequence
3601-11133_8	JADDUH010000010.1 Ips typographus isolate SLU IpsContig10, whole genome shotgun sequence
3603-11123_134	JADDUH010000006.1 Ips typographus isolate SLU IpsContig6, whole genome shotgun sequence
3622-11086_164	JADDUH010000017.1 Ips typographus isolate SLU IpsContig17, whole genome shotgun sequence
3622-11086_184	JADDUH010000017.1 Ips typographus isolate SLU IpsContig17, whole genome shotgun sequence
3642-11063_204	JADDUH010000003.1 Ips typographus isolate SLU IpsContig3, whole genome shotgun sequence
3652-11046_114	JADDUH010000010.1 Ips typographus isolate SLU IpsContig10, whole genome shotgun sequence
3655-11044_93	JADDUH010000010.1 Ips typographus isolate SLU IpsContig10, whole genome shotgun sequence
3658-11038_54	JADDUH010000006.1 Ips typographus isolate SLU IpsContig6, whole genome shotgun sequence
3668-11018_67	JADDUH010000030.1 Ips typographus isolate SLU IpsContig30, whole genome shotgun sequence
3676-11006_172	JADDUH010000003.1 Ips typographus isolate SLU IpsContig3, whole genome shotgun sequence
3678-11000_74	JADDUH010000041.1 Ips typographus isolate SLU IpsContig41, whole genome shotgun sequence
3678-11000_193	JADDUH010000041.1 Ips typographus isolate SLU IpsContig41, whole genome shotgun sequence
3687-10989_123	JADDUH010000009.1 Ips typographus isolate SLU IpsContig9, whole genome shotgun sequence
3705-10942_60	JADDUH010000007.1 Ips typographus isolate SLU IpsContig7, whole genome shotgun sequence
3707-10940_195	JADDUH010000006.1 Ips typographus isolate SLU IpsContig6, whole genome shotgun sequence
3709-10937_77	JADDUH010000014.1 Ips typographus isolate SLU IpsContig14, whole genome shotgun sequence
3716-10921_47	JADDUH010000023.1 Ips typographus isolate SLU IpsContig23, whole genome shotgun sequence
3718-10920_70	JADDUH010000011.1 Ips typographus isolate SLU IpsContig11, whole genome shotgun sequence
3734-10899_154	JADDUH010000003.1 Ips typographus isolate SLU IpsContig3, whole genome shotgun sequence
3741-10893_206	JADDUH010000036.1 Ips typographus isolate SLU IpsContig36, whole genome shotgun sequence
3765-10846_96	JADDUH010000007.1 Ips typographus isolate SLU IpsContig7, whole genome shotgun sequence
3768-10843_247	JADDUH010000069.1 Ips typographus isolate SLU IpsContig69, whole genome shotgun sequence
3788-10809_6	JADDUH010000030.1 Ips typographus isolate SLU IpsContig30, whole genome shotgun sequence
3809-10766_47	JADDUH010000002.1 Ips typographus isolate SLU IpsContig2, whole genome shotgun sequence
3838-10731_165	JADDUH010000010.1 Ips typographus isolate SLU IpsContig10, whole genome shotgun sequence
3859-10697_134	JADDUH010000061.1 Ips typographus isolate SLU IpsContig61, whole genome shotgun sequence
3870-10674_102	JADDUH010000009.1 Ips typographus isolate SLU IpsContig9, whole genome shotgun sequence
3887-10643_131	JADDUH010000001.1 Ips typographus isolate SLU IpsContig1, whole genome shotgun sequence
3887-10643_153	JADDUH010000001.1 Ips typographus isolate SLU IpsContig1, whole genome shotgun sequence
3924-10590_73	JADDUH010000001.1 Ips typographus isolate SLU IpsContig1, whole genome shotgun sequence
3952-10554_136	JADDUH010000047.1 Ips typographus isolate SLU IpsContig47, whole genome shotgun sequence
3952-10554_216	JADDUH010000047.1 Ips typographus isolate SLU IpsContig47, whole genome shotgun sequence
3971-10521_129	JADDUH010000006.1 Ips typographus isolate SLU IpsContig6, whole genome shotgun sequence
3996-10482_173	JADDUH010000003.1 Ips typographus isolate SLU IpsContig3, whole genome shotgun sequence
4011-10451_196	JADDUH010000003.1 Ips typographus isolate SLU IpsContig3, whole genome shotgun sequence
4025-10420_61	JADDUH010000008.1 Ips typographus isolate SLU IpsContig8, whole genome shotgun sequence
4025-10420_151	JADDUH010000008.1 Ips typographus isolate SLU IpsContig8, whole genome shotgun sequence
4042-10393_78	JADDUH010000002.1 Ips typographus isolate SLU IpsContig2, whole genome shotgun sequence
4042-10393_119	JADDUH010000002.1 Ips typographus isolate SLU IpsContig2, whole genome shotgun sequence
4084-10328_155	JADDUH010000011.1 Ips typographus isolate SLU IpsContig11, whole genome shotgun sequence
4090-10322_65	JADDUH010000012.1 Ips typographus isolate SLU IpsContig12, whole genome shotgun sequence
4095-10319_142	JADDUH010000011.1 Ips typographus isolate SLU IpsContig11, whole genome shotgun sequence
4104-10301_149	JADDUH010000003.1 Ips typographus isolate SLU IpsContig3, whole genome shotgun sequence
4106-10295_44	JADDUH010000001.1 Ips typographus isolate SLU IpsContig1, whole genome shotgun sequence
4140-10249_194	JADDUH010000009.1 Ips typographus isolate SLU IpsContig9, whole genome shotgun sequence
4143-10247_72	JADDUH010000005.1 Ips typographus isolate SLU IpsContig5, whole genome shotgun sequence
4145-10245_84	JADDUH010000020.1 Ips typographus isolate SLU IpsContig20, whole genome shotgun sequence
4147-10244_130	JADDUH010000010.1 Ips typographus isolate SLU IpsContig10, whole genome shotgun sequence
4147-10244_181	JADDUH010000010.1 Ips typographus isolate SLU IpsContig10, whole genome shotgun sequence
4160-10217_6	JADDUH010000057.1 Ips typographus isolate SLU IpsContig57, whole genome shotgun sequence
4162-10217_21	JADDUH010000026.1 Ips typographus isolate SLU IpsContig26, whole genome shotgun sequence
4194-10171_60	JADDUH010000015.1 Ips typographus isolate SLU IpsContig15, whole genome shotgun sequence
4201-10156_141	JADDUH010000003.1 Ips typographus isolate SLU IpsContig3, whole genome shotgun sequence
4203-10154_144	JADDUH010000014.1 Ips typographus isolate SLU IpsContig14, whole genome shotgun sequence
4211-10137_154	JADDUH010000005.1 Ips typographus isolate SLU IpsContig5, whole genome shotgun sequence
4232-10104_175	JADDUH010000005.1 Ips typographus isolate SLU IpsContig5, whole genome shotgun sequence
4234-10102_78	JADDUH010000010.1 Ips typographus isolate SLU IpsContig10, whole genome shotgun sequence
4241-10085_8	JADDUH010000013.1 Ips typographus isolate SLU IpsContig13, whole genome shotgun sequence
4271-10040_196	JADDUH010000002.1 Ips typographus isolate SLU IpsContig2, whole genome shotgun sequence
4285-10023_183	JADDUH010000050.1 Ips typographus isolate SLU IpsContig50, whole genome shotgun sequence
4291-10007_110	JADDUH010000057.1 Ips typographus isolate SLU IpsContig57, whole genome shotgun sequence
4325-9954_109	JADDUH010000003.1 Ips typographus isolate SLU IpsContig3, whole genome shotgun sequence
4327-9951_189	JADDUH010000002.1 Ips typographus isolate SLU IpsContig2, whole genome shotgun sequence
4368-9893_122	JADDUH010000065.1 Ips typographus isolate SLU IpsContig65, whole genome shotgun sequence
4395-9862_162	JADDUH010000005.1 Ips typographus isolate SLU IpsContig5, whole genome shotgun sequence
4410-9844_101	JADDUH010000006.1 Ips typographus isolate SLU IpsContig6, whole genome shotgun sequence
4410-9844_183	JADDUH010000006.1 Ips typographus isolate SLU IpsContig6, whole genome shotgun sequence
4449-9785_42	JADDUH010000006.1 Ips typographus isolate SLU IpsContig6, whole genome shotgun sequence
4462-9760_8	JADDUH010000010.1 Ips typographus isolate SLU IpsContig10, whole genome shotgun sequence
4464-9756_180	JADDUH010000005.1 Ips typographus isolate SLU IpsContig5, whole genome shotgun sequence
4474-9748_121	JADDUH010000003.1 Ips typographus isolate SLU IpsContig3, whole genome shotgun sequence
4480-9736_113	JADDUH010000042.1 Ips typographus isolate SLU IpsContig42, whole genome shotgun sequence
4481-9735_152	JADDUH010000004.1 Ips typographus isolate SLU IpsContig4, whole genome shotgun sequence
4487-9728_66	JADDUH010000001.1 Ips typographus isolate SLU IpsContig1, whole genome shotgun sequence
4499-9713_93	JADDUH010000005.1 Ips typographus isolate SLU IpsContig5, whole genome shotgun sequence
4511-9706_32	JADDUH010000001.1 Ips typographus isolate SLU IpsContig1, whole genome shotgun sequence
4526-9690_50	JADDUH010000012.1 Ips typographus isolate SLU IpsContig12, whole genome shotgun sequence
4533-9684_158	JADDUH010000014.1 Ips typographus isolate SLU IpsContig14, whole genome shotgun sequence
4554-9652_155	JADDUH010000009.1 Ips typographus isolate SLU IpsContig9, whole genome shotgun sequence
4596-9598_36	JADDUH010000069.1 Ips typographus isolate SLU IpsContig69, whole genome shotgun sequence
4608-9589_104	JADDUH010000011.1 Ips typographus isolate SLU IpsContig11, whole genome shotgun sequence
4610-9587_151	JADDUH010000013.1 Ips typographus isolate SLU IpsContig13, whole genome shotgun sequence
4624-9573_210	JADDUH010000002.1 Ips typographus isolate SLU IpsContig2, whole genome shotgun sequence
4631-9565_44	JADDUH010000001.1 Ips typographus isolate SLU IpsContig1, whole genome shotgun sequence
4637-9561_98	JADDUH010000052.1 Ips typographus isolate SLU IpsContig52, whole genome shotgun sequence
4639-9558_190	JADDUH010000021.1 Ips typographus isolate SLU IpsContig21, whole genome shotgun sequence
4650-9540_156	JADDUH010000001.1 Ips typographus isolate SLU IpsContig1, whole genome shotgun sequence
4676-9508_53	JADDUH010000011.1 Ips typographus isolate SLU IpsContig11, whole genome shotgun sequence
4709-9446_16	JADDUH010000002.1 Ips typographus isolate SLU IpsContig2, whole genome shotgun sequence
4709-9446_100	JADDUH010000002.1 Ips typographus isolate SLU IpsContig2, whole genome shotgun sequence
4712-9439_163	JADDUH010000112.1 Ips typographus isolate SLU IpsContig112, whole genome shotgun sequence
4721-9423_82	JADDUH010000005.1 Ips typographus isolate SLU IpsContig5, whole genome shotgun sequence
4735-9405_57	JADDUH010000022.1 Ips typographus isolate SLU IpsContig22, whole genome shotgun sequence
4737-9404_168	JADDUH010000101.1 Ips typographus isolate SLU IpsContig101, whole genome shotgun sequence
4745-9396_105	JADDUH010000078.1 Ips typographus isolate SLU IpsContig78, whole genome shotgun sequence
4830-9303_74	JADDUH010000003.1 Ips typographus isolate SLU IpsContig3, whole genome shotgun sequence
4844-9288_204	JADDUH010000013.1 Ips typographus isolate SLU IpsContig13, whole genome shotgun sequence
4850-9284_34	JADDUH010000042.1 Ips typographus isolate SLU IpsContig42, whole genome shotgun sequence
4853-9281_42	JADDUH010000046.1 Ips typographus isolate SLU IpsContig46, whole genome shotgun sequence
4866-9268_11	JADDUH010000005.1 Ips typographus isolate SLU IpsContig5, whole genome shotgun sequence
4867-9268_29	JADDUH010000002.1 Ips typographus isolate SLU IpsContig2, whole genome shotgun sequence
4867-9268_53	JADDUH010000002.1 Ips typographus isolate SLU IpsContig2, whole genome shotgun sequence
4895-9234_93	JADDUH010000002.1 Ips typographus isolate SLU IpsContig2, whole genome shotgun sequence
4909-9215_86	JADDUH010000017.1 Ips typographus isolate SLU IpsContig17, whole genome shotgun sequence
4909-9215_232	JADDUH010000017.1 Ips typographus isolate SLU IpsContig17, whole genome shotgun sequence
4919-9200_4	JADDUH010000006.1 Ips typographus isolate SLU IpsContig6, whole genome shotgun sequence
4961-9148_53	JADDUH010000016.1 Ips typographus isolate SLU IpsContig16, whole genome shotgun sequence
4963-9147_36	JADDUH010000008.1 Ips typographus isolate SLU IpsContig8, whole genome shotgun sequence
4963-9147_148	JADDUH010000008.1 Ips typographus isolate SLU IpsContig8, whole genome shotgun sequence
4979-9125_16	JADDUH010000046.1 Ips typographus isolate SLU IpsContig46, whole genome shotgun sequence
4988-9119_40	JADDUH010000002.1 Ips typographus isolate SLU IpsContig2, whole genome shotgun sequence
5004-9093_9	JADDUH010000001.1 Ips typographus isolate SLU IpsContig1, whole genome shotgun sequence
5010-9087_188	JADDUH010000031.1 Ips typographus isolate SLU IpsContig31, whole genome shotgun sequence
5011-9085_51	JADDUH010000007.1 Ips typographus isolate SLU IpsContig7, whole genome shotgun sequence
5014-9084_13	JADDUH010000012.1 Ips typographus isolate SLU IpsContig12, whole genome shotgun sequence
5016-9083_224	JADDUH010000013.1 Ips typographus isolate SLU IpsContig13, whole genome shotgun sequence
5066-9031_134	JADDUH010000023.1 Ips typographus isolate SLU IpsContig23, whole genome shotgun sequence
5066-9031_188	JADDUH010000023.1 Ips typographus isolate SLU IpsContig23, whole genome shotgun sequence
5081-9012_29	JADDUH010000008.1 Ips typographus isolate SLU IpsContig8, whole genome shotgun sequence
5095-8998_151	JADDUH010000008.1 Ips typographus isolate SLU IpsContig8, whole genome shotgun sequence
5108-8986_197	JADDUH010000022.1 Ips typographus isolate SLU IpsContig22, whole genome shotgun sequence
5111-8982_168	JADDUH010000008.1 Ips typographus isolate SLU IpsContig8, whole genome shotgun sequence
5114-8978_128	JADDUH010000054.1 Ips typographus isolate SLU IpsContig54, whole genome shotgun sequence
5119-8971_37	JADDUH010000010.1 Ips typographus isolate SLU IpsContig10, whole genome shotgun sequence
5126-8963_52	JADDUH010000010.1 Ips typographus isolate SLU IpsContig10, whole genome shotgun sequence
5129-8962_178	JADDUH010000019.1 Ips typographus isolate SLU IpsContig19, whole genome shotgun sequence
5130-8961_4	JADDUH010000011.1 Ips typographus isolate SLU IpsContig11, whole genome shotgun sequence
5130-8961_183	JADDUH010000011.1 Ips typographus isolate SLU IpsContig11, whole genome shotgun sequence
5149-8937_197	JADDUH010000007.1 Ips typographus isolate SLU IpsContig7, whole genome shotgun sequence
5225-8858_46	JADDUH010000051.1 Ips typographus isolate SLU IpsContig51, whole genome shotgun sequence
5230-8852_73	JADDUH010000017.1 Ips typographus isolate SLU IpsContig17, whole genome shotgun sequence
5236-8845_151	JADDUH010000010.1 Ips typographus isolate SLU IpsContig10, whole genome shotgun sequence
5246-8835_108	JADDUH010000055.1 Ips typographus isolate SLU IpsContig55, whole genome shotgun sequence
5289-8776_138	JADDUH010000005.1 Ips typographus isolate SLU IpsContig5, whole genome shotgun sequence
5316-8756_44	JADDUH010000003.1 Ips typographus isolate SLU IpsContig3, whole genome shotgun sequence
5320-8752_181	JADDUH010000013.1 Ips typographus isolate SLU IpsContig13, whole genome shotgun sequence
5368-8701_76	JADDUH010000002.1 Ips typographus isolate SLU IpsContig2, whole genome shotgun sequence
5378-8693_74	JADDUH010000010.1 Ips typographus isolate SLU IpsContig10, whole genome shotgun sequence
5381-8692_126	JADDUH010000005.1 Ips typographus isolate SLU IpsContig5, whole genome shotgun sequence
5386-8684_151	JADDUH010000010.1 Ips typographus isolate SLU IpsContig10, whole genome shotgun sequence
5400-8669_135	JADDUH010000018.1 Ips typographus isolate SLU IpsContig18, whole genome shotgun sequence
5436-8626_159	JADDUH010000004.1 Ips typographus isolate SLU IpsContig4, whole genome shotgun sequence
5437-8624_46	JADDUH010000003.1 Ips typographus isolate SLU IpsContig3, whole genome shotgun sequence
5470-8587_43	JADDUH010000008.1 Ips typographus isolate SLU IpsContig8, whole genome shotgun sequence
5474-8584_108	JADDUH010000061.1 Ips typographus isolate SLU IpsContig61, whole genome shotgun sequence
5475-8584_8	JADDUH010000062.1 Ips typographus isolate SLU IpsContig62, whole genome shotgun sequence
5480-8580_180	JADDUH010000005.1 Ips typographus isolate SLU IpsContig5, whole genome shotgun sequence
5480-8580_182	JADDUH010000005.1 Ips typographus isolate SLU IpsContig5, whole genome shotgun sequence
5492-8562_160	JADDUH010000035.1 Ips typographus isolate SLU IpsContig35, whole genome shotgun sequence
5512-8536_129	JADDUH010000004.1 Ips typographus isolate SLU IpsContig4, whole genome shotgun sequence
5514-8534_85	JADDUH010000005.1 Ips typographus isolate SLU IpsContig5, whole genome shotgun sequence
5521-8529_46	JADDUH010000012.1 Ips typographus isolate SLU IpsContig12, whole genome shotgun sequence
5574-8463_12	JADDUH010000002.1 Ips typographus isolate SLU IpsContig2, whole genome shotgun sequence
5574-8463_129	JADDUH010000002.1 Ips typographus isolate SLU IpsContig2, whole genome shotgun sequence
5588-8453_141	JADDUH010000001.1 Ips typographus isolate SLU IpsContig1, whole genome shotgun sequence
5588-8453_178	JADDUH010000001.1 Ips typographus isolate SLU IpsContig1, whole genome shotgun sequence
5593-8450_96	JADDUH010000072.1 Ips typographus isolate SLU IpsContig72, whole genome shotgun sequence
5596-8448_5	JADDUH010000005.1 Ips typographus isolate SLU IpsContig5, whole genome shotgun sequence
5596-8448_121	JADDUH010000005.1 Ips typographus isolate SLU IpsContig5, whole genome shotgun sequence
5604-8438_160	JADDUH010000023.1 Ips typographus isolate SLU IpsContig23, whole genome shotgun sequence
5629-8415_110	JADDUH010000013.1 Ips typographus isolate SLU IpsContig13, whole genome shotgun sequence
5672-8365_141	JADDUH010000007.1 Ips typographus isolate SLU IpsContig7, whole genome shotgun sequence
5690-8350_33	JADDUH010000002.1 Ips typographus isolate SLU IpsContig2, whole genome shotgun sequence
5702-8340_175	JADDUH010000006.1 Ips typographus isolate SLU IpsContig6, whole genome shotgun sequence
5704-8339_104	JADDUH010000011.1 Ips typographus isolate SLU IpsContig11, whole genome shotgun sequence
5734-8299_6	JADDUH010000006.1 Ips typographus isolate SLU IpsContig6, whole genome shotgun sequence
5742-8291_138	JADDUH010000002.1 Ips typographus isolate SLU IpsContig2, whole genome shotgun sequence
5749-8284_33	JADDUH010000002.1 Ips typographus isolate SLU IpsContig2, whole genome shotgun sequence
5749-8284_170	JADDUH010000002.1 Ips typographus isolate SLU IpsContig2, whole genome shotgun sequence
5750-8283_74	JADDUH010000002.1 Ips typographus isolate SLU IpsContig2, whole genome shotgun sequence
5757-8277_154	JADDUH010000001.1 Ips typographus isolate SLU IpsContig1, whole genome shotgun sequence
5768-8263_56	JADDUH010000032.1 Ips typographus isolate SLU IpsContig32, whole genome shotgun sequence
5771-8261_55	JADDUH010000001.1 Ips typographus isolate SLU IpsContig1, whole genome shotgun sequence
5773-8259_45	JADDUH010000018.1 Ips typographus isolate SLU IpsContig18, whole genome shotgun sequence
5773-8259_171	JADDUH010000018.1 Ips typographus isolate SLU IpsContig18, whole genome shotgun sequence
5779-8255_136	JADDUH010000002.1 Ips typographus isolate SLU IpsContig2, whole genome shotgun sequence
5785-8248_36	JADDUH010000001.1 Ips typographus isolate SLU IpsContig1, whole genome shotgun sequence
5791-8245_28	JADDUH010000001.1 Ips typographus isolate SLU IpsContig1, whole genome shotgun sequence
5801-8240_130	JADDUH010000003.1 Ips typographus isolate SLU IpsContig3, whole genome shotgun sequence
5813-8231_119	JADDUH010000055.1 Ips typographus isolate SLU IpsContig55, whole genome shotgun sequence
5824-8218_80	JADDUH010000022.1 Ips typographus isolate SLU IpsContig22, whole genome shotgun sequence
5826-8216_12	JADDUH010000112.1 Ips typographus isolate SLU IpsContig112, whole genome shotgun sequence
5830-8214_156	JADDUH010000033.1 Ips typographus isolate SLU IpsContig33, whole genome shotgun sequence
5835-8209_37	JADDUH010000007.1 Ips typographus isolate SLU IpsContig7, whole genome shotgun sequence
5870-8177_32	JADDUH010000003.1 Ips typographus isolate SLU IpsContig3, whole genome shotgun sequence
5877-8170_46	JADDUH010000011.1 Ips typographus isolate SLU IpsContig11, whole genome shotgun sequence
5892-8152_156	JADDUH010000005.1 Ips typographus isolate SLU IpsContig5, whole genome shotgun sequence
5895-8151_78	JADDUH010000007.1 Ips typographus isolate SLU IpsContig7, whole genome shotgun sequence
5913-8127_157	JADDUH010000019.1 Ips typographus isolate SLU IpsContig19, whole genome shotgun sequence
5916-8126_111	JADDUH010000070.1 Ips typographus isolate SLU IpsContig70, whole genome shotgun sequence
5952-8094_20	JADDUH010000017.1 Ips typographus isolate SLU IpsContig17, whole genome shotgun sequence
5952-8094_185	JADDUH010000017.1 Ips typographus isolate SLU IpsContig17, whole genome shotgun sequence
5967-8080_96	JADDUH010000008.1 Ips typographus isolate SLU IpsContig8, whole genome shotgun sequence
5969-8077_164	JADDUH010000008.1 Ips typographus isolate SLU IpsContig8, whole genome shotgun sequence
5973-8075_121	JADDUH010000002.1 Ips typographus isolate SLU IpsContig2, whole genome shotgun sequence
5977-8072_35	JADDUH010000005.1 Ips typographus isolate SLU IpsContig5, whole genome shotgun sequence
5987-8062_10	JADDUH010000004.1 Ips typographus isolate SLU IpsContig4, whole genome shotgun sequence
5997-8055_25	JADDUH010000003.1 Ips typographus isolate SLU IpsContig3, whole genome shotgun sequence
6004-8045_169	JADDUH010000013.1 Ips typographus isolate SLU IpsContig13, whole genome shotgun sequence
6018-8035_148	JADDUH010000014.1 Ips typographus isolate SLU IpsContig14, whole genome shotgun sequence
6021-8033_221	JADDUH010000003.1 Ips typographus isolate SLU IpsContig3, whole genome shotgun sequence
6026-8027_145	JADDUH010000004.1 Ips typographus isolate SLU IpsContig4, whole genome shotgun sequence
6026-8027_197	JADDUH010000004.1 Ips typographus isolate SLU IpsContig4, whole genome shotgun sequence
6061-7997_111	JADDUH010000086.1 Ips typographus isolate SLU IpsContig86, whole genome shotgun sequence
6090-7973_138	JADDUH010000047.1 Ips typographus isolate SLU IpsContig47, whole genome shotgun sequence
6096-7967_107	JADDUH010000001.1 Ips typographus isolate SLU IpsContig1, whole genome shotgun sequence
6097-7966_16	JADDUH010000001.1 Ips typographus isolate SLU IpsContig1, whole genome shotgun sequence
6097-7966_46	JADDUH010000001.1 Ips typographus isolate SLU IpsContig1, whole genome shotgun sequence
6114-7951_202	JADDUH010000003.1 Ips typographus isolate SLU IpsContig3, whole genome shotgun sequence
6134-7927_121	JADDUH010000022.1 Ips typographus isolate SLU IpsContig22, whole genome shotgun sequence
6195-7875_82	JADDUH010000006.1 Ips typographus isolate SLU IpsContig6, whole genome shotgun sequence
6199-7874_50	JADDUH010000014.1 Ips typographus isolate SLU IpsContig14, whole genome shotgun sequence
6223-7856_51	JADDUH010000002.1 Ips typographus isolate SLU IpsContig2, whole genome shotgun sequence
6223-7856_141	JADDUH010000002.1 Ips typographus isolate SLU IpsContig2, whole genome shotgun sequence
6226-7853_70	JADDUH010000012.1 Ips typographus isolate SLU IpsContig12, whole genome shotgun sequence
6245-7838_38	JADDUH010000002.1 Ips typographus isolate SLU IpsContig2, whole genome shotgun sequence
6245-7838_105	JADDUH010000002.1 Ips typographus isolate SLU IpsContig2, whole genome shotgun sequence
6251-7829_170	JADDUH010000009.1 Ips typographus isolate SLU IpsContig9, whole genome shotgun sequence
6260-7824_91	JADDUH010000012.1 Ips typographus isolate SLU IpsContig12, whole genome shotgun sequence
6268-7818_9	JADDUH010000009.1 Ips typographus isolate SLU IpsContig9, whole genome shotgun sequence
6278-7808_60	JADDUH010000012.1 Ips typographus isolate SLU IpsContig12, whole genome shotgun sequence
6285-7803_149	JADDUH010000002.1 Ips typographus isolate SLU IpsContig2, whole genome shotgun sequence
6301-7792_118	JADDUH010000001.1 Ips typographus isolate SLU IpsContig1, whole genome shotgun sequence
6305-7786_103	JADDUH010000011.1 Ips typographus isolate SLU IpsContig11, whole genome shotgun sequence
6308-7781_170	JADDUH010000017.1 Ips typographus isolate SLU IpsContig17, whole genome shotgun sequence
6309-7780_109	JADDUH010000002.1 Ips typographus isolate SLU IpsContig2, whole genome shotgun sequence
6351-7748_230	JADDUH010000005.1 Ips typographus isolate SLU IpsContig5, whole genome shotgun sequence
6376-7726_176	JADDUH010000019.1 Ips typographus isolate SLU IpsContig19, whole genome shotgun sequence
6383-7716_157	JADDUH010000009.1 Ips typographus isolate SLU IpsContig9, whole genome shotgun sequence
6384-7715_133	JADDUH010000101.1 Ips typographus isolate SLU IpsContig101, whole genome shotgun sequence
6400-7704_168	JADDUH010000007.1 Ips typographus isolate SLU IpsContig7, whole genome shotgun sequence
6405-7702_23	JADDUH010000002.1 Ips typographus isolate SLU IpsContig2, whole genome shotgun sequence
6405-7702_116	JADDUH010000002.1 Ips typographus isolate SLU IpsContig2, whole genome shotgun sequence
6410-7699_15	JADDUH010000001.1 Ips typographus isolate SLU IpsContig1, whole genome shotgun sequence
6421-7685_73	JADDUH010000001.1 Ips typographus isolate SLU IpsContig1, whole genome shotgun sequence
6428-7678_70	JADDUH010000023.1 Ips typographus isolate SLU IpsContig23, whole genome shotgun sequence
6434-7675_55	JADDUH010000009.1 Ips typographus isolate SLU IpsContig9, whole genome shotgun sequence
6453-7661_10	JADDUH010000018.1 Ips typographus isolate SLU IpsContig18, whole genome shotgun sequence
6465-7651_168	JADDUH010000010.1 Ips typographus isolate SLU IpsContig10, whole genome shotgun sequence
6478-7638_81	JADDUH010000001.1 Ips typographus isolate SLU IpsContig1, whole genome shotgun sequence
6485-7635_114	JADDUH010000009.1 Ips typographus isolate SLU IpsContig9, whole genome shotgun sequence
6490-7632_77	JADDUH010000035.1 Ips typographus isolate SLU IpsContig35, whole genome shotgun sequence
6492-7630_80	JADDUH010000004.1 Ips typographus isolate SLU IpsContig4, whole genome shotgun sequence
6492-7630_153	JADDUH010000004.1 Ips typographus isolate SLU IpsContig4, whole genome shotgun sequence
6514-7606_58	JADDUH010000001.1 Ips typographus isolate SLU IpsContig1, whole genome shotgun sequence
6528-7592_117	JADDUH010000013.1 Ips typographus isolate SLU IpsContig13, whole genome shotgun sequence
6546-7579_118	JADDUH010000003.1 Ips typographus isolate SLU IpsContig3, whole genome shotgun sequence
6547-7579_15	JADDUH010000004.1 Ips typographus isolate SLU IpsContig4, whole genome shotgun sequence
6550-7576_188	JADDUH010000019.1 Ips typographus isolate SLU IpsContig19, whole genome shotgun sequence
6552-7574_86	JADDUH010000053.1 Ips typographus isolate SLU IpsContig53, whole genome shotgun sequence
6552-7574_137	JADDUH010000053.1 Ips typographus isolate SLU IpsContig53, whole genome shotgun sequence
6560-7560_60	JADDUH010000006.1 Ips typographus isolate SLU IpsContig6, whole genome shotgun sequence
6585-7546_136	JADDUH010000010.1 Ips typographus isolate SLU IpsContig10, whole genome shotgun sequence
6586-7544_185	JADDUH010000007.1 Ips typographus isolate SLU IpsContig7, whole genome shotgun sequence
6604-7525_135	JADDUH010000018.1 Ips typographus isolate SLU IpsContig18, whole genome shotgun sequence
6605-7524_126	JADDUH010000003.1 Ips typographus isolate SLU IpsContig3, whole genome shotgun sequence
6616-7515_155	JADDUH010000008.1 Ips typographus isolate SLU IpsContig8, whole genome shotgun sequence
6619-7514_126	JADDUH010000070.1 Ips typographus isolate SLU IpsContig70, whole genome shotgun sequence
6624-7508_95	JADDUH010000011.1 Ips typographus isolate SLU IpsContig11, whole genome shotgun sequence
6641-7498_9	JADDUH010000023.1 Ips typographus isolate SLU IpsContig23, whole genome shotgun sequence
6643-7495_166	JADDUH010000003.1 Ips typographus isolate SLU IpsContig3, whole genome shotgun sequence
6644-7493_55	JADDUH010000004.1 Ips typographus isolate SLU IpsContig4, whole genome shotgun sequence
6644-7493_116	JADDUH010000004.1 Ips typographus isolate SLU IpsContig4, whole genome shotgun sequence
6648-7489_197	JADDUH010000023.1 Ips typographus isolate SLU IpsContig23, whole genome shotgun sequence
6649-7489_120	JADDUH010000022.1 Ips typographus isolate SLU IpsContig22, whole genome shotgun sequence
6677-7464_165	JADDUH010000005.1 Ips typographus isolate SLU IpsContig5, whole genome shotgun sequence
6678-7464_99	JADDUH010000016.1 Ips typographus isolate SLU IpsContig16, whole genome shotgun sequence
6684-7457_17	JADDUH010000013.1 Ips typographus isolate SLU IpsContig13, whole genome shotgun sequence
6702-7442_96	JADDUH010000031.1 Ips typographus isolate SLU IpsContig31, whole genome shotgun sequence
6735-7416_143	JADDUH010000023.1 Ips typographus isolate SLU IpsContig23, whole genome shotgun sequence
6740-7411_60	JADDUH010000008.1 Ips typographus isolate SLU IpsContig8, whole genome shotgun sequence
6742-7410_18	JADDUH010000006.1 Ips typographus isolate SLU IpsContig6, whole genome shotgun sequence
6757-7390_45	JADDUH010000005.1 Ips typographus isolate SLU IpsContig5, whole genome shotgun sequence
6757-7390_201	JADDUH010000005.1 Ips typographus isolate SLU IpsContig5, whole genome shotgun sequence
6786-7347_172	JADDUH010000008.1 Ips typographus isolate SLU IpsContig8, whole genome shotgun sequence
6794-7342_152	JADDUH010000013.1 Ips typographus isolate SLU IpsContig13, whole genome shotgun sequence
6795-7342_210	JADDUH010000005.1 Ips typographus isolate SLU IpsContig5, whole genome shotgun sequence
6828-7315_73	JADDUH010000007.1 Ips typographus isolate SLU IpsContig7, whole genome shotgun sequence
6838-7308_72	JADDUH010000006.1 Ips typographus isolate SLU IpsContig6, whole genome shotgun sequence
6838-7308_88	JADDUH010000006.1 Ips typographus isolate SLU IpsContig6, whole genome shotgun sequence
6838-7308_119	JADDUH010000006.1 Ips typographus isolate SLU IpsContig6, whole genome shotgun sequence
6856-7290_53	JADDUH010000003.1 Ips typographus isolate SLU IpsContig3, whole genome shotgun sequence
6869-7284_94	JADDUH010000004.1 Ips typographus isolate SLU IpsContig4, whole genome shotgun sequence
6879-7275_35	JADDUH010000057.1 Ips typographus isolate SLU IpsContig57, whole genome shotgun sequence
6890-7265_85	JADDUH010000007.1 Ips typographus isolate SLU IpsContig7, whole genome shotgun sequence
6908-7252_153	JADDUH010000008.1 Ips typographus isolate SLU IpsContig8, whole genome shotgun sequence
6925-7243_31	JADDUH010000010.1 Ips typographus isolate SLU IpsContig10, whole genome shotgun sequence
6928-7241_133	JADDUH010000005.1 Ips typographus isolate SLU IpsContig5, whole genome shotgun sequence
6933-7238_112	JADDUH010000029.1 Ips typographus isolate SLU IpsContig29, whole genome shotgun sequence
6936-7236_126	JADDUH010000004.1 Ips typographus isolate SLU IpsContig4, whole genome shotgun sequence
6944-7233_115	JADDUH010000030.1 Ips typographus isolate SLU IpsContig30, whole genome shotgun sequence
6945-7231_157	JADDUH010000004.1 Ips typographus isolate SLU IpsContig4, whole genome shotgun sequence
6992-7196_39	JADDUH010000074.1 Ips typographus isolate SLU IpsContig74, whole genome shotgun sequence
6997-7191_174	JADDUH010000014.1 Ips typographus isolate SLU IpsContig14, whole genome shotgun sequence
6999-7190_82	JADDUH010000012.1 Ips typographus isolate SLU IpsContig12, whole genome shotgun sequence
6999-7190_136	JADDUH010000012.1 Ips typographus isolate SLU IpsContig12, whole genome shotgun sequence
7001-7189_113	JADDUH010000003.1 Ips typographus isolate SLU IpsContig3, whole genome shotgun sequence
7001-7189_153	JADDUH010000003.1 Ips typographus isolate SLU IpsContig3, whole genome shotgun sequence
7035-7161_165	JADDUH010000002.1 Ips typographus isolate SLU IpsContig2, whole genome shotgun sequence
7042-7157_63	JADDUH010000009.1 Ips typographus isolate SLU IpsContig9, whole genome shotgun sequence
7048-7152_207	JADDUH010000024.1 Ips typographus isolate SLU IpsContig24, whole genome shotgun sequence
7060-7143_13	JADDUH010000046.1 Ips typographus isolate SLU IpsContig46, whole genome shotgun sequence
7067-7139_44	JADDUH010000004.1 Ips typographus isolate SLU IpsContig4, whole genome shotgun sequence
7067-7139_161	JADDUH010000004.1 Ips typographus isolate SLU IpsContig4, whole genome shotgun sequence
7072-7137_73	JADDUH010000002.1 Ips typographus isolate SLU IpsContig2, whole genome shotgun sequence
7073-7136_188	JADDUH010000037.1 Ips typographus isolate SLU IpsContig37, whole genome shotgun sequence
7084-7131_80	JADDUH010000001.1 Ips typographus isolate SLU IpsContig1, whole genome shotgun sequence
7086-7128_144	JADDUH010000008.1 Ips typographus isolate SLU IpsContig8, whole genome shotgun sequence
7093-7124_184	JADDUH010000004.1 Ips typographus isolate SLU IpsContig4, whole genome shotgun sequence
7100-7116_28	JADDUH010000009.1 Ips typographus isolate SLU IpsContig9, whole genome shotgun sequence
7103-7114_58	JADDUH010000015.1 Ips typographus isolate SLU IpsContig15, whole genome shotgun sequence
7123-7104_142	JADDUH010000039.1 Ips typographus isolate SLU IpsContig39, whole genome shotgun sequence
7155-7075_10	JADDUH010000018.1 Ips typographus isolate SLU IpsContig18, whole genome shotgun sequence
7173-7062_8	JADDUH010000064.1 Ips typographus isolate SLU IpsContig64, whole genome shotgun sequence
7176-7062_73	JADDUH010000017.1 Ips typographus isolate SLU IpsContig17, whole genome shotgun sequence
7179-7061_56	JADDUH010000018.1 Ips typographus isolate SLU IpsContig18, whole genome shotgun sequence
7186-7058_11	JADDUH010000003.1 Ips typographus isolate SLU IpsContig3, whole genome shotgun sequence
7186-7058_191	JADDUH010000003.1 Ips typographus isolate SLU IpsContig3, whole genome shotgun sequence
7189-7057_147	JADDUH010000011.1 Ips typographus isolate SLU IpsContig11, whole genome shotgun sequence
7192-7056_102	JADDUH010000002.1 Ips typographus isolate SLU IpsContig2, whole genome shotgun sequence
7201-7050_171	JADDUH010000011.1 Ips typographus isolate SLU IpsContig11, whole genome shotgun sequence
7218-7036_29	JADDUH010000022.1 Ips typographus isolate SLU IpsContig22, whole genome shotgun sequence
7224-7032_52	JADDUH010000006.1 Ips typographus isolate SLU IpsContig6, whole genome shotgun sequence
7237-7024_122	JADDUH010000002.1 Ips typographus isolate SLU IpsContig2, whole genome shotgun sequence
7239-7023_189	JADDUH010000006.1 Ips typographus isolate SLU IpsContig6, whole genome shotgun sequence
7254-7015_19	JADDUH010000018.1 Ips typographus isolate SLU IpsContig18, whole genome shotgun sequence
7265-7007_210	JADDUH010000064.1 Ips typographus isolate SLU IpsContig64, whole genome shotgun sequence
7267-7005_107	JADDUH010000040.1 Ips typographus isolate SLU IpsContig40, whole genome shotgun sequence
7287-6996_73	JADDUH010000009.1 Ips typographus isolate SLU IpsContig9, whole genome shotgun sequence
7289-6996_216	JADDUH010000027.1 Ips typographus isolate SLU IpsContig27, whole genome shotgun sequence
7294-6992_120	JADDUH010000016.1 Ips typographus isolate SLU IpsContig16, whole genome shotgun sequence
7313-6978_104	JADDUH010000011.1 Ips typographus isolate SLU IpsContig11, whole genome shotgun sequence
7328-6969_185	JADDUH010000008.1 Ips typographus isolate SLU IpsContig8, whole genome shotgun sequence
7334-6964_81	JADDUH010000014.1 Ips typographus isolate SLU IpsContig14, whole genome shotgun sequence
7343-6960_79	JADDUH010000002.1 Ips typographus isolate SLU IpsContig2, whole genome shotgun sequence
7370-6940_55	JADDUH010000007.1 Ips typographus isolate SLU IpsContig7, whole genome shotgun sequence
7371-6939_77	JADDUH010000009.1 Ips typographus isolate SLU IpsContig9, whole genome shotgun sequence
7377-6936_55	JADDUH010000007.1 Ips typographus isolate SLU IpsContig7, whole genome shotgun sequence
7379-6934_121	JADDUH010000030.1 Ips typographus isolate SLU IpsContig30, whole genome shotgun sequence
7397-6919_147	JADDUH010000001.1 Ips typographus isolate SLU IpsContig1, whole genome shotgun sequence
7406-6906_158	JADDUH010000066.1 Ips typographus isolate SLU IpsContig66, whole genome shotgun sequence
7407-6905_72	JADDUH010000046.1 Ips typographus isolate SLU IpsContig46, whole genome shotgun sequence
7425-6895_149	JADDUH010000002.1 Ips typographus isolate SLU IpsContig2, whole genome shotgun sequence
7426-6894_177	JADDUH010000006.1 Ips typographus isolate SLU IpsContig6, whole genome shotgun sequence
7435-6890_163	JADDUH010000018.1 Ips typographus isolate SLU IpsContig18, whole genome shotgun sequence
7444-6881_176	JADDUH010000018.1 Ips typographus isolate SLU IpsContig18, whole genome shotgun sequence
7452-6876_51	JADDUH010000018.1 Ips typographus isolate SLU IpsContig18, whole genome shotgun sequence
7452-6876_159	JADDUH010000018.1 Ips typographus isolate SLU IpsContig18, whole genome shotgun sequence
7457-6873_140	JADDUH010000003.1 Ips typographus isolate SLU IpsContig3, whole genome shotgun sequence
7461-6870_61	JADDUH010000070.1 Ips typographus isolate SLU IpsContig70, whole genome shotgun sequence
7463-6869_87	JADDUH010000009.1 Ips typographus isolate SLU IpsContig9, whole genome shotgun sequence
7467-6867_73	JADDUH010000017.1 Ips typographus isolate SLU IpsContig17, whole genome shotgun sequence
7504-6841_178	JADDUH010000011.1 Ips typographus isolate SLU IpsContig11, whole genome shotgun sequence
7536-6818_182	JADDUH010000022.1 Ips typographus isolate SLU IpsContig22, whole genome shotgun sequence
7539-6818_76	JADDUH010000005.1 Ips typographus isolate SLU IpsContig5, whole genome shotgun sequence
7541-6816_77	JADDUH010000004.1 Ips typographus isolate SLU IpsContig4, whole genome shotgun sequence
7544-6814_134	JADDUH010000003.1 Ips typographus isolate SLU IpsContig3, whole genome shotgun sequence
7547-6812_152	JADDUH010000007.1 Ips typographus isolate SLU IpsContig7, whole genome shotgun sequence
7552-6808_143	JADDUH010000014.1 Ips typographus isolate SLU IpsContig14, whole genome shotgun sequence
7562-6803_98	JADDUH010000007.1 Ips typographus isolate SLU IpsContig7, whole genome shotgun sequence
7562-6803_220	JADDUH010000007.1 Ips typographus isolate SLU IpsContig7, whole genome shotgun sequence
7577-6794_114	JADDUH010000005.1 Ips typographus isolate SLU IpsContig5, whole genome shotgun sequence
7584-6788_5	JADDUH010000006.1 Ips typographus isolate SLU IpsContig6, whole genome shotgun sequence
7610-6767_117	JADDUH010000046.1 Ips typographus isolate SLU IpsContig46, whole genome shotgun sequence
7618-6765_158	JADDUH010000002.1 Ips typographus isolate SLU IpsContig2, whole genome shotgun sequence
7624-6760_78	JADDUH010000001.1 Ips typographus isolate SLU IpsContig1, whole genome shotgun sequence
7624-6760_183	JADDUH010000001.1 Ips typographus isolate SLU IpsContig1, whole genome shotgun sequence
7639-6750_158	JADDUH010000091.1 Ips typographus isolate SLU IpsContig91, whole genome shotgun sequence
7643-6748_160	JADDUH010000045.1 Ips typographus isolate SLU IpsContig45, whole genome shotgun sequence
7645-6747_45	JADDUH010000003.1 Ips typographus isolate SLU IpsContig3, whole genome shotgun sequence
7646-6746_47	JADDUH010000014.1 Ips typographus isolate SLU IpsContig14, whole genome shotgun sequence
7647-6745_68	JADDUH010000017.1 Ips typographus isolate SLU IpsContig17, whole genome shotgun sequence
7653-6741_66	JADDUH010000004.1 Ips typographus isolate SLU IpsContig4, whole genome shotgun sequence
7666-6734_51	JADDUH010000004.1 Ips typographus isolate SLU IpsContig4, whole genome shotgun sequence
7670-6731_76	JADDUH010000014.1 Ips typographus isolate SLU IpsContig14, whole genome shotgun sequence
7678-6724_48	JADDUH010000004.1 Ips typographus isolate SLU IpsContig4, whole genome shotgun sequence
7723-6700_53	JADDUH010000001.1 Ips typographus isolate SLU IpsContig1, whole genome shotgun sequence
7725-6698_80	JADDUH010000010.1 Ips typographus isolate SLU IpsContig10, whole genome shotgun sequence
7729-6690_141	JADDUH010000005.1 Ips typographus isolate SLU IpsContig5, whole genome shotgun sequence
7735-6685_113	JADDUH010000011.1 Ips typographus isolate SLU IpsContig11, whole genome shotgun sequence
7745-6677_39	JADDUH010000012.1 Ips typographus isolate SLU IpsContig12, whole genome shotgun sequence
7748-6674_112	JADDUH010000012.1 Ips typographus isolate SLU IpsContig12, whole genome shotgun sequence
7758-6670_114	JADDUH010000012.1 Ips typographus isolate SLU IpsContig12, whole genome shotgun sequence
7779-6654_113	JADDUH010000007.1 Ips typographus isolate SLU IpsContig7, whole genome shotgun sequence
7803-6641_171	JADDUH010000012.1 Ips typographus isolate SLU IpsContig12, whole genome shotgun sequence
7808-6638_74	JADDUH010000043.1 Ips typographus isolate SLU IpsContig43, whole genome shotgun sequence
7812-6635_195	JADDUH010000030.1 Ips typographus isolate SLU IpsContig30, whole genome shotgun sequence
7825-6628_57	JADDUH010000004.1 Ips typographus isolate SLU IpsContig4, whole genome shotgun sequence
7825-6628_97	JADDUH010000004.1 Ips typographus isolate SLU IpsContig4, whole genome shotgun sequence
7828-6624_158	JADDUH010000008.1 Ips typographus isolate SLU IpsContig8, whole genome shotgun sequence
7836-6618_70	JADDUH010000014.1 Ips typographus isolate SLU IpsContig14, whole genome shotgun sequence
7836-6618_98	JADDUH010000014.1 Ips typographus isolate SLU IpsContig14, whole genome shotgun sequence
7842-6614_11	JADDUH010000023.1 Ips typographus isolate SLU IpsContig23, whole genome shotgun sequence
7859-6601_110	JADDUH010000097.1 Ips typographus isolate SLU IpsContig97, whole genome shotgun sequence
7859-6601_135	JADDUH010000097.1 Ips typographus isolate SLU IpsContig97, whole genome shotgun sequence
7867-6597_25	JADDUH010000020.1 Ips typographus isolate SLU IpsContig20, whole genome shotgun sequence
7881-6592_148	JADDUH010000005.1 Ips typographus isolate SLU IpsContig5, whole genome shotgun sequence
7881-6592_187	JADDUH010000005.1 Ips typographus isolate SLU IpsContig5, whole genome shotgun sequence
7883-6590_51	JADDUH010000004.1 Ips typographus isolate SLU IpsContig4, whole genome shotgun sequence
7886-6588_197	JADDUH010000001.1 Ips typographus isolate SLU IpsContig1, whole genome shotgun sequence
7886-6588_241	JADDUH010000001.1 Ips typographus isolate SLU IpsContig1, whole genome shotgun sequence
7893-6584_205	JADDUH010000018.1 Ips typographus isolate SLU IpsContig18, whole genome shotgun sequence
7922-6572_33	JADDUH010000005.1 Ips typographus isolate SLU IpsContig5, whole genome shotgun sequence
7922-6572_64	JADDUH010000005.1 Ips typographus isolate SLU IpsContig5, whole genome shotgun sequence
7929-6568_132	JADDUH010000014.1 Ips typographus isolate SLU IpsContig14, whole genome shotgun sequence
7929-6568_169	JADDUH010000014.1 Ips typographus isolate SLU IpsContig14, whole genome shotgun sequence
7933-6566_153	JADDUH010000005.1 Ips typographus isolate SLU IpsContig5, whole genome shotgun sequence
7947-6561_32	JADDUH010000019.1 Ips typographus isolate SLU IpsContig19, whole genome shotgun sequence
7975-6552_121	JADDUH010000006.1 Ips typographus isolate SLU IpsContig6, whole genome shotgun sequence
7978-6549_77	JADDUH010000006.1 Ips typographus isolate SLU IpsContig6, whole genome shotgun sequence
7978-6549_98	JADDUH010000006.1 Ips typographus isolate SLU IpsContig6, whole genome shotgun sequence
8005-6535_80	JADDUH010000007.1 Ips typographus isolate SLU IpsContig7, whole genome shotgun sequence
8031-6517_70	JADDUH010000003.1 Ips typographus isolate SLU IpsContig3, whole genome shotgun sequence
8031-6517_184	JADDUH010000003.1 Ips typographus isolate SLU IpsContig3, whole genome shotgun sequence
8032-6516_181	JADDUH010000001.1 Ips typographus isolate SLU IpsContig1, whole genome shotgun sequence
8035-6515_133	JADDUH010000007.1 Ips typographus isolate SLU IpsContig7, whole genome shotgun sequence
8041-6508_82	JADDUH010000003.1 Ips typographus isolate SLU IpsContig3, whole genome shotgun sequence
8041-6508_149	JADDUH010000003.1 Ips typographus isolate SLU IpsContig3, whole genome shotgun sequence
8047-6504_15	JADDUH010000001.1 Ips typographus isolate SLU IpsContig1, whole genome shotgun sequence
8051-6503_42	JADDUH010000001.1 Ips typographus isolate SLU IpsContig1, whole genome shotgun sequence
8057-6500_18	JADDUH010000002.1 Ips typographus isolate SLU IpsContig2, whole genome shotgun sequence
8068-6495_178	JADDUH010000009.1 Ips typographus isolate SLU IpsContig9, whole genome shotgun sequence
8082-6486_109	JADDUH010000002.1 Ips typographus isolate SLU IpsContig2, whole genome shotgun sequence
8121-6456_51	JADDUH010000023.1 Ips typographus isolate SLU IpsContig23, whole genome shotgun sequence
8121-6456_179	JADDUH010000023.1 Ips typographus isolate SLU IpsContig23, whole genome shotgun sequence
8124-6454_40	JADDUH010000009.1 Ips typographus isolate SLU IpsContig9, whole genome shotgun sequence
8125-6453_84	JADDUH010000036.1 Ips typographus isolate SLU IpsContig36, whole genome shotgun sequence
8128-6451_159	JADDUH010000001.1 Ips typographus isolate SLU IpsContig1, whole genome shotgun sequence
8145-6445_14	JADDUH010000005.1 Ips typographus isolate SLU IpsContig5, whole genome shotgun sequence
8201-6418_213	JADDUH010000007.1 Ips typographus isolate SLU IpsContig7, whole genome shotgun sequence
8206-6414_27	JADDUH010000018.1 Ips typographus isolate SLU IpsContig18, whole genome shotgun sequence
8206-6414_147	JADDUH010000018.1 Ips typographus isolate SLU IpsContig18, whole genome shotgun sequence
8218-6406_216	JADDUH010000001.1 Ips typographus isolate SLU IpsContig1, whole genome shotgun sequence
8256-6383_179	JADDUH010000012.1 Ips typographus isolate SLU IpsContig12, whole genome shotgun sequence
8290-6364_96	JADDUH010000007.1 Ips typographus isolate SLU IpsContig7, whole genome shotgun sequence
8294-6362_150	JADDUH010000005.1 Ips typographus isolate SLU IpsContig5, whole genome shotgun sequence
8301-6360_6	JADDUH010000008.1 Ips typographus isolate SLU IpsContig8, whole genome shotgun sequence
8313-6354_185	JADDUH010000006.1 Ips typographus isolate SLU IpsContig6, whole genome shotgun sequence
8343-6333_133	JADDUH010000013.1 Ips typographus isolate SLU IpsContig13, whole genome shotgun sequence
8346-6331_33	JADDUH010000010.1 Ips typographus isolate SLU IpsContig10, whole genome shotgun sequence
8352-6327_7	JADDUH010000001.1 Ips typographus isolate SLU IpsContig1, whole genome shotgun sequence
8352-6327_222	JADDUH010000001.1 Ips typographus isolate SLU IpsContig1, whole genome shotgun sequence
8376-6307_36	JADDUH010000001.1 Ips typographus isolate SLU IpsContig1, whole genome shotgun sequence
8378-6307_207	JADDUH010000003.1 Ips typographus isolate SLU IpsContig3, whole genome shotgun sequence
8383-6302_170	JADDUH010000004.1 Ips typographus isolate SLU IpsContig4, whole genome shotgun sequence
8400-6291_63	JADDUH010000002.1 Ips typographus isolate SLU IpsContig2, whole genome shotgun sequence
8401-6290_64	JADDUH010000018.1 Ips typographus isolate SLU IpsContig18, whole genome shotgun sequence
8402-6290_185	JADDUH010000006.1 Ips typographus isolate SLU IpsContig6, whole genome shotgun sequence
8402-6290_188	JADDUH010000006.1 Ips typographus isolate SLU IpsContig6, whole genome shotgun sequence
8403-6289_22	JADDUH010000011.1 Ips typographus isolate SLU IpsContig11, whole genome shotgun sequence
8409-6284_194	JADDUH010000008.1 Ips typographus isolate SLU IpsContig8, whole genome shotgun sequence
8415-6280_114	JADDUH010000025.1 Ips typographus isolate SLU IpsContig25, whole genome shotgun sequence
8429-6273_137	JADDUH010000003.1 Ips typographus isolate SLU IpsContig3, whole genome shotgun sequence
8448-6260_10	JADDUH010000004.1 Ips typographus isolate SLU IpsContig4, whole genome shotgun sequence
8464-6253_107	JADDUH010000014.1 Ips typographus isolate SLU IpsContig14, whole genome shotgun sequence
8464-6253_125	JADDUH010000014.1 Ips typographus isolate SLU IpsContig14, whole genome shotgun sequence
8470-6252_110	JADDUH010000013.1 Ips typographus isolate SLU IpsContig13, whole genome shotgun sequence
8489-6241_186	JADDUH010000009.1 Ips typographus isolate SLU IpsContig9, whole genome shotgun sequence
8502-6234_62	JADDUH010000028.1 Ips typographus isolate SLU IpsContig28, whole genome shotgun sequence
8537-6198_100	JADDUH010000008.1 Ips typographus isolate SLU IpsContig8, whole genome shotgun sequence
8539-6196_88	JADDUH010000051.1 Ips typographus isolate SLU IpsContig51, whole genome shotgun sequence
8544-6195_78	JADDUH010000150.1 Ips typographus isolate SLU IpsContig150, whole genome shotgun sequence
8544-6195_118	JADDUH010000150.1 Ips typographus isolate SLU IpsContig150, whole genome shotgun sequence
8557-6183_119	JADDUH010000008.1 Ips typographus isolate SLU IpsContig8, whole genome shotgun sequence
8557-6183_157	JADDUH010000008.1 Ips typographus isolate SLU IpsContig8, whole genome shotgun sequence
8574-6178_4	JADDUH010000001.1 Ips typographus isolate SLU IpsContig1, whole genome shotgun sequence
8576-6177_108	JADDUH010000084.1 Ips typographus isolate SLU IpsContig84, whole genome shotgun sequence
8590-6168_104	JADDUH010000001.1 Ips typographus isolate SLU IpsContig1, whole genome shotgun sequence
8605-6157_56	JADDUH010000076.1 Ips typographus isolate SLU IpsContig76, whole genome shotgun sequence
8605-6157_74	JADDUH010000076.1 Ips typographus isolate SLU IpsContig76, whole genome shotgun sequence
8610-6151_126	JADDUH010000002.1 Ips typographus isolate SLU IpsContig2, whole genome shotgun sequence
8611-6150_151	JADDUH010000017.1 Ips typographus isolate SLU IpsContig17, whole genome shotgun sequence
8618-6144_65	JADDUH010000054.1 Ips typographus isolate SLU IpsContig54, whole genome shotgun sequence
8619-6143_38	JADDUH010000009.1 Ips typographus isolate SLU IpsContig9, whole genome shotgun sequence
8619-6143_189	JADDUH010000009.1 Ips typographus isolate SLU IpsContig9, whole genome shotgun sequence
8626-6138_97	JADDUH010000005.1 Ips typographus isolate SLU IpsContig5, whole genome shotgun sequence
8640-6129_186	JADDUH010000005.1 Ips typographus isolate SLU IpsContig5, whole genome shotgun sequence
8682-6109_173	JADDUH010000003.1 Ips typographus isolate SLU IpsContig3, whole genome shotgun sequence
8687-6106_173	JADDUH010000007.1 Ips typographus isolate SLU IpsContig7, whole genome shotgun sequence
8711-6094_75	JADDUH010000002.1 Ips typographus isolate SLU IpsContig2, whole genome shotgun sequence
8711-6094_81	JADDUH010000002.1 Ips typographus isolate SLU IpsContig2, whole genome shotgun sequence
8727-6084_182	JADDUH010000008.1 Ips typographus isolate SLU IpsContig8, whole genome shotgun sequence
8734-6078_59	JADDUH010000008.1 Ips typographus isolate SLU IpsContig8, whole genome shotgun sequence
8749-6069_5	JADDUH010000013.1 Ips typographus isolate SLU IpsContig13, whole genome shotgun sequence
8751-6068_96	JADDUH010000010.1 Ips typographus isolate SLU IpsContig10, whole genome shotgun sequence
8759-6064_181	JADDUH010000002.1 Ips typographus isolate SLU IpsContig2, whole genome shotgun sequence
8769-6058_68	JADDUH010000018.1 Ips typographus isolate SLU IpsContig18, whole genome shotgun sequence
8773-6058_129	JADDUH010000025.1 Ips typographus isolate SLU IpsContig25, whole genome shotgun sequence
8788-6052_12	JADDUH010000008.1 Ips typographus isolate SLU IpsContig8, whole genome shotgun sequence
8791-6050_12	JADDUH010000003.1 Ips typographus isolate SLU IpsContig3, whole genome shotgun sequence
8791-6050_178	JADDUH010000003.1 Ips typographus isolate SLU IpsContig3, whole genome shotgun sequence
8809-6040_68	JADDUH010000041.1 Ips typographus isolate SLU IpsContig41, whole genome shotgun sequence
8822-6032_119	JADDUH010000057.1 Ips typographus isolate SLU IpsContig57, whole genome shotgun sequence
8822-6032_157	JADDUH010000057.1 Ips typographus isolate SLU IpsContig57, whole genome shotgun sequence
8850-6019_218	JADDUH010000011.1 Ips typographus isolate SLU IpsContig11, whole genome shotgun sequence
8865-6010_7	JADDUH010000012.1 Ips typographus isolate SLU IpsContig12, whole genome shotgun sequence
8877-6002_90	JADDUH010000007.1 Ips typographus isolate SLU IpsContig7, whole genome shotgun sequence
8900-5993_15	JADDUH010000004.1 Ips typographus isolate SLU IpsContig4, whole genome shotgun sequence
8919-5982_120	JADDUH010000004.1 Ips typographus isolate SLU IpsContig4, whole genome shotgun sequence
8925-5977_150	JADDUH010000010.1 Ips typographus isolate SLU IpsContig10, whole genome shotgun sequence
8926-5976_104	JADDUH010000008.1 Ips typographus isolate SLU IpsContig8, whole genome shotgun sequence
8926-5976_213	JADDUH010000008.1 Ips typographus isolate SLU IpsContig8, whole genome shotgun sequence
8931-5973_85	JADDUH010000013.1 Ips typographus isolate SLU IpsContig13, whole genome shotgun sequence
8936-5969_130	JADDUH010000003.1 Ips typographus isolate SLU IpsContig3, whole genome shotgun sequence
8938-5968_24	JADDUH010000011.1 Ips typographus isolate SLU IpsContig11, whole genome shotgun sequence
8942-5967_123	JADDUH010000011.1 Ips typographus isolate SLU IpsContig11, whole genome shotgun sequence
8945-5963_28	JADDUH010000003.1 Ips typographus isolate SLU IpsContig3, whole genome shotgun sequence
8953-5957_11	JADDUH010000054.1 Ips typographus isolate SLU IpsContig54, whole genome shotgun sequence
8959-5954_243	JADDUH010000023.1 Ips typographus isolate SLU IpsContig23, whole genome shotgun sequence
8960-5953_43	JADDUH010000001.1 Ips typographus isolate SLU IpsContig1, whole genome shotgun sequence
8963-5953_137	JADDUH010000004.1 Ips typographus isolate SLU IpsContig4, whole genome shotgun sequence
8970-5949_74	JADDUH010000002.1 Ips typographus isolate SLU IpsContig2, whole genome shotgun sequence
8970-5949_75	JADDUH010000002.1 Ips typographus isolate SLU IpsContig2, whole genome shotgun sequence
9002-5931_69	JADDUH010000008.1 Ips typographus isolate SLU IpsContig8, whole genome shotgun sequence
9018-5923_133	JADDUH010000013.1 Ips typographus isolate SLU IpsContig13, whole genome shotgun sequence
9018-5923_172	JADDUH010000013.1 Ips typographus isolate SLU IpsContig13, whole genome shotgun sequence
9018-5923_190	JADDUH010000013.1 Ips typographus isolate SLU IpsContig13, whole genome shotgun sequence
9018-5923_191	JADDUH010000013.1 Ips typographus isolate SLU IpsContig13, whole genome shotgun sequence
9020-5921_188	JADDUH010000016.1 Ips typographus isolate SLU IpsContig16, whole genome shotgun sequence
9025-5919_207	JADDUH010000008.1 Ips typographus isolate SLU IpsContig8, whole genome shotgun sequence
9035-5913_41	JADDUH010000011.1 Ips typographus isolate SLU IpsContig11, whole genome shotgun sequence
9049-5907_60	JADDUH010000014.1 Ips typographus isolate SLU IpsContig14, whole genome shotgun sequence
9049-5907_136	JADDUH010000014.1 Ips typographus isolate SLU IpsContig14, whole genome shotgun sequence
9079-5891_120	JADDUH010000042.1 Ips typographus isolate SLU IpsContig42, whole genome shotgun sequence
9109-5875_81	JADDUH010000018.1 Ips typographus isolate SLU IpsContig18, whole genome shotgun sequence
9122-5869_174	JADDUH010000015.1 Ips typographus isolate SLU IpsContig15, whole genome shotgun sequence
9127-5867_59	JADDUH010000058.1 Ips typographus isolate SLU IpsContig58, whole genome shotgun sequence
9129-5867_144	JADDUH010000004.1 Ips typographus isolate SLU IpsContig4, whole genome shotgun sequence
9134-5866_130	JADDUH010000016.1 Ips typographus isolate SLU IpsContig16, whole genome shotgun sequence
9145-5864_55	JADDUH010000043.1 Ips typographus isolate SLU IpsContig43, whole genome shotgun sequence
9149-5861_104	JADDUH010000001.1 Ips typographus isolate SLU IpsContig1, whole genome shotgun sequence
9151-5860_165	JADDUH010000012.1 Ips typographus isolate SLU IpsContig12, whole genome shotgun sequence
9156-5859_8	JADDUH010000004.1 Ips typographus isolate SLU IpsContig4, whole genome shotgun sequence
9159-5857_4	JADDUH010000004.1 Ips typographus isolate SLU IpsContig4, whole genome shotgun sequence
9167-5853_62	JADDUH010000005.1 Ips typographus isolate SLU IpsContig5, whole genome shotgun sequence
9168-5852_116	JADDUH010000005.1 Ips typographus isolate SLU IpsContig5, whole genome shotgun sequence
9174-5850_117	JADDUH010000013.1 Ips typographus isolate SLU IpsContig13, whole genome shotgun sequence
9176-5848_68	JADDUH010000005.1 Ips typographus isolate SLU IpsContig5, whole genome shotgun sequence
9176-5848_93	JADDUH010000005.1 Ips typographus isolate SLU IpsContig5, whole genome shotgun sequence
9188-5841_207	JADDUH010000009.1 Ips typographus isolate SLU IpsContig9, whole genome shotgun sequence
9192-5840_63	JADDUH010000002.1 Ips typographus isolate SLU IpsContig2, whole genome shotgun sequence
9196-5837_55	JADDUH010000001.1 Ips typographus isolate SLU IpsContig1, whole genome shotgun sequence
9210-5829_154	JADDUH010000003.1 Ips typographus isolate SLU IpsContig3, whole genome shotgun sequence
9211-5829_44	JADDUH010000008.1 Ips typographus isolate SLU IpsContig8, whole genome shotgun sequence
9211-5829_54	JADDUH010000008.1 Ips typographus isolate SLU IpsContig8, whole genome shotgun sequence
9211-5829_196	JADDUH010000008.1 Ips typographus isolate SLU IpsContig8, whole genome shotgun sequence
9212-5828_17	JADDUH010000008.1 Ips typographus isolate SLU IpsContig8, whole genome shotgun sequence
9212-5828_44	JADDUH010000008.1 Ips typographus isolate SLU IpsContig8, whole genome shotgun sequence
9221-5821_132	JADDUH010000003.1 Ips typographus isolate SLU IpsContig3, whole genome shotgun sequence
9228-5820_159	JADDUH010000017.1 Ips typographus isolate SLU IpsContig17, whole genome shotgun sequence
9229-5819_154	JADDUH010000013.1 Ips typographus isolate SLU IpsContig13, whole genome shotgun sequence
9245-5812_164	JADDUH010000009.1 Ips typographus isolate SLU IpsContig9, whole genome shotgun sequence
9248-5811_79	JADDUH010000007.1 Ips typographus isolate SLU IpsContig7, whole genome shotgun sequence
9252-5809_201	JADDUH010000002.1 Ips typographus isolate SLU IpsContig2, whole genome shotgun sequence
9253-5808_42	JADDUH010000012.1 Ips typographus isolate SLU IpsContig12, whole genome shotgun sequence
9261-5804_32	JADDUH010000022.1 Ips typographus isolate SLU IpsContig22, whole genome shotgun sequence
9278-5794_122	JADDUH010000002.1 Ips typographus isolate SLU IpsContig2, whole genome shotgun sequence
9300-5780_201	JADDUH010000001.1 Ips typographus isolate SLU IpsContig1, whole genome shotgun sequence
9313-5774_41	JADDUH010000011.1 Ips typographus isolate SLU IpsContig11, whole genome shotgun sequence
9317-5773_23	JADDUH010000001.1 Ips typographus isolate SLU IpsContig1, whole genome shotgun sequence
9319-5772_12	JADDUH010000004.1 Ips typographus isolate SLU IpsContig4, whole genome shotgun sequence
9320-5772_155	JADDUH010000005.1 Ips typographus isolate SLU IpsContig5, whole genome shotgun sequence
9323-5770_215	JADDUH010000084.1 Ips typographus isolate SLU IpsContig84, whole genome shotgun sequence
9355-5759_209	JADDUH010000041.1 Ips typographus isolate SLU IpsContig41, whole genome shotgun sequence
9364-5755_18	JADDUH010000007.1 Ips typographus isolate SLU IpsContig7, whole genome shotgun sequence
9382-5749_244	JADDUH010000009.1 Ips typographus isolate SLU IpsContig9, whole genome shotgun sequence
9406-5738_92	JADDUH010000002.1 Ips typographus isolate SLU IpsContig2, whole genome shotgun sequence
9407-5738_11	JADDUH010000001.1 Ips typographus isolate SLU IpsContig1, whole genome shotgun sequence
9407-5738_51	JADDUH010000001.1 Ips typographus isolate SLU IpsContig1, whole genome shotgun sequence
9409-5737_54	JADDUH010000043.1 Ips typographus isolate SLU IpsContig43, whole genome shotgun sequence
9425-5734_82	JADDUH010000011.1 Ips typographus isolate SLU IpsContig11, whole genome shotgun sequence
9440-5725_178	JADDUH010000005.1 Ips typographus isolate SLU IpsContig5, whole genome shotgun sequence
9451-5721_58	JADDUH010000006.1 Ips typographus isolate SLU IpsContig6, whole genome shotgun sequence
9468-5713_123	JADDUH010000017.1 Ips typographus isolate SLU IpsContig17, whole genome shotgun sequence
9492-5699_113	JADDUH010000002.1 Ips typographus isolate SLU IpsContig2, whole genome shotgun sequence
9512-5690_74	JADDUH010000001.1 Ips typographus isolate SLU IpsContig1, whole genome shotgun sequence
9518-5687_172	JADDUH010000005.1 Ips typographus isolate SLU IpsContig5, whole genome shotgun sequence
9525-5681_155	JADDUH010000009.1 Ips typographus isolate SLU IpsContig9, whole genome shotgun sequence
9532-5677_60	JADDUH010000004.1 Ips typographus isolate SLU IpsContig4, whole genome shotgun sequence
9532-5677_130	JADDUH010000004.1 Ips typographus isolate SLU IpsContig4, whole genome shotgun sequence
9548-5668_37	JADDUH010000013.1 Ips typographus isolate SLU IpsContig13, whole genome shotgun sequence
9556-5665_157	JADDUH010000025.1 Ips typographus isolate SLU IpsContig25, whole genome shotgun sequence
9577-5656_210	JADDUH010000005.1 Ips typographus isolate SLU IpsContig5, whole genome shotgun sequence
9589-5653_224	JADDUH010000023.1 Ips typographus isolate SLU IpsContig23, whole genome shotgun sequence
9600-5648_186	JADDUH010000002.1 Ips typographus isolate SLU IpsContig2, whole genome shotgun sequence
9604-5648_124	JADDUH010000001.1 Ips typographus isolate SLU IpsContig1, whole genome shotgun sequence
9625-5641_31	JADDUH010000006.1 Ips typographus isolate SLU IpsContig6, whole genome shotgun sequence
9651-5626_77	JADDUH010000009.1 Ips typographus isolate SLU IpsContig9, whole genome shotgun sequence
9656-5624_89	JADDUH010000022.1 Ips typographus isolate SLU IpsContig22, whole genome shotgun sequence
9661-5623_154	JADDUH010000013.1 Ips typographus isolate SLU IpsContig13, whole genome shotgun sequence
9667-5622_74	JADDUH010000002.1 Ips typographus isolate SLU IpsContig2, whole genome shotgun sequence
9688-5612_66	JADDUH010000006.1 Ips typographus isolate SLU IpsContig6, whole genome shotgun sequence
9693-5611_67	JADDUH010000018.1 Ips typographus isolate SLU IpsContig18, whole genome shotgun sequence
9702-5608_101	JADDUH010000013.1 Ips typographus isolate SLU IpsContig13, whole genome shotgun sequence
9702-5608_138	JADDUH010000013.1 Ips typographus isolate SLU IpsContig13, whole genome shotgun sequence
9708-5605_31	JADDUH010000009.1 Ips typographus isolate SLU IpsContig9, whole genome shotgun sequence
9717-5602_156	JADDUH010000011.1 Ips typographus isolate SLU IpsContig11, whole genome shotgun sequence
9719-5602_96	JADDUH010000005.1 Ips typographus isolate SLU IpsContig5, whole genome shotgun sequence
9719-5602_114	JADDUH010000005.1 Ips typographus isolate SLU IpsContig5, whole genome shotgun sequence
9730-5599_70	JADDUH010000001.1 Ips typographus isolate SLU IpsContig1, whole genome shotgun sequence
9732-5599_166	JADDUH010000001.1 Ips typographus isolate SLU IpsContig1, whole genome shotgun sequence
9745-5592_130	JADDUH010000004.1 Ips typographus isolate SLU IpsContig4, whole genome shotgun sequence
9763-5582_128	JADDUH010000043.1 Ips typographus isolate SLU IpsContig43, whole genome shotgun sequence
9782-5576_35	JADDUH010000005.1 Ips typographus isolate SLU IpsContig5, whole genome shotgun sequence
9782-5576_138	JADDUH010000005.1 Ips typographus isolate SLU IpsContig5, whole genome shotgun sequence
9812-5563_28	JADDUH010000017.1 Ips typographus isolate SLU IpsContig17, whole genome shotgun sequence
9818-5562_114	JADDUH010000004.1 Ips typographus isolate SLU IpsContig4, whole genome shotgun sequence
9835-5556_185	JADDUH010000014.1 Ips typographus isolate SLU IpsContig14, whole genome shotgun sequence
9843-5551_194	JADDUH010000003.1 Ips typographus isolate SLU IpsContig3, whole genome shotgun sequence
9864-5539_106	JADDUH010000007.1 Ips typographus isolate SLU IpsContig7, whole genome shotgun sequence
9865-5539_141	JADDUH010000018.1 Ips typographus isolate SLU IpsContig18, whole genome shotgun sequence
9867-5537_114	JADDUH010000003.1 Ips typographus isolate SLU IpsContig3, whole genome shotgun sequence
9868-5537_69	JADDUH010000001.1 Ips typographus isolate SLU IpsContig1, whole genome shotgun sequence
9868-5537_126	JADDUH010000001.1 Ips typographus isolate SLU IpsContig1, whole genome shotgun sequence
9877-5534_4	JADDUH010000017.1 Ips typographus isolate SLU IpsContig17, whole genome shotgun sequence
9877-5534_66	JADDUH010000017.1 Ips typographus isolate SLU IpsContig17, whole genome shotgun sequence
9879-5533_168	JADDUH010000051.1 Ips typographus isolate SLU IpsContig51, whole genome shotgun sequence
9885-5531_13	JADDUH010000001.1 Ips typographus isolate SLU IpsContig1, whole genome shotgun sequence
9885-5531_87	JADDUH010000001.1 Ips typographus isolate SLU IpsContig1, whole genome shotgun sequence
9895-5525_21	JADDUH010000021.1 Ips typographus isolate SLU IpsContig21, whole genome shotgun sequence
9896-5525_40	JADDUH010000002.1 Ips typographus isolate SLU IpsContig2, whole genome shotgun sequence
9896-5525_115	JADDUH010000002.1 Ips typographus isolate SLU IpsContig2, whole genome shotgun sequence
9910-5521_55	JADDUH010000010.1 Ips typographus isolate SLU IpsContig10, whole genome shotgun sequence
9932-5513_143	JADDUH010000005.1 Ips typographus isolate SLU IpsContig5, whole genome shotgun sequence
9932-5513_202	JADDUH010000005.1 Ips typographus isolate SLU IpsContig5, whole genome shotgun sequence
9935-5512_125	JADDUH010000003.1 Ips typographus isolate SLU IpsContig3, whole genome shotgun sequence
9943-5510_168	JADDUH010000006.1 Ips typographus isolate SLU IpsContig6, whole genome shotgun sequence
9949-5507_13	JADDUH010000007.1 Ips typographus isolate SLU IpsContig7, whole genome shotgun sequence
9951-5506_63	JADDUH010000004.1 Ips typographus isolate SLU IpsContig4, whole genome shotgun sequence
9951-5506_85	JADDUH010000004.1 Ips typographus isolate SLU IpsContig4, whole genome shotgun sequence
9962-5501_72	JADDUH010000030.1 Ips typographus isolate SLU IpsContig30, whole genome shotgun sequence
9963-5501_186	JADDUH010000006.1 Ips typographus isolate SLU IpsContig6, whole genome shotgun sequence
9983-5492_149	JADDUH010000022.1 Ips typographus isolate SLU IpsContig22, whole genome shotgun sequence
9991-5490_133	JADDUH010000016.1 Ips typographus isolate SLU IpsContig16, whole genome shotgun sequence
10010-5481_76	JADDUH010000067.1 Ips typographus isolate SLU IpsContig67, whole genome shotgun sequence
10020-5478_196	JADDUH010000005.1 Ips typographus isolate SLU IpsContig5, whole genome shotgun sequence
10020-5478_256	JADDUH010000005.1 Ips typographus isolate SLU IpsContig5, whole genome shotgun sequence
10022-5478_66	JADDUH010000004.1 Ips typographus isolate SLU IpsContig4, whole genome shotgun sequence
10022-5478_136	JADDUH010000004.1 Ips typographus isolate SLU IpsContig4, whole genome shotgun sequence
10022-5478_188	JADDUH010000004.1 Ips typographus isolate SLU IpsContig4, whole genome shotgun sequence
10028-5477_45	JADDUH010000003.1 Ips typographus isolate SLU IpsContig3, whole genome shotgun sequence
10087-5444_63	JADDUH010000003.1 Ips typographus isolate SLU IpsContig3, whole genome shotgun sequence
10090-5443_22	JADDUH010000002.1 Ips typographus isolate SLU IpsContig2, whole genome shotgun sequence
10090-5443_71	JADDUH010000002.1 Ips typographus isolate SLU IpsContig2, whole genome shotgun sequence
10106-5433_165	JADDUH010000018.1 Ips typographus isolate SLU IpsContig18, whole genome shotgun sequence
10110-5429_79	JADDUH010000002.1 Ips typographus isolate SLU IpsContig2, whole genome shotgun sequence
10143-5412_81	JADDUH010000001.1 Ips typographus isolate SLU IpsContig1, whole genome shotgun sequence
10175-5396_14	JADDUH010000002.1 Ips typographus isolate SLU IpsContig2, whole genome shotgun sequence
10192-5386_84	JADDUH010000014.1 Ips typographus isolate SLU IpsContig14, whole genome shotgun sequence
10198-5382_201	JADDUH010000023.1 Ips typographus isolate SLU IpsContig23, whole genome shotgun sequence
10200-5381_48	JADDUH010000014.1 Ips typographus isolate SLU IpsContig14, whole genome shotgun sequence
10200-5381_77	JADDUH010000014.1 Ips typographus isolate SLU IpsContig14, whole genome shotgun sequence
10202-5379_86	JADDUH010000004.1 Ips typographus isolate SLU IpsContig4, whole genome shotgun sequence
10202-5379_146	JADDUH010000004.1 Ips typographus isolate SLU IpsContig4, whole genome shotgun sequence
10203-5379_111	JADDUH010000005.1 Ips typographus isolate SLU IpsContig5, whole genome shotgun sequence
10214-5372_164	JADDUH010000005.1 Ips typographus isolate SLU IpsContig5, whole genome shotgun sequence
10230-5365_166	JADDUH010000152.1 Ips typographus isolate SLU IpsContig152, whole genome shotgun sequence
10253-5355_175	JADDUH010000008.1 Ips typographus isolate SLU IpsContig8, whole genome shotgun sequence
10265-5353_62	JADDUH010000001.1 Ips typographus isolate SLU IpsContig1, whole genome shotgun sequence
10293-5342_104	JADDUH010000028.1 Ips typographus isolate SLU IpsContig28, whole genome shotgun sequence
10293-5342_158	JADDUH010000028.1 Ips typographus isolate SLU IpsContig28, whole genome shotgun sequence
10301-5340_144	JADDUH010000008.1 Ips typographus isolate SLU IpsContig8, whole genome shotgun sequence
10302-5339_64	JADDUH010000022.1 Ips typographus isolate SLU IpsContig22, whole genome shotgun sequence
10302-5339_219	JADDUH010000022.1 Ips typographus isolate SLU IpsContig22, whole genome shotgun sequence
10309-5338_222	JADDUH010000005.1 Ips typographus isolate SLU IpsContig5, whole genome shotgun sequence
10331-5329_157	JADDUH010000057.1 Ips typographus isolate SLU IpsContig57, whole genome shotgun sequence
10347-5322_11	JADDUH010000014.1 Ips typographus isolate SLU IpsContig14, whole genome shotgun sequence
10347-5322_30	JADDUH010000014.1 Ips typographus isolate SLU IpsContig14, whole genome shotgun sequence
10358-5313_160	JADDUH010000015.1 Ips typographus isolate SLU IpsContig15, whole genome shotgun sequence
10365-5311_206	JADDUH010000001.1 Ips typographus isolate SLU IpsContig1, whole genome shotgun sequence
10367-5309_74	JADDUH010000001.1 Ips typographus isolate SLU IpsContig1, whole genome shotgun sequence
10367-5309_167	JADDUH010000001.1 Ips typographus isolate SLU IpsContig1, whole genome shotgun sequence
10368-5309_183	JADDUH010000022.1 Ips typographus isolate SLU IpsContig22, whole genome shotgun sequence
10382-5304_102	JADDUH010000009.1 Ips typographus isolate SLU IpsContig9, whole genome shotgun sequence
10392-5299_92	JADDUH010000011.1 Ips typographus isolate SLU IpsContig11, whole genome shotgun sequence
10405-5294_176	JADDUH010000002.1 Ips typographus isolate SLU IpsContig2, whole genome shotgun sequence
10420-5290_15	JADDUH010000009.1 Ips typographus isolate SLU IpsContig9, whole genome shotgun sequence
10444-5280_52	JADDUH010000002.1 Ips typographus isolate SLU IpsContig2, whole genome shotgun sequence
10448-5278_29	JADDUH010000004.1 Ips typographus isolate SLU IpsContig4, whole genome shotgun sequence
10478-5265_188	JADDUH010000006.1 Ips typographus isolate SLU IpsContig6, whole genome shotgun sequence
10482-5263_43	JADDUH010000108.1 Ips typographus isolate SLU IpsContig108, whole genome shotgun sequence
10484-5262_83	JADDUH010000021.1 Ips typographus isolate SLU IpsContig21, whole genome shotgun sequence
10484-5262_195	JADDUH010000021.1 Ips typographus isolate SLU IpsContig21, whole genome shotgun sequence
10489-5261_56	JADDUH010000001.1 Ips typographus isolate SLU IpsContig1, whole genome shotgun sequence
10489-5261_107	JADDUH010000001.1 Ips typographus isolate SLU IpsContig1, whole genome shotgun sequence
10510-5256_243	JADDUH010000002.1 Ips typographus isolate SLU IpsContig2, whole genome shotgun sequence
10516-5254_205	JADDUH010000018.1 Ips typographus isolate SLU IpsContig18, whole genome shotgun sequence
10517-5254_4	JADDUH010000006.1 Ips typographus isolate SLU IpsContig6, whole genome shotgun sequence
10517-5254_62	JADDUH010000006.1 Ips typographus isolate SLU IpsContig6, whole genome shotgun sequence
10517-5254_94	JADDUH010000006.1 Ips typographus isolate SLU IpsContig6, whole genome shotgun sequence
10526-5250_31	JADDUH010000152.1 Ips typographus isolate SLU IpsContig152, whole genome shotgun sequence
10535-5247_90	JADDUH010000002.1 Ips typographus isolate SLU IpsContig2, whole genome shotgun sequence
10535-5247_190	JADDUH010000002.1 Ips typographus isolate SLU IpsContig2, whole genome shotgun sequence
10549-5238_11	JADDUH010000007.1 Ips typographus isolate SLU IpsContig7, whole genome shotgun sequence
10588-5226_225	JADDUH010000008.1 Ips typographus isolate SLU IpsContig8, whole genome shotgun sequence
10610-5219_167	JADDUH010000002.1 Ips typographus isolate SLU IpsContig2, whole genome shotgun sequence
10612-5218_7	JADDUH010000001.1 Ips typographus isolate SLU IpsContig1, whole genome shotgun sequence
10616-5217_184	JADDUH010000002.1 Ips typographus isolate SLU IpsContig2, whole genome shotgun sequence
10618-5217_209	JADDUH010000001.1 Ips typographus isolate SLU IpsContig1, whole genome shotgun sequence
10630-5213_219	JADDUH010000007.1 Ips typographus isolate SLU IpsContig7, whole genome shotgun sequence
10638-5210_180	JADDUH010000002.1 Ips typographus isolate SLU IpsContig2, whole genome shotgun sequence
10688-5194_90	JADDUH010000002.1 Ips typographus isolate SLU IpsContig2, whole genome shotgun sequence
10694-5191_154	JADDUH010000044.1 Ips typographus isolate SLU IpsContig44, whole genome shotgun sequence
10704-5189_240	JADDUH010000014.1 Ips typographus isolate SLU IpsContig14, whole genome shotgun sequence
10710-5186_224	JADDUH010000024.1 Ips typographus isolate SLU IpsContig24, whole genome shotgun sequence
10752-5171_52	JADDUH010000018.1 Ips typographus isolate SLU IpsContig18, whole genome shotgun sequence
10776-5163_10	JADDUH010000087.1 Ips typographus isolate SLU IpsContig87, whole genome shotgun sequence
10815-5145_176	JADDUH010000005.1 Ips typographus isolate SLU IpsContig5, whole genome shotgun sequence
10821-5143_78	JADDUH010000008.1 Ips typographus isolate SLU IpsContig8, whole genome shotgun sequence
10834-5136_30	JADDUH010000016.1 Ips typographus isolate SLU IpsContig16, whole genome shotgun sequence
10836-5136_83	JADDUH010000008.1 Ips typographus isolate SLU IpsContig8, whole genome shotgun sequence
10836-5136_238	JADDUH010000008.1 Ips typographus isolate SLU IpsContig8, whole genome shotgun sequence
10859-5128_105	JADDUH010000007.1 Ips typographus isolate SLU IpsContig7, whole genome shotgun sequence
10909-5110_160	JADDUH010000003.1 Ips typographus isolate SLU IpsContig3, whole genome shotgun sequence
10914-5109_184	JADDUH010000011.1 Ips typographus isolate SLU IpsContig11, whole genome shotgun sequence
10916-5109_14	JADDUH010000057.1 Ips typographus isolate SLU IpsContig57, whole genome shotgun sequence
10916-5109_47	JADDUH010000057.1 Ips typographus isolate SLU IpsContig57, whole genome shotgun sequence
10919-5108_119	JADDUH010000018.1 Ips typographus isolate SLU IpsContig18, whole genome shotgun sequence
10925-5106_189	JADDUH010000020.1 Ips typographus isolate SLU IpsContig20, whole genome shotgun sequence
10940-5101_119	JADDUH010000009.1 Ips typographus isolate SLU IpsContig9, whole genome shotgun sequence
10976-5084_189	JADDUH010000003.1 Ips typographus isolate SLU IpsContig3, whole genome shotgun sequence
11011-5063_20	JADDUH010000006.1 Ips typographus isolate SLU IpsContig6, whole genome shotgun sequence
11011-5063_34	JADDUH010000006.1 Ips typographus isolate SLU IpsContig6, whole genome shotgun sequence
11021-5058_45	JADDUH010000018.1 Ips typographus isolate SLU IpsContig18, whole genome shotgun sequence
11034-5052_9	JADDUH010000014.1 Ips typographus isolate SLU IpsContig14, whole genome shotgun sequence
11035-5051_63	JADDUH010000005.1 Ips typographus isolate SLU IpsContig5, whole genome shotgun sequence
11035-5051_189	JADDUH010000005.1 Ips typographus isolate SLU IpsContig5, whole genome shotgun sequence
11040-5050_140	JADDUH010000002.1 Ips typographus isolate SLU IpsContig2, whole genome shotgun sequence
11047-5047_35	JADDUH010000001.1 Ips typographus isolate SLU IpsContig1, whole genome shotgun sequence
11054-5045_91	JADDUH010000001.1 Ips typographus isolate SLU IpsContig1, whole genome shotgun sequence
11057-5044_78	JADDUH010000005.1 Ips typographus isolate SLU IpsContig5, whole genome shotgun sequence
11095-5031_94	JADDUH010000040.1 Ips typographus isolate SLU IpsContig40, whole genome shotgun sequence
11104-5026_102	JADDUH010000007.1 Ips typographus isolate SLU IpsContig7, whole genome shotgun sequence
11106-5025_84	JADDUH010000007.1 Ips typographus isolate SLU IpsContig7, whole genome shotgun sequence
11136-5012_187	JADDUH010000008.1 Ips typographus isolate SLU IpsContig8, whole genome shotgun sequence
11140-5012_178	JADDUH010000036.1 Ips typographus isolate SLU IpsContig36, whole genome shotgun sequence
11143-5011_104	JADDUH010000014.1 Ips typographus isolate SLU IpsContig14, whole genome shotgun sequence
11145-5010_5	JADDUH010000007.1 Ips typographus isolate SLU IpsContig7, whole genome shotgun sequence
11156-5005_86	JADDUH010000053.1 Ips typographus isolate SLU IpsContig53, whole genome shotgun sequence
11164-5002_95	JADDUH010000002.1 Ips typographus isolate SLU IpsContig2, whole genome shotgun sequence
11170-4999_101	JADDUH010000007.1 Ips typographus isolate SLU IpsContig7, whole genome shotgun sequence
11170-4999_187	JADDUH010000007.1 Ips typographus isolate SLU IpsContig7, whole genome shotgun sequence
11184-4993_96	JADDUH010000013.1 Ips typographus isolate SLU IpsContig13, whole genome shotgun sequence
11189-4991_41	JADDUH010000003.1 Ips typographus isolate SLU IpsContig3, whole genome shotgun sequence
11189-4991_103	JADDUH010000003.1 Ips typographus isolate SLU IpsContig3, whole genome shotgun sequence
11189-4991_105	JADDUH010000003.1 Ips typographus isolate SLU IpsContig3, whole genome shotgun sequence
11196-4988_150	JADDUH010000010.1 Ips typographus isolate SLU IpsContig10, whole genome shotgun sequence
11204-4985_76	JADDUH010000035.1 Ips typographus isolate SLU IpsContig35, whole genome shotgun sequence
11204-4985_169	JADDUH010000035.1 Ips typographus isolate SLU IpsContig35, whole genome shotgun sequence
11214-4981_162	JADDUH010000011.1 Ips typographus isolate SLU IpsContig11, whole genome shotgun sequence
11234-4972_179	JADDUH010000006.1 Ips typographus isolate SLU IpsContig6, whole genome shotgun sequence
11237-4971_237	JADDUH010000007.1 Ips typographus isolate SLU IpsContig7, whole genome shotgun sequence
11251-4966_117	JADDUH010000001.1 Ips typographus isolate SLU IpsContig1, whole genome shotgun sequence
11263-4962_106	JADDUH010000013.1 Ips typographus isolate SLU IpsContig13, whole genome shotgun sequence
11284-4953_38	JADDUH010000005.1 Ips typographus isolate SLU IpsContig5, whole genome shotgun sequence
11288-4950_9	JADDUH010000042.1 Ips typographus isolate SLU IpsContig42, whole genome shotgun sequence
11290-4948_96	JADDUH010000010.1 Ips typographus isolate SLU IpsContig10, whole genome shotgun sequence
11304-4944_16	JADDUH010000011.1 Ips typographus isolate SLU IpsContig11, whole genome shotgun sequence
11314-4940_25	JADDUH010000007.1 Ips typographus isolate SLU IpsContig7, whole genome shotgun sequence
11328-4936_91	JADDUH010000023.1 Ips typographus isolate SLU IpsContig23, whole genome shotgun sequence
11329-4934_62	JADDUH010000009.1 Ips typographus isolate SLU IpsContig9, whole genome shotgun sequence
11335-4931_57	JADDUH010000007.1 Ips typographus isolate SLU IpsContig7, whole genome shotgun sequence
11358-4921_62	JADDUH010000018.1 Ips typographus isolate SLU IpsContig18, whole genome shotgun sequence
11376-4915_74	JADDUH010000002.1 Ips typographus isolate SLU IpsContig2, whole genome shotgun sequence
11405-4899_133	JADDUH010000043.1 Ips typographus isolate SLU IpsContig43, whole genome shotgun sequence
11446-4884_12	JADDUH010000002.1 Ips typographus isolate SLU IpsContig2, whole genome shotgun sequence
11448-4884_75	JADDUH010000134.1 Ips typographus isolate SLU IpsContig134, whole genome shotgun sequence
11453-4881_129	JADDUH010000003.1 Ips typographus isolate SLU IpsContig3, whole genome shotgun sequence
11475-4874_94	JADDUH010000005.1 Ips typographus isolate SLU IpsContig5, whole genome shotgun sequence
11482-4871_63	JADDUH010000016.1 Ips typographus isolate SLU IpsContig16, whole genome shotgun sequence
11487-4870_37	JADDUH010000006.1 Ips typographus isolate SLU IpsContig6, whole genome shotgun sequence
11487-4870_123	JADDUH010000006.1 Ips typographus isolate SLU IpsContig6, whole genome shotgun sequence
11489-4869_86	JADDUH010000053.1 Ips typographus isolate SLU IpsContig53, whole genome shotgun sequence
11494-4868_29	JADDUH010000012.1 Ips typographus isolate SLU IpsContig12, whole genome shotgun sequence
11494-4868_147	JADDUH010000012.1 Ips typographus isolate SLU IpsContig12, whole genome shotgun sequence
11501-4864_39	JADDUH010000012.1 Ips typographus isolate SLU IpsContig12, whole genome shotgun sequence
11523-4857_97	JADDUH010000008.1 Ips typographus isolate SLU IpsContig8, whole genome shotgun sequence
11526-4856_130	JADDUH010000004.1 Ips typographus isolate SLU IpsContig4, whole genome shotgun sequence
11529-4855_153	JADDUH010000006.1 Ips typographus isolate SLU IpsContig6, whole genome shotgun sequence
11531-4855_147	JADDUH010000002.1 Ips typographus isolate SLU IpsContig2, whole genome shotgun sequence
11531-4855_153	JADDUH010000002.1 Ips typographus isolate SLU IpsContig2, whole genome shotgun sequence
11539-4853_53	JADDUH010000006.1 Ips typographus isolate SLU IpsContig6, whole genome shotgun sequence
11569-4844_16	JADDUH010000006.1 Ips typographus isolate SLU IpsContig6, whole genome shotgun sequence
11577-4842_184	JADDUH010000017.1 Ips typographus isolate SLU IpsContig17, whole genome shotgun sequence
11592-4838_170	JADDUH010000005.1 Ips typographus isolate SLU IpsContig5, whole genome shotgun sequence
11595-4837_163	JADDUH010000012.1 Ips typographus isolate SLU IpsContig12, whole genome shotgun sequence
11601-4834_40	JADDUH010000009.1 Ips typographus isolate SLU IpsContig9, whole genome shotgun sequence
11617-4828_184	JADDUH010000015.1 Ips typographus isolate SLU IpsContig15, whole genome shotgun sequence
11617-4828_211	JADDUH010000015.1 Ips typographus isolate SLU IpsContig15, whole genome shotgun sequence
11625-4825_138	JADDUH010000011.1 Ips typographus isolate SLU IpsContig11, whole genome shotgun sequence
11636-4821_185	JADDUH010000024.1 Ips typographus isolate SLU IpsContig24, whole genome shotgun sequence
11636-4821_237	JADDUH010000024.1 Ips typographus isolate SLU IpsContig24, whole genome shotgun sequence
11643-4819_89	JADDUH010000006.1 Ips typographus isolate SLU IpsContig6, whole genome shotgun sequence
11646-4818_14	JADDUH010000038.1 Ips typographus isolate SLU IpsContig38, whole genome shotgun sequence
11667-4813_91	JADDUH010000012.1 Ips typographus isolate SLU IpsContig12, whole genome shotgun sequence
11682-4807_184	JADDUH010000001.1 Ips typographus isolate SLU IpsContig1, whole genome shotgun sequence
11684-4807_48	JADDUH010000014.1 Ips typographus isolate SLU IpsContig14, whole genome shotgun sequence
11689-4805_12	JADDUH010000038.1 Ips typographus isolate SLU IpsContig38, whole genome shotgun sequence
11709-4798_149	JADDUH010000023.1 Ips typographus isolate SLU IpsContig23, whole genome shotgun sequence
11710-4797_180	JADDUH010000010.1 Ips typographus isolate SLU IpsContig10, whole genome shotgun sequence
11713-4796_46	JADDUH010000005.1 Ips typographus isolate SLU IpsContig5, whole genome shotgun sequence
11737-4786_44	JADDUH010000015.1 Ips typographus isolate SLU IpsContig15, whole genome shotgun sequence
11741-4786_21	JADDUH010000054.1 Ips typographus isolate SLU IpsContig54, whole genome shotgun sequence
11746-4784_18	JADDUH010000030.1 Ips typographus isolate SLU IpsContig30, whole genome shotgun sequence
11748-4784_63	JADDUH010000004.1 Ips typographus isolate SLU IpsContig4, whole genome shotgun sequence
11754-4782_85	JADDUH010000005.1 Ips typographus isolate SLU IpsContig5, whole genome shotgun sequence
11757-4781_109	JADDUH010000001.1 Ips typographus isolate SLU IpsContig1, whole genome shotgun sequence
11768-4776_169	JADDUH010000003.1 Ips typographus isolate SLU IpsContig3, whole genome shotgun sequence
11768-4776_175	JADDUH010000003.1 Ips typographus isolate SLU IpsContig3, whole genome shotgun sequence
11774-4775_143	JADDUH010000041.1 Ips typographus isolate SLU IpsContig41, whole genome shotgun sequence
11775-4775_177	JADDUH010000013.1 Ips typographus isolate SLU IpsContig13, whole genome shotgun sequence
11782-4771_77	JADDUH010000009.1 Ips typographus isolate SLU IpsContig9, whole genome shotgun sequence
11782-4771_191	JADDUH010000009.1 Ips typographus isolate SLU IpsContig9, whole genome shotgun sequence
11782-4771_197	JADDUH010000009.1 Ips typographus isolate SLU IpsContig9, whole genome shotgun sequence
11785-4770_133	JADDUH010000010.1 Ips typographus isolate SLU IpsContig10, whole genome shotgun sequence
11793-4766_12	JADDUH010000005.1 Ips typographus isolate SLU IpsContig5, whole genome shotgun sequence
11801-4764_43	JADDUH010000007.1 Ips typographus isolate SLU IpsContig7, whole genome shotgun sequence
11804-4764_40	JADDUH010000018.1 Ips typographus isolate SLU IpsContig18, whole genome shotgun sequence
11804-4764_48	JADDUH010000018.1 Ips typographus isolate SLU IpsContig18, whole genome shotgun sequence
11824-4756_94	JADDUH010000002.1 Ips typographus isolate SLU IpsContig2, whole genome shotgun sequence
11824-4756_105	JADDUH010000002.1 Ips typographus isolate SLU IpsContig2, whole genome shotgun sequence
11825-4755_102	JADDUH010000017.1 Ips typographus isolate SLU IpsContig17, whole genome shotgun sequence
11830-4754_42	JADDUH010000013.1 Ips typographus isolate SLU IpsContig13, whole genome shotgun sequence
11847-4749_79	JADDUH010000093.1 Ips typographus isolate SLU IpsContig93, whole genome shotgun sequence
11851-4748_219	JADDUH010000015.1 Ips typographus isolate SLU IpsContig15, whole genome shotgun sequence
11856-4747_25	JADDUH010000016.1 Ips typographus isolate SLU IpsContig16, whole genome shotgun sequence
11856-4747_193	JADDUH010000016.1 Ips typographus isolate SLU IpsContig16, whole genome shotgun sequence
11866-4745_98	JADDUH010000001.1 Ips typographus isolate SLU IpsContig1, whole genome shotgun sequence
11904-4733_42	JADDUH010000011.1 Ips typographus isolate SLU IpsContig11, whole genome shotgun sequence
11923-4725_18	JADDUH010000001.1 Ips typographus isolate SLU IpsContig1, whole genome shotgun sequence
11923-4725_80	JADDUH010000001.1 Ips typographus isolate SLU IpsContig1, whole genome shotgun sequence
11939-4718_26	JADDUH010000007.1 Ips typographus isolate SLU IpsContig7, whole genome shotgun sequence
11973-4704_153	JADDUH010000020.1 Ips typographus isolate SLU IpsContig20, whole genome shotgun sequence
11988-4700_148	JADDUH010000005.1 Ips typographus isolate SLU IpsContig5, whole genome shotgun sequence
11990-4700_73	JADDUH010000149.1 Ips typographus isolate SLU IpsContig149, whole genome shotgun sequence
12022-4691_149	JADDUH010000003.1 Ips typographus isolate SLU IpsContig3, whole genome shotgun sequence
12038-4685_19	JADDUH010000019.1 Ips typographus isolate SLU IpsContig19, whole genome shotgun sequence
12038-4685_71	JADDUH010000019.1 Ips typographus isolate SLU IpsContig19, whole genome shotgun sequence
12043-4684_230	JADDUH010000005.1 Ips typographus isolate SLU IpsContig5, whole genome shotgun sequence
12044-4682_41	JADDUH010000010.1 Ips typographus isolate SLU IpsContig10, whole genome shotgun sequence
12048-4681_140	JADDUH010000008.1 Ips typographus isolate SLU IpsContig8, whole genome shotgun sequence
12052-4679_9	JADDUH010000004.1 Ips typographus isolate SLU IpsContig4, whole genome shotgun sequence
12052-4679_95	JADDUH010000004.1 Ips typographus isolate SLU IpsContig4, whole genome shotgun sequence
12055-4677_111	JADDUH010000015.1 Ips typographus isolate SLU IpsContig15, whole genome shotgun sequence
12066-4672_166	JADDUH010000008.1 Ips typographus isolate SLU IpsContig8, whole genome shotgun sequence
12072-4670_30	JADDUH010000014.1 Ips typographus isolate SLU IpsContig14, whole genome shotgun sequence
12072-4670_45	JADDUH010000014.1 Ips typographus isolate SLU IpsContig14, whole genome shotgun sequence
12075-4669_21	JADDUH010000002.1 Ips typographus isolate SLU IpsContig2, whole genome shotgun sequence
12081-4668_59	JADDUH010000003.1 Ips typographus isolate SLU IpsContig3, whole genome shotgun sequence
12081-4668_132	JADDUH010000003.1 Ips typographus isolate SLU IpsContig3, whole genome shotgun sequence
12086-4666_69	JADDUH010000008.1 Ips typographus isolate SLU IpsContig8, whole genome shotgun sequence
12090-4665_42	JADDUH010000008.1 Ips typographus isolate SLU IpsContig8, whole genome shotgun sequence
12101-4662_96	JADDUH010000006.1 Ips typographus isolate SLU IpsContig6, whole genome shotgun sequence
12133-4653_172	JADDUH010000014.1 Ips typographus isolate SLU IpsContig14, whole genome shotgun sequence
12134-4653_232	JADDUH010000007.1 Ips typographus isolate SLU IpsContig7, whole genome shotgun sequence
12136-4652_93	JADDUH010000002.1 Ips typographus isolate SLU IpsContig2, whole genome shotgun sequence
12140-4651_193	JADDUH010000006.1 Ips typographus isolate SLU IpsContig6, whole genome shotgun sequence
12141-4651_198	JADDUH010000003.1 Ips typographus isolate SLU IpsContig3, whole genome shotgun sequence
12153-4644_88	JADDUH010000016.1 Ips typographus isolate SLU IpsContig16, whole genome shotgun sequence
12159-4642_97	JADDUH010000014.1 Ips typographus isolate SLU IpsContig14, whole genome shotgun sequence
12161-4641_58	JADDUH010000018.1 Ips typographus isolate SLU IpsContig18, whole genome shotgun sequence
12170-4638_64	JADDUH010000006.1 Ips typographus isolate SLU IpsContig6, whole genome shotgun sequence
12170-4638_134	JADDUH010000006.1 Ips typographus isolate SLU IpsContig6, whole genome shotgun sequence
12208-4620_19	JADDUH010000014.1 Ips typographus isolate SLU IpsContig14, whole genome shotgun sequence
12208-4620_162	JADDUH010000014.1 Ips typographus isolate SLU IpsContig14, whole genome shotgun sequence
12216-4617_121	JADDUH010000008.1 Ips typographus isolate SLU IpsContig8, whole genome shotgun sequence
12216-4617_205	JADDUH010000008.1 Ips typographus isolate SLU IpsContig8, whole genome shotgun sequence
12220-4616_163	JADDUH010000001.1 Ips typographus isolate SLU IpsContig1, whole genome shotgun sequence
12221-4615_72	JADDUH010000024.1 Ips typographus isolate SLU IpsContig24, whole genome shotgun sequence
12229-4613_156	JADDUH010000001.1 Ips typographus isolate SLU IpsContig1, whole genome shotgun sequence
12239-4611_58	JADDUH010000041.1 Ips typographus isolate SLU IpsContig41, whole genome shotgun sequence
12244-4610_27	JADDUH010000110.1 Ips typographus isolate SLU IpsContig110, whole genome shotgun sequence
12244-4610_162	JADDUH010000110.1 Ips typographus isolate SLU IpsContig110, whole genome shotgun sequence
12245-4610_21	JADDUH010000003.1 Ips typographus isolate SLU IpsContig3, whole genome shotgun sequence
12263-4603_167	JADDUH010000003.1 Ips typographus isolate SLU IpsContig3, whole genome shotgun sequence
12281-4598_93	JADDUH010000019.1 Ips typographus isolate SLU IpsContig19, whole genome shotgun sequence
12290-4595_10	JADDUH010000004.1 Ips typographus isolate SLU IpsContig4, whole genome shotgun sequence
12293-4594_193	JADDUH010000010.1 Ips typographus isolate SLU IpsContig10, whole genome shotgun sequence
12304-4589_10	JADDUH010000006.1 Ips typographus isolate SLU IpsContig6, whole genome shotgun sequence
12304-4589_169	JADDUH010000006.1 Ips typographus isolate SLU IpsContig6, whole genome shotgun sequence
12309-4589_215	JADDUH010000029.1 Ips typographus isolate SLU IpsContig29, whole genome shotgun sequence
12310-4588_80	JADDUH010000008.1 Ips typographus isolate SLU IpsContig8, whole genome shotgun sequence
12311-4588_106	JADDUH010000018.1 Ips typographus isolate SLU IpsContig18, whole genome shotgun sequence
12332-4583_79	JADDUH010000007.1 Ips typographus isolate SLU IpsContig7, whole genome shotgun sequence
12332-4583_182	JADDUH010000007.1 Ips typographus isolate SLU IpsContig7, whole genome shotgun sequence
12337-4581_22	JADDUH010000048.1 Ips typographus isolate SLU IpsContig48, whole genome shotgun sequence
12346-4578_172	JADDUH010000057.1 Ips typographus isolate SLU IpsContig57, whole genome shotgun sequence
12347-4578_97	JADDUH010000002.1 Ips typographus isolate SLU IpsContig2, whole genome shotgun sequence
12352-4576_172	JADDUH010000003.1 Ips typographus isolate SLU IpsContig3, whole genome shotgun sequence
12352-4576_220	JADDUH010000003.1 Ips typographus isolate SLU IpsContig3, whole genome shotgun sequence
12353-4576_169	JADDUH010000016.1 Ips typographus isolate SLU IpsContig16, whole genome shotgun sequence
12359-4575_213	JADDUH010000005.1 Ips typographus isolate SLU IpsContig5, whole genome shotgun sequence
12363-4574_153	JADDUH010000014.1 Ips typographus isolate SLU IpsContig14, whole genome shotgun sequence
12373-4571_178	JADDUH010000004.1 Ips typographus isolate SLU IpsContig4, whole genome shotgun sequence
12381-4567_56	JADDUH010000002.1 Ips typographus isolate SLU IpsContig2, whole genome shotgun sequence
12381-4567_196	JADDUH010000002.1 Ips typographus isolate SLU IpsContig2, whole genome shotgun sequence
12383-4567_161	JADDUH010000014.1 Ips typographus isolate SLU IpsContig14, whole genome shotgun sequence
12383-4567_191	JADDUH010000014.1 Ips typographus isolate SLU IpsContig14, whole genome shotgun sequence
12386-4566_33	JADDUH010000001.1 Ips typographus isolate SLU IpsContig1, whole genome shotgun sequence
12386-4566_94	JADDUH010000001.1 Ips typographus isolate SLU IpsContig1, whole genome shotgun sequence
12386-4566_124	JADDUH010000001.1 Ips typographus isolate SLU IpsContig1, whole genome shotgun sequence
12411-4560_60	JADDUH010000001.1 Ips typographus isolate SLU IpsContig1, whole genome shotgun sequence
12456-4548_142	JADDUH010000017.1 Ips typographus isolate SLU IpsContig17, whole genome shotgun sequence
12467-4546_16	JADDUH010000027.1 Ips typographus isolate SLU IpsContig27, whole genome shotgun sequence
12475-4544_4	JADDUH010000018.1 Ips typographus isolate SLU IpsContig18, whole genome shotgun sequence
12490-4536_40	JADDUH010000009.1 Ips typographus isolate SLU IpsContig9, whole genome shotgun sequence
12490-4536_84	JADDUH010000009.1 Ips typographus isolate SLU IpsContig9, whole genome shotgun sequence
12493-4536_94	JADDUH010000049.1 Ips typographus isolate SLU IpsContig49, whole genome shotgun sequence
12494-4536_46	JADDUH010000013.1 Ips typographus isolate SLU IpsContig13, whole genome shotgun sequence
12502-4533_29	JADDUH010000007.1 Ips typographus isolate SLU IpsContig7, whole genome shotgun sequence
12512-4529_7	JADDUH010000004.1 Ips typographus isolate SLU IpsContig4, whole genome shotgun sequence
12518-4527_171	JADDUH010000056.1 Ips typographus isolate SLU IpsContig56, whole genome shotgun sequence
12536-4523_67	JADDUH010000001.1 Ips typographus isolate SLU IpsContig1, whole genome shotgun sequence
12536-4523_214	JADDUH010000001.1 Ips typographus isolate SLU IpsContig1, whole genome shotgun sequence
12547-4518_104	JADDUH010000010.1 Ips typographus isolate SLU IpsContig10, whole genome shotgun sequence
12547-4518_152	JADDUH010000010.1 Ips typographus isolate SLU IpsContig10, whole genome shotgun sequence
12547-4518_178	JADDUH010000010.1 Ips typographus isolate SLU IpsContig10, whole genome shotgun sequence
12551-4516_80	JADDUH010000008.1 Ips typographus isolate SLU IpsContig8, whole genome shotgun sequence
12557-4513_96	JADDUH010000003.1 Ips typographus isolate SLU IpsContig3, whole genome shotgun sequence
12582-4506_172	JADDUH010000007.1 Ips typographus isolate SLU IpsContig7, whole genome shotgun sequence
12588-4505_4	JADDUH010000015.1 Ips typographus isolate SLU IpsContig15, whole genome shotgun sequence
12588-4505_109	JADDUH010000015.1 Ips typographus isolate SLU IpsContig15, whole genome shotgun sequence
12590-4504_126	JADDUH010000015.1 Ips typographus isolate SLU IpsContig15, whole genome shotgun sequence
12598-4502_107	JADDUH010000007.1 Ips typographus isolate SLU IpsContig7, whole genome shotgun sequence
12625-4492_13	JADDUH010000043.1 Ips typographus isolate SLU IpsContig43, whole genome shotgun sequence
12632-4490_41	JADDUH010000051.1 Ips typographus isolate SLU IpsContig51, whole genome shotgun sequence
12634-4490_36	JADDUH010000005.1 Ips typographus isolate SLU IpsContig5, whole genome shotgun sequence
12645-4483_178	JADDUH010000009.1 Ips typographus isolate SLU IpsContig9, whole genome shotgun sequence
12655-4479_166	JADDUH010000008.1 Ips typographus isolate SLU IpsContig8, whole genome shotgun sequence
12667-4477_174	JADDUH010000016.1 Ips typographus isolate SLU IpsContig16, whole genome shotgun sequence
12672-4475_199	JADDUH010000074.1 Ips typographus isolate SLU IpsContig74, whole genome shotgun sequence
12676-4474_192	JADDUH010000002.1 Ips typographus isolate SLU IpsContig2, whole genome shotgun sequence
12682-4472_5	JADDUH010000009.1 Ips typographus isolate SLU IpsContig9, whole genome shotgun sequence
12682-4472_102	JADDUH010000009.1 Ips typographus isolate SLU IpsContig9, whole genome shotgun sequence
12699-4466_163	JADDUH010000016.1 Ips typographus isolate SLU IpsContig16, whole genome shotgun sequence
12715-4461_94	JADDUH010000013.1 Ips typographus isolate SLU IpsContig13, whole genome shotgun sequence
12731-4457_169	JADDUH010000008.1 Ips typographus isolate SLU IpsContig8, whole genome shotgun sequence
12736-4455_218	JADDUH010000001.1 Ips typographus isolate SLU IpsContig1, whole genome shotgun sequence
12737-4455_183	JADDUH010000001.1 Ips typographus isolate SLU IpsContig1, whole genome shotgun sequence
12758-4449_47	JADDUH010000014.1 Ips typographus isolate SLU IpsContig14, whole genome shotgun sequence
12763-4449_66	JADDUH010000008.1 Ips typographus isolate SLU IpsContig8, whole genome shotgun sequence
12764-4448_64	JADDUH010000004.1 Ips typographus isolate SLU IpsContig4, whole genome shotgun sequence
12766-4448_59	JADDUH010000009.1 Ips typographus isolate SLU IpsContig9, whole genome shotgun sequence
12770-4446_133	JADDUH010000007.1 Ips typographus isolate SLU IpsContig7, whole genome shotgun sequence
12792-4440_55	JADDUH010000049.1 Ips typographus isolate SLU IpsContig49, whole genome shotgun sequence
12792-4440_154	JADDUH010000049.1 Ips typographus isolate SLU IpsContig49, whole genome shotgun sequence
12793-4440_187	JADDUH010000005.1 Ips typographus isolate SLU IpsContig5, whole genome shotgun sequence
12796-4440_27	JADDUH010000022.1 Ips typographus isolate SLU IpsContig22, whole genome shotgun sequence
12806-4434_24	JADDUH010000003.1 Ips typographus isolate SLU IpsContig3, whole genome shotgun sequence
12807-4434_62	JADDUH010000024.1 Ips typographus isolate SLU IpsContig24, whole genome shotgun sequence
12808-4434_92	JADDUH010000004.1 Ips typographus isolate SLU IpsContig4, whole genome shotgun sequence
12810-4433_109	JADDUH010000013.1 Ips typographus isolate SLU IpsContig13, whole genome shotgun sequence
12829-4429_18	JADDUH010000010.1 Ips typographus isolate SLU IpsContig10, whole genome shotgun sequence
12830-4428_185	JADDUH010000023.1 Ips typographus isolate SLU IpsContig23, whole genome shotgun sequence
12847-4419_159	JADDUH010000019.1 Ips typographus isolate SLU IpsContig19, whole genome shotgun sequence
12847-4419_199	JADDUH010000019.1 Ips typographus isolate SLU IpsContig19, whole genome shotgun sequence
12851-4416_32	JADDUH010000015.1 Ips typographus isolate SLU IpsContig15, whole genome shotgun sequence
12851-4416_175	JADDUH010000015.1 Ips typographus isolate SLU IpsContig15, whole genome shotgun sequence
12861-4414_106	JADDUH010000001.1 Ips typographus isolate SLU IpsContig1, whole genome shotgun sequence
12867-4413_86	JADDUH010000007.1 Ips typographus isolate SLU IpsContig7, whole genome shotgun sequence
12898-4404_61	JADDUH010000004.1 Ips typographus isolate SLU IpsContig4, whole genome shotgun sequence
12901-4404_117	JADDUH010000046.1 Ips typographus isolate SLU IpsContig46, whole genome shotgun sequence
12905-4404_164	JADDUH010000014.1 Ips typographus isolate SLU IpsContig14, whole genome shotgun sequence
12906-4403_85	JADDUH010000004.1 Ips typographus isolate SLU IpsContig4, whole genome shotgun sequence
12907-4403_83	JADDUH010000089.1 Ips typographus isolate SLU IpsContig89, whole genome shotgun sequence
12921-4400_69	JADDUH010000002.1 Ips typographus isolate SLU IpsContig2, whole genome shotgun sequence
12929-4395_145	JADDUH010000072.1 Ips typographus isolate SLU IpsContig72, whole genome shotgun sequence
12935-4394_170	JADDUH010000011.1 Ips typographus isolate SLU IpsContig11, whole genome shotgun sequence
12961-4387_86	JADDUH010000019.1 Ips typographus isolate SLU IpsContig19, whole genome shotgun sequence
12961-4387_146	JADDUH010000019.1 Ips typographus isolate SLU IpsContig19, whole genome shotgun sequence
12965-4386_190	JADDUH010000011.1 Ips typographus isolate SLU IpsContig11, whole genome shotgun sequence
12965-4386_195	JADDUH010000011.1 Ips typographus isolate SLU IpsContig11, whole genome shotgun sequence
12966-4385_15	JADDUH010000005.1 Ips typographus isolate SLU IpsContig5, whole genome shotgun sequence
12966-4385_109	JADDUH010000005.1 Ips typographus isolate SLU IpsContig5, whole genome shotgun sequence
12987-4379_25	JADDUH010000006.1 Ips typographus isolate SLU IpsContig6, whole genome shotgun sequence
12990-4379_32	JADDUH010000006.1 Ips typographus isolate SLU IpsContig6, whole genome shotgun sequence
12990-4379_64	JADDUH010000006.1 Ips typographus isolate SLU IpsContig6, whole genome shotgun sequence
13000-4376_168	JADDUH010000001.1 Ips typographus isolate SLU IpsContig1, whole genome shotgun sequence
13005-4376_67	JADDUH010000012.1 Ips typographus isolate SLU IpsContig12, whole genome shotgun sequence
13030-4370_18	JADDUH010000004.1 Ips typographus isolate SLU IpsContig4, whole genome shotgun sequence
13030-4370_75	JADDUH010000004.1 Ips typographus isolate SLU IpsContig4, whole genome shotgun sequence
13049-4362_167	JADDUH010000007.1 Ips typographus isolate SLU IpsContig7, whole genome shotgun sequence
13056-4361_72	JADDUH010000010.1 Ips typographus isolate SLU IpsContig10, whole genome shotgun sequence
13062-4359_231	JADDUH010000004.1 Ips typographus isolate SLU IpsContig4, whole genome shotgun sequence
13064-4358_138	JADDUH010000142.1 Ips typographus isolate SLU IpsContig142, whole genome shotgun sequence
13065-4358_192	JADDUH010000011.1 Ips typographus isolate SLU IpsContig11, whole genome shotgun sequence
13086-4354_172	JADDUH010000010.1 Ips typographus isolate SLU IpsContig10, whole genome shotgun sequence
13088-4353_104	JADDUH010000007.1 Ips typographus isolate SLU IpsContig7, whole genome shotgun sequence
13104-4349_130	JADDUH010000057.1 Ips typographus isolate SLU IpsContig57, whole genome shotgun sequence
13104-4349_157	JADDUH010000057.1 Ips typographus isolate SLU IpsContig57, whole genome shotgun sequence
13104-4349_189	JADDUH010000057.1 Ips typographus isolate SLU IpsContig57, whole genome shotgun sequence
13112-4346_5	JADDUH010000004.1 Ips typographus isolate SLU IpsContig4, whole genome shotgun sequence
13120-4344_166	JADDUH010000026.1 Ips typographus isolate SLU IpsContig26, whole genome shotgun sequence
13126-4343_71	JADDUH010000002.1 Ips typographus isolate SLU IpsContig2, whole genome shotgun sequence
13131-4342_146	JADDUH010000019.1 Ips typographus isolate SLU IpsContig19, whole genome shotgun sequence
13134-4341_156	JADDUH010000017.1 Ips typographus isolate SLU IpsContig17, whole genome shotgun sequence
13134-4341_183	JADDUH010000017.1 Ips typographus isolate SLU IpsContig17, whole genome shotgun sequence
13145-4337_65	JADDUH010000006.1 Ips typographus isolate SLU IpsContig6, whole genome shotgun sequence
13155-4335_28	JADDUH010000022.1 Ips typographus isolate SLU IpsContig22, whole genome shotgun sequence
13162-4332_56	JADDUH010000017.1 Ips typographus isolate SLU IpsContig17, whole genome shotgun sequence
13162-4332_102	JADDUH010000017.1 Ips typographus isolate SLU IpsContig17, whole genome shotgun sequence
13169-4330_100	JADDUH010000013.1 Ips typographus isolate SLU IpsContig13, whole genome shotgun sequence
13180-4325_213	JADDUH010000012.1 Ips typographus isolate SLU IpsContig12, whole genome shotgun sequence
13193-4322_12	JADDUH010000028.1 Ips typographus isolate SLU IpsContig28, whole genome shotgun sequence
13193-4322_93	JADDUH010000028.1 Ips typographus isolate SLU IpsContig28, whole genome shotgun sequence
13215-4317_32	JADDUH010000014.1 Ips typographus isolate SLU IpsContig14, whole genome shotgun sequence
13219-4316_8	JADDUH010000001.1 Ips typographus isolate SLU IpsContig1, whole genome shotgun sequence
13220-4316_113	JADDUH010000018.1 Ips typographus isolate SLU IpsContig18, whole genome shotgun sequence
13221-4315_210	JADDUH010000001.1 Ips typographus isolate SLU IpsContig1, whole genome shotgun sequence
13228-4314_211	JADDUH010000018.1 Ips typographus isolate SLU IpsContig18, whole genome shotgun sequence
13234-4313_58	JADDUH010000006.1 Ips typographus isolate SLU IpsContig6, whole genome shotgun sequence
13243-4309_71	JADDUH010000004.1 Ips typographus isolate SLU IpsContig4, whole genome shotgun sequence
13246-4308_52	JADDUH010000012.1 Ips typographus isolate SLU IpsContig12, whole genome shotgun sequence
13267-4301_64	JADDUH010000014.1 Ips typographus isolate SLU IpsContig14, whole genome shotgun sequence
13275-4296_164	JADDUH010000008.1 Ips typographus isolate SLU IpsContig8, whole genome shotgun sequence
13299-4286_69	JADDUH010000002.1 Ips typographus isolate SLU IpsContig2, whole genome shotgun sequence
13299-4286_213	JADDUH010000002.1 Ips typographus isolate SLU IpsContig2, whole genome shotgun sequence
13305-4285_115	JADDUH010000014.1 Ips typographus isolate SLU IpsContig14, whole genome shotgun sequence
13312-4283_51	JADDUH010000016.1 Ips typographus isolate SLU IpsContig16, whole genome shotgun sequence
13323-4279_85	JADDUH010000015.1 Ips typographus isolate SLU IpsContig15, whole genome shotgun sequence
13323-4279_115	JADDUH010000015.1 Ips typographus isolate SLU IpsContig15, whole genome shotgun sequence
13347-4273_213	JADDUH010000056.1 Ips typographus isolate SLU IpsContig56, whole genome shotgun sequence
13349-4272_174	JADDUH010000003.1 Ips typographus isolate SLU IpsContig3, whole genome shotgun sequence
13359-4270_69	JADDUH010000029.1 Ips typographus isolate SLU IpsContig29, whole genome shotgun sequence
13360-4270_99	JADDUH010000031.1 Ips typographus isolate SLU IpsContig31, whole genome shotgun sequence
13382-4264_190	JADDUH010000003.1 Ips typographus isolate SLU IpsContig3, whole genome shotgun sequence
13394-4262_37	JADDUH010000001.1 Ips typographus isolate SLU IpsContig1, whole genome shotgun sequence
13395-4261_55	JADDUH010000005.1 Ips typographus isolate SLU IpsContig5, whole genome shotgun sequence
13410-4254_175	JADDUH010000040.1 Ips typographus isolate SLU IpsContig40, whole genome shotgun sequence
13412-4253_140	JADDUH010000016.1 Ips typographus isolate SLU IpsContig16, whole genome shotgun sequence
13423-4250_152	JADDUH010000042.1 Ips typographus isolate SLU IpsContig42, whole genome shotgun sequence
13428-4249_104	JADDUH010000006.1 Ips typographus isolate SLU IpsContig6, whole genome shotgun sequence
13428-4249_174	JADDUH010000006.1 Ips typographus isolate SLU IpsContig6, whole genome shotgun sequence
13439-4245_69	JADDUH010000017.1 Ips typographus isolate SLU IpsContig17, whole genome shotgun sequence
13439-4245_110	JADDUH010000017.1 Ips typographus isolate SLU IpsContig17, whole genome shotgun sequence
13439-4245_227	JADDUH010000017.1 Ips typographus isolate SLU IpsContig17, whole genome shotgun sequence
13440-4245_22	JADDUH010000049.1 Ips typographus isolate SLU IpsContig49, whole genome shotgun sequence
13443-4245_12	JADDUH010000001.1 Ips typographus isolate SLU IpsContig1, whole genome shotgun sequence
13447-4244_47	JADDUH010000040.1 Ips typographus isolate SLU IpsContig40, whole genome shotgun sequence
13447-4244_102	JADDUH010000040.1 Ips typographus isolate SLU IpsContig40, whole genome shotgun sequence
13474-4234_147	JADDUH010000007.1 Ips typographus isolate SLU IpsContig7, whole genome shotgun sequence
13475-4234_180	JADDUH010000022.1 Ips typographus isolate SLU IpsContig22, whole genome shotgun sequence
13479-4232_242	JADDUH010000016.1 Ips typographus isolate SLU IpsContig16, whole genome shotgun sequence
13495-4227_94	JADDUH010000022.1 Ips typographus isolate SLU IpsContig22, whole genome shotgun sequence
13496-4227_91	JADDUH010000022.1 Ips typographus isolate SLU IpsContig22, whole genome shotgun sequence
13496-4227_151	JADDUH010000022.1 Ips typographus isolate SLU IpsContig22, whole genome shotgun sequence
13499-4227_94	JADDUH010000036.1 Ips typographus isolate SLU IpsContig36, whole genome shotgun sequence
13503-4226_206	JADDUH010000001.1 Ips typographus isolate SLU IpsContig1, whole genome shotgun sequence
13507-4224_15	JADDUH010000009.1 Ips typographus isolate SLU IpsContig9, whole genome shotgun sequence
13509-4224_24	JADDUH010000030.1 Ips typographus isolate SLU IpsContig30, whole genome shotgun sequence
13509-4224_204	JADDUH010000030.1 Ips typographus isolate SLU IpsContig30, whole genome shotgun sequence
13513-4224_23	JADDUH010000016.1 Ips typographus isolate SLU IpsContig16, whole genome shotgun sequence
13521-4221_156	JADDUH010000007.1 Ips typographus isolate SLU IpsContig7, whole genome shotgun sequence
13524-4220_17	JADDUH010000004.1 Ips typographus isolate SLU IpsContig4, whole genome shotgun sequence
13528-4220_9	JADDUH010000025.1 Ips typographus isolate SLU IpsContig25, whole genome shotgun sequence
13530-4220_29	JADDUH010000030.1 Ips typographus isolate SLU IpsContig30, whole genome shotgun sequence
13531-4220_235	JADDUH010000001.1 Ips typographus isolate SLU IpsContig1, whole genome shotgun sequence
13549-4215_180	JADDUH010000007.1 Ips typographus isolate SLU IpsContig7, whole genome shotgun sequence
13580-4207_169	JADDUH010000008.1 Ips typographus isolate SLU IpsContig8, whole genome shotgun sequence
13582-4206_198	JADDUH010000014.1 Ips typographus isolate SLU IpsContig14, whole genome shotgun sequence
13584-4206_17	JADDUH010000003.1 Ips typographus isolate SLU IpsContig3, whole genome shotgun sequence
13601-4201_133	JADDUH010000002.1 Ips typographus isolate SLU IpsContig2, whole genome shotgun sequence
13633-4194_118	JADDUH010000004.1 Ips typographus isolate SLU IpsContig4, whole genome shotgun sequence
13633-4194_151	JADDUH010000004.1 Ips typographus isolate SLU IpsContig4, whole genome shotgun sequence
13648-4189_43	JADDUH010000011.1 Ips typographus isolate SLU IpsContig11, whole genome shotgun sequence
13648-4189_167	JADDUH010000011.1 Ips typographus isolate SLU IpsContig11, whole genome shotgun sequence
13653-4187_99	JADDUH010000017.1 Ips typographus isolate SLU IpsContig17, whole genome shotgun sequence
13659-4184_103	JADDUH010000006.1 Ips typographus isolate SLU IpsContig6, whole genome shotgun sequence
13671-4182_132	JADDUH010000027.1 Ips typographus isolate SLU IpsContig27, whole genome shotgun sequence
13689-4176_181	JADDUH010000014.1 Ips typographus isolate SLU IpsContig14, whole genome shotgun sequence
13714-4168_152	JADDUH010000008.1 Ips typographus isolate SLU IpsContig8, whole genome shotgun sequence
13714-4168_191	JADDUH010000008.1 Ips typographus isolate SLU IpsContig8, whole genome shotgun sequence
13717-4168_8	JADDUH010000005.1 Ips typographus isolate SLU IpsContig5, whole genome shotgun sequence
13721-4166_243	JADDUH010000011.1 Ips typographus isolate SLU IpsContig11, whole genome shotgun sequence
13736-4163_33	JADDUH010000012.1 Ips typographus isolate SLU IpsContig12, whole genome shotgun sequence
13749-4158_133	JADDUH010000005.1 Ips typographus isolate SLU IpsContig5, whole genome shotgun sequence
13749-4158_215	JADDUH010000005.1 Ips typographus isolate SLU IpsContig5, whole genome shotgun sequence
13750-4158_239	JADDUH010000001.1 Ips typographus isolate SLU IpsContig1, whole genome shotgun sequence
13762-4155_98	JADDUH010000009.1 Ips typographus isolate SLU IpsContig9, whole genome shotgun sequence
13762-4155_158	JADDUH010000009.1 Ips typographus isolate SLU IpsContig9, whole genome shotgun sequence
13782-4150_21	JADDUH010000043.1 Ips typographus isolate SLU IpsContig43, whole genome shotgun sequence
13786-4150_105	JADDUH010000013.1 Ips typographus isolate SLU IpsContig13, whole genome shotgun sequence
13792-4149_66	JADDUH010000005.1 Ips typographus isolate SLU IpsContig5, whole genome shotgun sequence
13800-4147_17	JADDUH010000002.1 Ips typographus isolate SLU IpsContig2, whole genome shotgun sequence
13801-4147_140	JADDUH010000060.1 Ips typographus isolate SLU IpsContig60, whole genome shotgun sequence
13804-4147_121	JADDUH010000009.1 Ips typographus isolate SLU IpsContig9, whole genome shotgun sequence
13809-4146_67	JADDUH010000003.1 Ips typographus isolate SLU IpsContig3, whole genome shotgun sequence
13814-4145_66	JADDUH010000003.1 Ips typographus isolate SLU IpsContig3, whole genome shotgun sequence
13851-4132_92	JADDUH010000001.1 Ips typographus isolate SLU IpsContig1, whole genome shotgun sequence
13860-4130_64	JADDUH010000003.1 Ips typographus isolate SLU IpsContig3, whole genome shotgun sequence
13878-4123_83	JADDUH010000002.1 Ips typographus isolate SLU IpsContig2, whole genome shotgun sequence
13893-4121_27	JADDUH010000001.1 Ips typographus isolate SLU IpsContig1, whole genome shotgun sequence
13896-4121_144	JADDUH010000070.1 Ips typographus isolate SLU IpsContig70, whole genome shotgun sequence
13897-4120_223	JADDUH010000010.1 Ips typographus isolate SLU IpsContig10, whole genome shotgun sequence
13916-4115_61	JADDUH010000018.1 Ips typographus isolate SLU IpsContig18, whole genome shotgun sequence
13931-4110_190	JADDUH010000015.1 Ips typographus isolate SLU IpsContig15, whole genome shotgun sequence
13936-4109_21	JADDUH010000043.1 Ips typographus isolate SLU IpsContig43, whole genome shotgun sequence
13936-4109_124	JADDUH010000043.1 Ips typographus isolate SLU IpsContig43, whole genome shotgun sequence
13937-4109_48	JADDUH010000001.1 Ips typographus isolate SLU IpsContig1, whole genome shotgun sequence
13957-4102_94	JADDUH010000011.1 Ips typographus isolate SLU IpsContig11, whole genome shotgun sequence
13961-4102_4	JADDUH010000010.1 Ips typographus isolate SLU IpsContig10, whole genome shotgun sequence
13987-4095_51	JADDUH010000017.1 Ips typographus isolate SLU IpsContig17, whole genome shotgun sequence
13987-4095_73	JADDUH010000017.1 Ips typographus isolate SLU IpsContig17, whole genome shotgun sequence
14011-4089_92	JADDUH010000006.1 Ips typographus isolate SLU IpsContig6, whole genome shotgun sequence
14011-4089_206	JADDUH010000006.1 Ips typographus isolate SLU IpsContig6, whole genome shotgun sequence
14024-4084_5	JADDUH010000006.1 Ips typographus isolate SLU IpsContig6, whole genome shotgun sequence
14024-4084_86	JADDUH010000006.1 Ips typographus isolate SLU IpsContig6, whole genome shotgun sequence
14026-4083_58	JADDUH010000008.1 Ips typographus isolate SLU IpsContig8, whole genome shotgun sequence
14027-4082_70	JADDUH010000013.1 Ips typographus isolate SLU IpsContig13, whole genome shotgun sequence
14027-4082_82	JADDUH010000013.1 Ips typographus isolate SLU IpsContig13, whole genome shotgun sequence
14027-4082_154	JADDUH010000013.1 Ips typographus isolate SLU IpsContig13, whole genome shotgun sequence
14042-4078_89	JADDUH010000007.1 Ips typographus isolate SLU IpsContig7, whole genome shotgun sequence
14049-4076_41	JADDUH010000017.1 Ips typographus isolate SLU IpsContig17, whole genome shotgun sequence
14054-4074_52	JADDUH010000002.1 Ips typographus isolate SLU IpsContig2, whole genome shotgun sequence
14068-4072_139	JADDUH010000012.1 Ips typographus isolate SLU IpsContig12, whole genome shotgun sequence
14074-4069_154	JADDUH010000011.1 Ips typographus isolate SLU IpsContig11, whole genome shotgun sequence
14081-4069_42	JADDUH010000023.1 Ips typographus isolate SLU IpsContig23, whole genome shotgun sequence
14088-4067_64	JADDUH010000012.1 Ips typographus isolate SLU IpsContig12, whole genome shotgun sequence
14089-4067_40	JADDUH010000013.1 Ips typographus isolate SLU IpsContig13, whole genome shotgun sequence
14089-4067_144	JADDUH010000013.1 Ips typographus isolate SLU IpsContig13, whole genome shotgun sequence
14098-4065_74	JADDUH010000006.1 Ips typographus isolate SLU IpsContig6, whole genome shotgun sequence
14098-4065_126	JADDUH010000006.1 Ips typographus isolate SLU IpsContig6, whole genome shotgun sequence
14107-4062_113	JADDUH010000010.1 Ips typographus isolate SLU IpsContig10, whole genome shotgun sequence
14130-4057_138	JADDUH010000018.1 Ips typographus isolate SLU IpsContig18, whole genome shotgun sequence
14138-4055_91	JADDUH010000004.1 Ips typographus isolate SLU IpsContig4, whole genome shotgun sequence
14142-4054_98	JADDUH010000022.1 Ips typographus isolate SLU IpsContig22, whole genome shotgun sequence
14152-4051_48	JADDUH010000004.1 Ips typographus isolate SLU IpsContig4, whole genome shotgun sequence
14161-4050_194	JADDUH010000012.1 Ips typographus isolate SLU IpsContig12, whole genome shotgun sequence
14163-4049_143	JADDUH010000004.1 Ips typographus isolate SLU IpsContig4, whole genome shotgun sequence
14165-4049_85	JADDUH010000012.1 Ips typographus isolate SLU IpsContig12, whole genome shotgun sequence
14185-4045_208	JADDUH010000016.1 Ips typographus isolate SLU IpsContig16, whole genome shotgun sequence
14198-4042_128	JADDUH010000009.1 Ips typographus isolate SLU IpsContig9, whole genome shotgun sequence
14207-4040_158	JADDUH010000003.1 Ips typographus isolate SLU IpsContig3, whole genome shotgun sequence
14207-4040_184	JADDUH010000003.1 Ips typographus isolate SLU IpsContig3, whole genome shotgun sequence
14216-4039_11	JADDUH010000013.1 Ips typographus isolate SLU IpsContig13, whole genome shotgun sequence
14216-4039_130	JADDUH010000013.1 Ips typographus isolate SLU IpsContig13, whole genome shotgun sequence
14220-4038_134	JADDUH010000012.1 Ips typographus isolate SLU IpsContig12, whole genome shotgun sequence
14233-4034_18	JADDUH010000013.1 Ips typographus isolate SLU IpsContig13, whole genome shotgun sequence
14235-4033_198	JADDUH010000010.1 Ips typographus isolate SLU IpsContig10, whole genome shotgun sequence
14275-4022_150	JADDUH010000036.1 Ips typographus isolate SLU IpsContig36, whole genome shotgun sequence
14278-4022_36	JADDUH010000006.1 Ips typographus isolate SLU IpsContig6, whole genome shotgun sequence
14278-4022_137	JADDUH010000006.1 Ips typographus isolate SLU IpsContig6, whole genome shotgun sequence
14304-4018_109	JADDUH010000060.1 Ips typographus isolate SLU IpsContig60, whole genome shotgun sequence
14305-4018_101	JADDUH010000024.1 Ips typographus isolate SLU IpsContig24, whole genome shotgun sequence
14305-4018_112	JADDUH010000024.1 Ips typographus isolate SLU IpsContig24, whole genome shotgun sequence
14305-4018_122	JADDUH010000024.1 Ips typographus isolate SLU IpsContig24, whole genome shotgun sequence
14316-4015_50	JADDUH010000001.1 Ips typographus isolate SLU IpsContig1, whole genome shotgun sequence
14319-4014_218	JADDUH010000027.1 Ips typographus isolate SLU IpsContig27, whole genome shotgun sequence
14320-4014_115	JADDUH010000003.1 Ips typographus isolate SLU IpsContig3, whole genome shotgun sequence
14327-4012_17	JADDUH010000034.1 Ips typographus isolate SLU IpsContig34, whole genome shotgun sequence
14339-4006_164	JADDUH010000004.1 Ips typographus isolate SLU IpsContig4, whole genome shotgun sequence
14342-4006_117	JADDUH010000014.1 Ips typographus isolate SLU IpsContig14, whole genome shotgun sequence
14344-4005_15	JADDUH010000010.1 Ips typographus isolate SLU IpsContig10, whole genome shotgun sequence
14351-4004_59	JADDUH010000012.1 Ips typographus isolate SLU IpsContig12, whole genome shotgun sequence
14356-4002_48	JADDUH010000152.1 Ips typographus isolate SLU IpsContig152, whole genome shotgun sequence
14390-3992_39	JADDUH010000008.1 Ips typographus isolate SLU IpsContig8, whole genome shotgun sequence
14391-3991_41	JADDUH010000078.1 Ips typographus isolate SLU IpsContig78, whole genome shotgun sequence
14402-3988_12	JADDUH010000016.1 Ips typographus isolate SLU IpsContig16, whole genome shotgun sequence
14402-3988_150	JADDUH010000016.1 Ips typographus isolate SLU IpsContig16, whole genome shotgun sequence
14402-3988_172	JADDUH010000016.1 Ips typographus isolate SLU IpsContig16, whole genome shotgun sequence
14413-3987_251	JADDUH010000035.1 Ips typographus isolate SLU IpsContig35, whole genome shotgun sequence
14427-3982_34	JADDUH010000005.1 Ips typographus isolate SLU IpsContig5, whole genome shotgun sequence
14433-3980_64	JADDUH010000051.1 Ips typographus isolate SLU IpsContig51, whole genome shotgun sequence
14463-3973_45	JADDUH010000016.1 Ips typographus isolate SLU IpsContig16, whole genome shotgun sequence
14463-3973_61	JADDUH010000016.1 Ips typographus isolate SLU IpsContig16, whole genome shotgun sequence
14486-3969_23	JADDUH010000015.1 Ips typographus isolate SLU IpsContig15, whole genome shotgun sequence
14486-3969_43	JADDUH010000015.1 Ips typographus isolate SLU IpsContig15, whole genome shotgun sequence
14486-3969_128	JADDUH010000015.1 Ips typographus isolate SLU IpsContig15, whole genome shotgun sequence
14499-3965_15	JADDUH010000008.1 Ips typographus isolate SLU IpsContig8, whole genome shotgun sequence
14499-3965_101	JADDUH010000008.1 Ips typographus isolate SLU IpsContig8, whole genome shotgun sequence
14502-3964_94	JADDUH010000015.1 Ips typographus isolate SLU IpsContig15, whole genome shotgun sequence
14502-3964_169	JADDUH010000015.1 Ips typographus isolate SLU IpsContig15, whole genome shotgun sequence
14509-3962_69	JADDUH010000003.1 Ips typographus isolate SLU IpsContig3, whole genome shotgun sequence
14514-3961_176	JADDUH010000008.1 Ips typographus isolate SLU IpsContig8, whole genome shotgun sequence
14525-3958_12	JADDUH010000001.1 Ips typographus isolate SLU IpsContig1, whole genome shotgun sequence
14527-3958_108	JADDUH010000003.1 Ips typographus isolate SLU IpsContig3, whole genome shotgun sequence
14527-3958_159	JADDUH010000003.1 Ips typographus isolate SLU IpsContig3, whole genome shotgun sequence
14531-3957_96	JADDUH010000052.1 Ips typographus isolate SLU IpsContig52, whole genome shotgun sequence
14539-3954_149	JADDUH010000002.1 Ips typographus isolate SLU IpsContig2, whole genome shotgun sequence
14539-3954_194	JADDUH010000002.1 Ips typographus isolate SLU IpsContig2, whole genome shotgun sequence
14569-3945_70	JADDUH010000002.1 Ips typographus isolate SLU IpsContig2, whole genome shotgun sequence
14579-3942_96	JADDUH010000002.1 Ips typographus isolate SLU IpsContig2, whole genome shotgun sequence
14579-3942_131	JADDUH010000002.1 Ips typographus isolate SLU IpsContig2, whole genome shotgun sequence
14583-3940_219	JADDUH010000006.1 Ips typographus isolate SLU IpsContig6, whole genome shotgun sequence
14609-3933_160	JADDUH010000017.1 Ips typographus isolate SLU IpsContig17, whole genome shotgun sequence
14616-3932_86	JADDUH010000004.1 Ips typographus isolate SLU IpsContig4, whole genome shotgun sequence
14616-3932_118	JADDUH010000004.1 Ips typographus isolate SLU IpsContig4, whole genome shotgun sequence
14622-3930_43	JADDUH010000001.1 Ips typographus isolate SLU IpsContig1, whole genome shotgun sequence
14658-3921_25	JADDUH010000017.1 Ips typographus isolate SLU IpsContig17, whole genome shotgun sequence
14658-3921_203	JADDUH010000017.1 Ips typographus isolate SLU IpsContig17, whole genome shotgun sequence
14665-3920_174	JADDUH010000015.1 Ips typographus isolate SLU IpsContig15, whole genome shotgun sequence
14667-3919_217	JADDUH010000004.1 Ips typographus isolate SLU IpsContig4, whole genome shotgun sequence
14699-3911_109	JADDUH010000022.1 Ips typographus isolate SLU IpsContig22, whole genome shotgun sequence
14699-3911_183	JADDUH010000022.1 Ips typographus isolate SLU IpsContig22, whole genome shotgun sequence
14705-3910_28	JADDUH010000009.1 Ips typographus isolate SLU IpsContig9, whole genome shotgun sequence
14712-3908_182	JADDUH010000016.1 Ips typographus isolate SLU IpsContig16, whole genome shotgun sequence
14729-3904_72	JADDUH010000008.1 Ips typographus isolate SLU IpsContig8, whole genome shotgun sequence
14729-3904_80	JADDUH010000008.1 Ips typographus isolate SLU IpsContig8, whole genome shotgun sequence
14731-3904_5	JADDUH010000022.1 Ips typographus isolate SLU IpsContig22, whole genome shotgun sequence
14731-3904_97	JADDUH010000022.1 Ips typographus isolate SLU IpsContig22, whole genome shotgun sequence
14733-3903_119	JADDUH010000001.1 Ips typographus isolate SLU IpsContig1, whole genome shotgun sequence
14786-3890_158	JADDUH010000005.1 Ips typographus isolate SLU IpsContig5, whole genome shotgun sequence
14795-3888_96	JADDUH010000003.1 Ips typographus isolate SLU IpsContig3, whole genome shotgun sequence
14809-3886_133	JADDUH010000026.1 Ips typographus isolate SLU IpsContig26, whole genome shotgun sequence
14821-3881_115	JADDUH010000008.1 Ips typographus isolate SLU IpsContig8, whole genome shotgun sequence
14823-3881_5	JADDUH010000006.1 Ips typographus isolate SLU IpsContig6, whole genome shotgun sequence
14823-3881_73	JADDUH010000006.1 Ips typographus isolate SLU IpsContig6, whole genome shotgun sequence
14827-3880_70	JADDUH010000030.1 Ips typographus isolate SLU IpsContig30, whole genome shotgun sequence
14851-3874_79	JADDUH010000013.1 Ips typographus isolate SLU IpsContig13, whole genome shotgun sequence
14859-3872_71	JADDUH010000016.1 Ips typographus isolate SLU IpsContig16, whole genome shotgun sequence
14871-3869_90	JADDUH010000023.1 Ips typographus isolate SLU IpsContig23, whole genome shotgun sequence
14871-3869_205	JADDUH010000023.1 Ips typographus isolate SLU IpsContig23, whole genome shotgun sequence
14884-3866_129	JADDUH010000007.1 Ips typographus isolate SLU IpsContig7, whole genome shotgun sequence
14890-3866_121	JADDUH010000016.1 Ips typographus isolate SLU IpsContig16, whole genome shotgun sequence
14890-3866_125	JADDUH010000016.1 Ips typographus isolate SLU IpsContig16, whole genome shotgun sequence
14892-3865_184	JADDUH010000007.1 Ips typographus isolate SLU IpsContig7, whole genome shotgun sequence
14902-3864_70	JADDUH010000014.1 Ips typographus isolate SLU IpsContig14, whole genome shotgun sequence
14911-3861_124	JADDUH010000007.1 Ips typographus isolate SLU IpsContig7, whole genome shotgun sequence
14925-3857_92	JADDUH010000022.1 Ips typographus isolate SLU IpsContig22, whole genome shotgun sequence
14925-3857_130	JADDUH010000022.1 Ips typographus isolate SLU IpsContig22, whole genome shotgun sequence
14937-3854_201	JADDUH010000014.1 Ips typographus isolate SLU IpsContig14, whole genome shotgun sequence
14942-3853_8	JADDUH010000005.1 Ips typographus isolate SLU IpsContig5, whole genome shotgun sequence
14952-3851_32	JADDUH010000002.1 Ips typographus isolate SLU IpsContig2, whole genome shotgun sequence
14952-3851_186	JADDUH010000002.1 Ips typographus isolate SLU IpsContig2, whole genome shotgun sequence
14953-3851_133	JADDUH010000057.1 Ips typographus isolate SLU IpsContig57, whole genome shotgun sequence
14970-3848_94	JADDUH010000003.1 Ips typographus isolate SLU IpsContig3, whole genome shotgun sequence
14976-3846_79	JADDUH010000015.1 Ips typographus isolate SLU IpsContig15, whole genome shotgun sequence
14992-3843_154	JADDUH010000004.1 Ips typographus isolate SLU IpsContig4, whole genome shotgun sequence
15011-3841_196	JADDUH010000015.1 Ips typographus isolate SLU IpsContig15, whole genome shotgun sequence
15025-3839_183	JADDUH010000061.1 Ips typographus isolate SLU IpsContig61, whole genome shotgun sequence
15028-3838_85	JADDUH010000006.1 Ips typographus isolate SLU IpsContig6, whole genome shotgun sequence
15028-3838_175	JADDUH010000006.1 Ips typographus isolate SLU IpsContig6, whole genome shotgun sequence
15036-3836_30	JADDUH010000007.1 Ips typographus isolate SLU IpsContig7, whole genome shotgun sequence
15053-3830_109	JADDUH010000014.1 Ips typographus isolate SLU IpsContig14, whole genome shotgun sequence
15069-3826_60	JADDUH010000008.1 Ips typographus isolate SLU IpsContig8, whole genome shotgun sequence
15069-3826_130	JADDUH010000008.1 Ips typographus isolate SLU IpsContig8, whole genome shotgun sequence
15069-3826_138	JADDUH010000008.1 Ips typographus isolate SLU IpsContig8, whole genome shotgun sequence
15069-3826_168	JADDUH010000008.1 Ips typographus isolate SLU IpsContig8, whole genome shotgun sequence
15078-3824_157	JADDUH010000004.1 Ips typographus isolate SLU IpsContig4, whole genome shotgun sequence
15084-3822_9	JADDUH010000142.1 Ips typographus isolate SLU IpsContig142, whole genome shotgun sequence
15084-3822_15	JADDUH010000142.1 Ips typographus isolate SLU IpsContig142, whole genome shotgun sequence
15087-3821_150	JADDUH010000023.1 Ips typographus isolate SLU IpsContig23, whole genome shotgun sequence
15122-3816_98	JADDUH010000027.1 Ips typographus isolate SLU IpsContig27, whole genome shotgun sequence
15156-3807_11	JADDUH010000014.1 Ips typographus isolate SLU IpsContig14, whole genome shotgun sequence
15159-3807_79	JADDUH010000061.1 Ips typographus isolate SLU IpsContig61, whole genome shotgun sequence
15164-3805_12	JADDUH010000034.1 Ips typographus isolate SLU IpsContig34, whole genome shotgun sequence
15170-3804_71	JADDUH010000010.1 Ips typographus isolate SLU IpsContig10, whole genome shotgun sequence
15187-3798_23	JADDUH010000019.1 Ips typographus isolate SLU IpsContig19, whole genome shotgun sequence
15216-3792_117	JADDUH010000062.1 Ips typographus isolate SLU IpsContig62, whole genome shotgun sequence
15219-3791_149	JADDUH010000006.1 Ips typographus isolate SLU IpsContig6, whole genome shotgun sequence
15238-3786_21	JADDUH010000002.1 Ips typographus isolate SLU IpsContig2, whole genome shotgun sequence
15238-3786_147	JADDUH010000002.1 Ips typographus isolate SLU IpsContig2, whole genome shotgun sequence
15243-3785_17	JADDUH010000004.1 Ips typographus isolate SLU IpsContig4, whole genome shotgun sequence
15252-3784_214	JADDUH010000004.1 Ips typographus isolate SLU IpsContig4, whole genome shotgun sequence
15262-3781_107	JADDUH010000012.1 Ips typographus isolate SLU IpsContig12, whole genome shotgun sequence
15266-3780_149	JADDUH010000009.1 Ips typographus isolate SLU IpsContig9, whole genome shotgun sequence
15268-3780_4	JADDUH010000008.1 Ips typographus isolate SLU IpsContig8, whole genome shotgun sequence
15273-3779_161	JADDUH010000006.1 Ips typographus isolate SLU IpsContig6, whole genome shotgun sequence
15277-3778_79	JADDUH010000001.1 Ips typographus isolate SLU IpsContig1, whole genome shotgun sequence
15285-3776_91	JADDUH010000005.1 Ips typographus isolate SLU IpsContig5, whole genome shotgun sequence
15296-3774_184	JADDUH010000152.1 Ips typographus isolate SLU IpsContig152, whole genome shotgun sequence
15305-3773_145	JADDUH010000028.1 Ips typographus isolate SLU IpsContig28, whole genome shotgun sequence
15308-3772_87	JADDUH010000035.1 Ips typographus isolate SLU IpsContig35, whole genome shotgun sequence
15320-3770_5	JADDUH010000003.1 Ips typographus isolate SLU IpsContig3, whole genome shotgun sequence
15336-3765_48	JADDUH010000007.1 Ips typographus isolate SLU IpsContig7, whole genome shotgun sequence
15348-3762_134	JADDUH010000013.1 Ips typographus isolate SLU IpsContig13, whole genome shotgun sequence
15354-3761_91	JADDUH010000012.1 Ips typographus isolate SLU IpsContig12, whole genome shotgun sequence
15368-3757_112	JADDUH010000039.1 Ips typographus isolate SLU IpsContig39, whole genome shotgun sequence
15371-3756_159	JADDUH010000020.1 Ips typographus isolate SLU IpsContig20, whole genome shotgun sequence
15371-3756_181	JADDUH010000020.1 Ips typographus isolate SLU IpsContig20, whole genome shotgun sequence
15372-3756_215	JADDUH010000004.1 Ips typographus isolate SLU IpsContig4, whole genome shotgun sequence
15399-3749_107	JADDUH010000051.1 Ips typographus isolate SLU IpsContig51, whole genome shotgun sequence
15407-3748_184	JADDUH010000005.1 Ips typographus isolate SLU IpsContig5, whole genome shotgun sequence
15411-3746_80	JADDUH010000003.1 Ips typographus isolate SLU IpsContig3, whole genome shotgun sequence
15411-3746_155	JADDUH010000003.1 Ips typographus isolate SLU IpsContig3, whole genome shotgun sequence
15418-3746_212	JADDUH010000002.1 Ips typographus isolate SLU IpsContig2, whole genome shotgun sequence
15420-3745_135	JADDUH010000017.1 Ips typographus isolate SLU IpsContig17, whole genome shotgun sequence
15421-3745_194	JADDUH010000006.1 Ips typographus isolate SLU IpsContig6, whole genome shotgun sequence
15434-3741_175	JADDUH010000014.1 Ips typographus isolate SLU IpsContig14, whole genome shotgun sequence
15448-3738_265	JADDUH010000006.1 Ips typographus isolate SLU IpsContig6, whole genome shotgun sequence
15462-3735_216	JADDUH010000063.1 Ips typographus isolate SLU IpsContig63, whole genome shotgun sequence
15464-3734_163	JADDUH010000014.1 Ips typographus isolate SLU IpsContig14, whole genome shotgun sequence
15466-3734_125	JADDUH010000022.1 Ips typographus isolate SLU IpsContig22, whole genome shotgun sequence
15471-3732_171	JADDUH010000002.1 Ips typographus isolate SLU IpsContig2, whole genome shotgun sequence
15475-3732_47	JADDUH010000006.1 Ips typographus isolate SLU IpsContig6, whole genome shotgun sequence
15486-3729_45	JADDUH010000057.1 Ips typographus isolate SLU IpsContig57, whole genome shotgun sequence
15512-3722_11	JADDUH010000001.1 Ips typographus isolate SLU IpsContig1, whole genome shotgun sequence
15512-3722_145	JADDUH010000001.1 Ips typographus isolate SLU IpsContig1, whole genome shotgun sequence
15529-3718_212	JADDUH010000017.1 Ips typographus isolate SLU IpsContig17, whole genome shotgun sequence
15546-3715_112	JADDUH010000011.1 Ips typographus isolate SLU IpsContig11, whole genome shotgun sequence
15548-3714_155	JADDUH010000018.1 Ips typographus isolate SLU IpsContig18, whole genome shotgun sequence
15555-3712_8	JADDUH010000004.1 Ips typographus isolate SLU IpsContig4, whole genome shotgun sequence
15586-3705_197	JADDUH010000010.1 Ips typographus isolate SLU IpsContig10, whole genome shotgun sequence
15586-3705_212	JADDUH010000010.1 Ips typographus isolate SLU IpsContig10, whole genome shotgun sequence
15592-3704_185	JADDUH010000015.1 Ips typographus isolate SLU IpsContig15, whole genome shotgun sequence
15595-3703_58	JADDUH010000017.1 Ips typographus isolate SLU IpsContig17, whole genome shotgun sequence
15605-3701_77	JADDUH010000015.1 Ips typographus isolate SLU IpsContig15, whole genome shotgun sequence
15609-3700_67	JADDUH010000012.1 Ips typographus isolate SLU IpsContig12, whole genome shotgun sequence
15627-3696_123	JADDUH010000018.1 Ips typographus isolate SLU IpsContig18, whole genome shotgun sequence
15629-3696_95	JADDUH010000014.1 Ips typographus isolate SLU IpsContig14, whole genome shotgun sequence
15632-3696_4	JADDUH010000012.1 Ips typographus isolate SLU IpsContig12, whole genome shotgun sequence
15633-3696_163	JADDUH010000017.1 Ips typographus isolate SLU IpsContig17, whole genome shotgun sequence
15634-3696_15	JADDUH010000007.1 Ips typographus isolate SLU IpsContig7, whole genome shotgun sequence
15634-3696_199	JADDUH010000007.1 Ips typographus isolate SLU IpsContig7, whole genome shotgun sequence
15640-3693_150	JADDUH010000012.1 Ips typographus isolate SLU IpsContig12, whole genome shotgun sequence
15641-3693_51	JADDUH010000002.1 Ips typographus isolate SLU IpsContig2, whole genome shotgun sequence
15655-3689_99	JADDUH010000006.1 Ips typographus isolate SLU IpsContig6, whole genome shotgun sequence
15664-3687_60	JADDUH010000001.1 Ips typographus isolate SLU IpsContig1, whole genome shotgun sequence
15664-3687_156	JADDUH010000001.1 Ips typographus isolate SLU IpsContig1, whole genome shotgun sequence
15670-3686_194	JADDUH010000019.1 Ips typographus isolate SLU IpsContig19, whole genome shotgun sequence
15674-3684_161	JADDUH010000014.1 Ips typographus isolate SLU IpsContig14, whole genome shotgun sequence
15684-3683_88	JADDUH010000009.1 Ips typographus isolate SLU IpsContig9, whole genome shotgun sequence
15684-3683_93	JADDUH010000009.1 Ips typographus isolate SLU IpsContig9, whole genome shotgun sequence
15684-3683_173	JADDUH010000009.1 Ips typographus isolate SLU IpsContig9, whole genome shotgun sequence
15686-3682_28	JADDUH010000018.1 Ips typographus isolate SLU IpsContig18, whole genome shotgun sequence
15692-3680_66	JADDUH010000021.1 Ips typographus isolate SLU IpsContig21, whole genome shotgun sequence
15695-3680_25	JADDUH010000051.1 Ips typographus isolate SLU IpsContig51, whole genome shotgun sequence
15695-3680_76	JADDUH010000051.1 Ips typographus isolate SLU IpsContig51, whole genome shotgun sequence
15702-3678_5	JADDUH010000006.1 Ips typographus isolate SLU IpsContig6, whole genome shotgun sequence
15702-3678_83	JADDUH010000006.1 Ips typographus isolate SLU IpsContig6, whole genome shotgun sequence
15719-3675_180	JADDUH010000006.1 Ips typographus isolate SLU IpsContig6, whole genome shotgun sequence
15726-3673_25	JADDUH010000016.1 Ips typographus isolate SLU IpsContig16, whole genome shotgun sequence
15745-3668_15	JADDUH010000006.1 Ips typographus isolate SLU IpsContig6, whole genome shotgun sequence
15780-3660_142	JADDUH010000002.1 Ips typographus isolate SLU IpsContig2, whole genome shotgun sequence
15786-3658_172	JADDUH010000007.1 Ips typographus isolate SLU IpsContig7, whole genome shotgun sequence
15786-3658_246	JADDUH010000007.1 Ips typographus isolate SLU IpsContig7, whole genome shotgun sequence
15797-3656_51	JADDUH010000013.1 Ips typographus isolate SLU IpsContig13, whole genome shotgun sequence
15801-3655_173	JADDUH010000200.1 Ips typographus isolate SLU IpsContig202, whole genome shotgun sequence
15802-3654_124	JADDUH010000010.1 Ips typographus isolate SLU IpsContig10, whole genome shotgun sequence
15818-3650_178	JADDUH010000011.1 Ips typographus isolate SLU IpsContig11, whole genome shotgun sequence
15829-3646_55	JADDUH010000002.1 Ips typographus isolate SLU IpsContig2, whole genome shotgun sequence
15829-3646_161	JADDUH010000002.1 Ips typographus isolate SLU IpsContig2, whole genome shotgun sequence
15845-3642_161	JADDUH010000013.1 Ips typographus isolate SLU IpsContig13, whole genome shotgun sequence
15882-3634_170	JADDUH010000006.1 Ips typographus isolate SLU IpsContig6, whole genome shotgun sequence
15892-3633_45	JADDUH010000002.1 Ips typographus isolate SLU IpsContig2, whole genome shotgun sequence
15892-3633_66	JADDUH010000002.1 Ips typographus isolate SLU IpsContig2, whole genome shotgun sequence
15894-3633_234	JADDUH010000010.1 Ips typographus isolate SLU IpsContig10, whole genome shotgun sequence
15896-3633_119	JADDUH010000022.1 Ips typographus isolate SLU IpsContig22, whole genome shotgun sequence
15915-3628_51	JADDUH010000051.1 Ips typographus isolate SLU IpsContig51, whole genome shotgun sequence
15924-3627_56	JADDUH010000009.1 Ips typographus isolate SLU IpsContig9, whole genome shotgun sequence
15924-3627_131	JADDUH010000009.1 Ips typographus isolate SLU IpsContig9, whole genome shotgun sequence
15924-3627_146	JADDUH010000009.1 Ips typographus isolate SLU IpsContig9, whole genome shotgun sequence
15926-3627_114	JADDUH010000004.1 Ips typographus isolate SLU IpsContig4, whole genome shotgun sequence
15944-3624_189	JADDUH010000014.1 Ips typographus isolate SLU IpsContig14, whole genome shotgun sequence
15949-3624_148	JADDUH010000018.1 Ips typographus isolate SLU IpsContig18, whole genome shotgun sequence
15949-3624_185	JADDUH010000018.1 Ips typographus isolate SLU IpsContig18, whole genome shotgun sequence
15959-3622_154	JADDUH010000003.1 Ips typographus isolate SLU IpsContig3, whole genome shotgun sequence
15963-3621_79	JADDUH010000003.1 Ips typographus isolate SLU IpsContig3, whole genome shotgun sequence
15963-3621_242	JADDUH010000003.1 Ips typographus isolate SLU IpsContig3, whole genome shotgun sequence
15966-3620_63	JADDUH010000027.1 Ips typographus isolate SLU IpsContig27, whole genome shotgun sequence
15966-3620_174	JADDUH010000027.1 Ips typographus isolate SLU IpsContig27, whole genome shotgun sequence
15974-3619_18	JADDUH010000008.1 Ips typographus isolate SLU IpsContig8, whole genome shotgun sequence
15974-3619_177	JADDUH010000008.1 Ips typographus isolate SLU IpsContig8, whole genome shotgun sequence
15978-3618_7	JADDUH010000007.1 Ips typographus isolate SLU IpsContig7, whole genome shotgun sequence
15978-3618_15	JADDUH010000007.1 Ips typographus isolate SLU IpsContig7, whole genome shotgun sequence
15983-3618_126	JADDUH010000014.1 Ips typographus isolate SLU IpsContig14, whole genome shotgun sequence
15992-3615_94	JADDUH010000011.1 Ips typographus isolate SLU IpsContig11, whole genome shotgun sequence
16009-3611_38	JADDUH010000002.1 Ips typographus isolate SLU IpsContig2, whole genome shotgun sequence
16009-3611_139	JADDUH010000002.1 Ips typographus isolate SLU IpsContig2, whole genome shotgun sequence
16022-3609_28	JADDUH010000009.1 Ips typographus isolate SLU IpsContig9, whole genome shotgun sequence
16022-3609_43	JADDUH010000009.1 Ips typographus isolate SLU IpsContig9, whole genome shotgun sequence
16035-3605_148	JADDUH010000018.1 Ips typographus isolate SLU IpsContig18, whole genome shotgun sequence
16037-3604_6	JADDUH010000004.1 Ips typographus isolate SLU IpsContig4, whole genome shotgun sequence
16038-3604_34	JADDUH010000009.1 Ips typographus isolate SLU IpsContig9, whole genome shotgun sequence
16046-3602_44	JADDUH010000051.1 Ips typographus isolate SLU IpsContig51, whole genome shotgun sequence
16046-3602_149	JADDUH010000051.1 Ips typographus isolate SLU IpsContig51, whole genome shotgun sequence
16053-3601_104	JADDUH010000010.1 Ips typographus isolate SLU IpsContig10, whole genome shotgun sequence
16062-3599_155	JADDUH010000007.1 Ips typographus isolate SLU IpsContig7, whole genome shotgun sequence
16063-3598_82	JADDUH010000001.1 Ips typographus isolate SLU IpsContig1, whole genome shotgun sequence
16072-3596_25	JADDUH010000011.1 Ips typographus isolate SLU IpsContig11, whole genome shotgun sequence
16072-3596_123	JADDUH010000011.1 Ips typographus isolate SLU IpsContig11, whole genome shotgun sequence
16080-3595_18	JADDUH010000010.1 Ips typographus isolate SLU IpsContig10, whole genome shotgun sequence
16084-3594_14	JADDUH010000010.1 Ips typographus isolate SLU IpsContig10, whole genome shotgun sequence
16084-3594_132	JADDUH010000010.1 Ips typographus isolate SLU IpsContig10, whole genome shotgun sequence
16084-3594_170	JADDUH010000010.1 Ips typographus isolate SLU IpsContig10, whole genome shotgun sequence
16091-3592_162	JADDUH010000057.1 Ips typographus isolate SLU IpsContig57, whole genome shotgun sequence
16095-3591_79	JADDUH010000022.1 Ips typographus isolate SLU IpsContig22, whole genome shotgun sequence
16105-3588_96	JADDUH010000006.1 Ips typographus isolate SLU IpsContig6, whole genome shotgun sequence
16110-3587_152	JADDUH010000001.1 Ips typographus isolate SLU IpsContig1, whole genome shotgun sequence
16110-3587_214	JADDUH010000001.1 Ips typographus isolate SLU IpsContig1, whole genome shotgun sequence
16112-3586_81	JADDUH010000028.1 Ips typographus isolate SLU IpsContig28, whole genome shotgun sequence
16112-3586_111	JADDUH010000028.1 Ips typographus isolate SLU IpsContig28, whole genome shotgun sequence
16112-3586_147	JADDUH010000028.1 Ips typographus isolate SLU IpsContig28, whole genome shotgun sequence
16137-3578_123	JADDUH010000001.1 Ips typographus isolate SLU IpsContig1, whole genome shotgun sequence
16142-3577_195	JADDUH010000002.1 Ips typographus isolate SLU IpsContig2, whole genome shotgun sequence
16151-3576_161	JADDUH010000017.1 Ips typographus isolate SLU IpsContig17, whole genome shotgun sequence
16156-3575_58	JADDUH010000012.1 Ips typographus isolate SLU IpsContig12, whole genome shotgun sequence
16158-3574_5	JADDUH010000001.1 Ips typographus isolate SLU IpsContig1, whole genome shotgun sequence
16158-3574_161	JADDUH010000001.1 Ips typographus isolate SLU IpsContig1, whole genome shotgun sequence
16167-3572_149	JADDUH010000014.1 Ips typographus isolate SLU IpsContig14, whole genome shotgun sequence
16173-3571_20	JADDUH010000009.1 Ips typographus isolate SLU IpsContig9, whole genome shotgun sequence
16175-3570_24	JADDUH010000006.1 Ips typographus isolate SLU IpsContig6, whole genome shotgun sequence
16175-3570_167	JADDUH010000006.1 Ips typographus isolate SLU IpsContig6, whole genome shotgun sequence
16180-3568_34	JADDUH010000092.1 Ips typographus isolate SLU IpsContig92, whole genome shotgun sequence
16187-3566_179	JADDUH010000023.1 Ips typographus isolate SLU IpsContig23, whole genome shotgun sequence
16193-3564_104	JADDUH010000042.1 Ips typographus isolate SLU IpsContig42, whole genome shotgun sequence
16241-3551_24	JADDUH010000002.1 Ips typographus isolate SLU IpsContig2, whole genome shotgun sequence
16243-3551_123	JADDUH010000004.1 Ips typographus isolate SLU IpsContig4, whole genome shotgun sequence
16248-3550_190	JADDUH010000014.1 Ips typographus isolate SLU IpsContig14, whole genome shotgun sequence
16252-3549_114	JADDUH010000019.1 Ips typographus isolate SLU IpsContig19, whole genome shotgun sequence
16252-3549_162	JADDUH010000019.1 Ips typographus isolate SLU IpsContig19, whole genome shotgun sequence
16261-3548_151	JADDUH010000027.1 Ips typographus isolate SLU IpsContig27, whole genome shotgun sequence
16261-3548_176	JADDUH010000027.1 Ips typographus isolate SLU IpsContig27, whole genome shotgun sequence
16267-3546_26	JADDUH010000010.1 Ips typographus isolate SLU IpsContig10, whole genome shotgun sequence
16267-3546_192	JADDUH010000010.1 Ips typographus isolate SLU IpsContig10, whole genome shotgun sequence
16268-3546_77	JADDUH010000014.1 Ips typographus isolate SLU IpsContig14, whole genome shotgun sequence
16274-3545_116	JADDUH010000002.1 Ips typographus isolate SLU IpsContig2, whole genome shotgun sequence
16281-3544_69	JADDUH010000015.1 Ips typographus isolate SLU IpsContig15, whole genome shotgun sequence
16293-3541_81	JADDUH010000009.1 Ips typographus isolate SLU IpsContig9, whole genome shotgun sequence
16295-3540_174	JADDUH010000008.1 Ips typographus isolate SLU IpsContig8, whole genome shotgun sequence
16311-3536_163	JADDUH010000003.1 Ips typographus isolate SLU IpsContig3, whole genome shotgun sequence
16319-3535_24	JADDUH010000012.1 Ips typographus isolate SLU IpsContig12, whole genome shotgun sequence
16323-3533_4	JADDUH010000015.1 Ips typographus isolate SLU IpsContig15, whole genome shotgun sequence
16329-3531_145	JADDUH010000001.1 Ips typographus isolate SLU IpsContig1, whole genome shotgun sequence
16332-3531_167	JADDUH010000022.1 Ips typographus isolate SLU IpsContig22, whole genome shotgun sequence
16334-3530_9	JADDUH010000010.1 Ips typographus isolate SLU IpsContig10, whole genome shotgun sequence
16334-3530_165	JADDUH010000010.1 Ips typographus isolate SLU IpsContig10, whole genome shotgun sequence
16346-3527_33	JADDUH010000003.1 Ips typographus isolate SLU IpsContig3, whole genome shotgun sequence
16346-3527_42	JADDUH010000003.1 Ips typographus isolate SLU IpsContig3, whole genome shotgun sequence
16360-3526_21	JADDUH010000008.1 Ips typographus isolate SLU IpsContig8, whole genome shotgun sequence
16366-3524_37	JADDUH010000018.1 Ips typographus isolate SLU IpsContig18, whole genome shotgun sequence
16368-3524_221	JADDUH010000043.1 Ips typographus isolate SLU IpsContig43, whole genome shotgun sequence
16374-3523_67	JADDUH010000001.1 Ips typographus isolate SLU IpsContig1, whole genome shotgun sequence
16374-3523_177	JADDUH010000001.1 Ips typographus isolate SLU IpsContig1, whole genome shotgun sequence
16374-3523_195	JADDUH010000001.1 Ips typographus isolate SLU IpsContig1, whole genome shotgun sequence
16375-3523_91	JADDUH010000001.1 Ips typographus isolate SLU IpsContig1, whole genome shotgun sequence
16375-3523_171	JADDUH010000001.1 Ips typographus isolate SLU IpsContig1, whole genome shotgun sequence
16385-3520_111	JADDUH010000015.1 Ips typographus isolate SLU IpsContig15, whole genome shotgun sequence
16394-3519_15	JADDUH010000006.1 Ips typographus isolate SLU IpsContig6, whole genome shotgun sequence
16411-3516_11	JADDUH010000018.1 Ips typographus isolate SLU IpsContig18, whole genome shotgun sequence
16411-3516_23	JADDUH010000018.1 Ips typographus isolate SLU IpsContig18, whole genome shotgun sequence
16417-3515_176	JADDUH010000014.1 Ips typographus isolate SLU IpsContig14, whole genome shotgun sequence
16418-3514_99	JADDUH010000005.1 Ips typographus isolate SLU IpsContig5, whole genome shotgun sequence
16418-3514_230	JADDUH010000005.1 Ips typographus isolate SLU IpsContig5, whole genome shotgun sequence
16426-3513_129	JADDUH010000014.1 Ips typographus isolate SLU IpsContig14, whole genome shotgun sequence
16434-3511_133	JADDUH010000009.1 Ips typographus isolate SLU IpsContig9, whole genome shotgun sequence
16440-3510_49	JADDUH010000004.1 Ips typographus isolate SLU IpsContig4, whole genome shotgun sequence
16440-3510_69	JADDUH010000004.1 Ips typographus isolate SLU IpsContig4, whole genome shotgun sequence
16447-3508_194	JADDUH010000009.1 Ips typographus isolate SLU IpsContig9, whole genome shotgun sequence
16457-3506_150	JADDUH010000012.1 Ips typographus isolate SLU IpsContig12, whole genome shotgun sequence
16474-3503_121	JADDUH010000013.1 Ips typographus isolate SLU IpsContig13, whole genome shotgun sequence
16479-3502_68	JADDUH010000051.1 Ips typographus isolate SLU IpsContig51, whole genome shotgun sequence
16479-3502_176	JADDUH010000051.1 Ips typographus isolate SLU IpsContig51, whole genome shotgun sequence
16485-3502_36	JADDUH010000002.1 Ips typographus isolate SLU IpsContig2, whole genome shotgun sequence
16485-3502_105	JADDUH010000002.1 Ips typographus isolate SLU IpsContig2, whole genome shotgun sequence
16485-3502_192	JADDUH010000002.1 Ips typographus isolate SLU IpsContig2, whole genome shotgun sequence
16496-3499_129	JADDUH010000011.1 Ips typographus isolate SLU IpsContig11, whole genome shotgun sequence
16503-3497_110	JADDUH010000014.1 Ips typographus isolate SLU IpsContig14, whole genome shotgun sequence
16515-3495_99	JADDUH010000001.1 Ips typographus isolate SLU IpsContig1, whole genome shotgun sequence
16515-3495_156	JADDUH010000001.1 Ips typographus isolate SLU IpsContig1, whole genome shotgun sequence
16520-3494_134	JADDUH010000016.1 Ips typographus isolate SLU IpsContig16, whole genome shotgun sequence
16538-3490_173	JADDUH010000009.1 Ips typographus isolate SLU IpsContig9, whole genome shotgun sequence
16539-3490_61	JADDUH010000051.1 Ips typographus isolate SLU IpsContig51, whole genome shotgun sequence
16548-3489_100	JADDUH010000006.1 Ips typographus isolate SLU IpsContig6, whole genome shotgun sequence
16548-3489_116	JADDUH010000006.1 Ips typographus isolate SLU IpsContig6, whole genome shotgun sequence
16556-3487_12	JADDUH010000011.1 Ips typographus isolate SLU IpsContig11, whole genome shotgun sequence
16560-3486_80	JADDUH010000022.1 Ips typographus isolate SLU IpsContig22, whole genome shotgun sequence
16568-3485_161	JADDUH010000006.1 Ips typographus isolate SLU IpsContig6, whole genome shotgun sequence
16576-3484_109	JADDUH010000020.1 Ips typographus isolate SLU IpsContig20, whole genome shotgun sequence
16583-3484_116	JADDUH010000001.1 Ips typographus isolate SLU IpsContig1, whole genome shotgun sequence
16594-3481_115	JADDUH010000011.1 Ips typographus isolate SLU IpsContig11, whole genome shotgun sequence
16595-3481_111	JADDUH010000002.1 Ips typographus isolate SLU IpsContig2, whole genome shotgun sequence
16611-3478_153	JADDUH010000061.1 Ips typographus isolate SLU IpsContig61, whole genome shotgun sequence
16615-3476_38	JADDUH010000022.1 Ips typographus isolate SLU IpsContig22, whole genome shotgun sequence
16619-3476_136	JADDUH010000023.1 Ips typographus isolate SLU IpsContig23, whole genome shotgun sequence
16626-3475_61	JADDUH010000003.1 Ips typographus isolate SLU IpsContig3, whole genome shotgun sequence
16687-3462_52	JADDUH010000008.1 Ips typographus isolate SLU IpsContig8, whole genome shotgun sequence
16694-3460_7	JADDUH010000014.1 Ips typographus isolate SLU IpsContig14, whole genome shotgun sequence
16698-3460_60	JADDUH010000015.1 Ips typographus isolate SLU IpsContig15, whole genome shotgun sequence
16730-3455_69	JADDUH010000011.1 Ips typographus isolate SLU IpsContig11, whole genome shotgun sequence
16746-3453_18	JADDUH010000038.1 Ips typographus isolate SLU IpsContig38, whole genome shotgun sequence
16748-3452_17	JADDUH010000007.1 Ips typographus isolate SLU IpsContig7, whole genome shotgun sequence
16752-3451_169	JADDUH010000003.1 Ips typographus isolate SLU IpsContig3, whole genome shotgun sequence
16767-3447_69	JADDUH010000002.1 Ips typographus isolate SLU IpsContig2, whole genome shotgun sequence
16771-3446_23	JADDUH010000004.1 Ips typographus isolate SLU IpsContig4, whole genome shotgun sequence
16771-3446_25	JADDUH010000004.1 Ips typographus isolate SLU IpsContig4, whole genome shotgun sequence
16772-3446_100	JADDUH010000042.1 Ips typographus isolate SLU IpsContig42, whole genome shotgun sequence
16772-3446_120	JADDUH010000042.1 Ips typographus isolate SLU IpsContig42, whole genome shotgun sequence
16772-3446_224	JADDUH010000042.1 Ips typographus isolate SLU IpsContig42, whole genome shotgun sequence
16799-3441_184	JADDUH010000087.1 Ips typographus isolate SLU IpsContig87, whole genome shotgun sequence
16800-3441_118	JADDUH010000005.1 Ips typographus isolate SLU IpsContig5, whole genome shotgun sequence
16817-3437_191	JADDUH010000004.1 Ips typographus isolate SLU IpsContig4, whole genome shotgun sequence
16818-3437_83	JADDUH010000040.1 Ips typographus isolate SLU IpsContig40, whole genome shotgun sequence
16825-3435_30	JADDUH010000018.1 Ips typographus isolate SLU IpsContig18, whole genome shotgun sequence
16869-3423_47	JADDUH010000002.1 Ips typographus isolate SLU IpsContig2, whole genome shotgun sequence
16880-3421_70	JADDUH010000005.1 Ips typographus isolate SLU IpsContig5, whole genome shotgun sequence
16880-3421_139	JADDUH010000005.1 Ips typographus isolate SLU IpsContig5, whole genome shotgun sequence
16884-3420_141	JADDUH010000006.1 Ips typographus isolate SLU IpsContig6, whole genome shotgun sequence
16884-3420_172	JADDUH010000006.1 Ips typographus isolate SLU IpsContig6, whole genome shotgun sequence
16898-3417_21	JADDUH010000026.1 Ips typographus isolate SLU IpsContig26, whole genome shotgun sequence
16898-3417_44	JADDUH010000026.1 Ips typographus isolate SLU IpsContig26, whole genome shotgun sequence
16898-3417_151	JADDUH010000026.1 Ips typographus isolate SLU IpsContig26, whole genome shotgun sequence
16906-3416_175	JADDUH010000003.1 Ips typographus isolate SLU IpsContig3, whole genome shotgun sequence
16919-3413_209	JADDUH010000031.1 Ips typographus isolate SLU IpsContig31, whole genome shotgun sequence
16924-3413_9	JADDUH010000022.1 Ips typographus isolate SLU IpsContig22, whole genome shotgun sequence
16927-3412_76	JADDUH010000030.1 Ips typographus isolate SLU IpsContig30, whole genome shotgun sequence
16930-3412_138	JADDUH010000163.1 Ips typographus isolate SLU IpsContig163, whole genome shotgun sequence
16949-3407_66	JADDUH010000006.1 Ips typographus isolate SLU IpsContig6, whole genome shotgun sequence
16950-3407_11	JADDUH010000012.1 Ips typographus isolate SLU IpsContig12, whole genome shotgun sequence
16950-3407_126	JADDUH010000012.1 Ips typographus isolate SLU IpsContig12, whole genome shotgun sequence
16965-3404_147	JADDUH010000004.1 Ips typographus isolate SLU IpsContig4, whole genome shotgun sequence
16970-3403_22	JADDUH010000018.1 Ips typographus isolate SLU IpsContig18, whole genome shotgun sequence
16977-3400_149	JADDUH010000012.1 Ips typographus isolate SLU IpsContig12, whole genome shotgun sequence
16991-3398_12	JADDUH010000007.1 Ips typographus isolate SLU IpsContig7, whole genome shotgun sequence
16992-3398_103	JADDUH010000002.1 Ips typographus isolate SLU IpsContig2, whole genome shotgun sequence
16993-3398_20	JADDUH010000010.1 Ips typographus isolate SLU IpsContig10, whole genome shotgun sequence
16995-3398_36	JADDUH010000015.1 Ips typographus isolate SLU IpsContig15, whole genome shotgun sequence
17026-3392_162	JADDUH010000018.1 Ips typographus isolate SLU IpsContig18, whole genome shotgun sequence
17029-3391_237	JADDUH010000014.1 Ips typographus isolate SLU IpsContig14, whole genome shotgun sequence
17037-3391_175	JADDUH010000017.1 Ips typographus isolate SLU IpsContig17, whole genome shotgun sequence
17041-3390_81	JADDUH010000013.1 Ips typographus isolate SLU IpsContig13, whole genome shotgun sequence
17045-3389_37	JADDUH010000011.1 Ips typographus isolate SLU IpsContig11, whole genome shotgun sequence
17045-3389_101	JADDUH010000011.1 Ips typographus isolate SLU IpsContig11, whole genome shotgun sequence
17046-3389_66	JADDUH010000002.1 Ips typographus isolate SLU IpsContig2, whole genome shotgun sequence
17046-3389_133	JADDUH010000002.1 Ips typographus isolate SLU IpsContig2, whole genome shotgun sequence
17059-3387_69	JADDUH010000010.1 Ips typographus isolate SLU IpsContig10, whole genome shotgun sequence
17086-3382_57	JADDUH010000004.1 Ips typographus isolate SLU IpsContig4, whole genome shotgun sequence
17091-3382_149	JADDUH010000022.1 Ips typographus isolate SLU IpsContig22, whole genome shotgun sequence
17116-3378_215	JADDUH010000038.1 Ips typographus isolate SLU IpsContig38, whole genome shotgun sequence
17117-3378_116	JADDUH010000018.1 Ips typographus isolate SLU IpsContig18, whole genome shotgun sequence
17125-3378_170	JADDUH010000007.1 Ips typographus isolate SLU IpsContig7, whole genome shotgun sequence
17152-3371_118	JADDUH010000003.1 Ips typographus isolate SLU IpsContig3, whole genome shotgun sequence
17154-3370_76	JADDUH010000014.1 Ips typographus isolate SLU IpsContig14, whole genome shotgun sequence
17157-3370_71	JADDUH010000003.1 Ips typographus isolate SLU IpsContig3, whole genome shotgun sequence
17166-3369_138	JADDUH010000008.1 Ips typographus isolate SLU IpsContig8, whole genome shotgun sequence
17173-3368_49	JADDUH010000046.1 Ips typographus isolate SLU IpsContig46, whole genome shotgun sequence
17173-3368_166	JADDUH010000046.1 Ips typographus isolate SLU IpsContig46, whole genome shotgun sequence
17180-3367_55	JADDUH010000001.1 Ips typographus isolate SLU IpsContig1, whole genome shotgun sequence
17180-3367_80	JADDUH010000001.1 Ips typographus isolate SLU IpsContig1, whole genome shotgun sequence
17181-3367_154	JADDUH010000006.1 Ips typographus isolate SLU IpsContig6, whole genome shotgun sequence
17182-3367_74	JADDUH010000006.1 Ips typographus isolate SLU IpsContig6, whole genome shotgun sequence
17182-3367_156	JADDUH010000006.1 Ips typographus isolate SLU IpsContig6, whole genome shotgun sequence
17191-3365_28	JADDUH010000006.1 Ips typographus isolate SLU IpsContig6, whole genome shotgun sequence
17202-3362_6	JADDUH010000002.1 Ips typographus isolate SLU IpsContig2, whole genome shotgun sequence
17219-3359_210	JADDUH010000016.1 Ips typographus isolate SLU IpsContig16, whole genome shotgun sequence
17259-3352_158	JADDUH010000142.1 Ips typographus isolate SLU IpsContig142, whole genome shotgun sequence
17264-3352_110	JADDUH010000030.1 Ips typographus isolate SLU IpsContig30, whole genome shotgun sequence
17271-3350_8	JADDUH010000001.1 Ips typographus isolate SLU IpsContig1, whole genome shotgun sequence
17271-3350_123	JADDUH010000001.1 Ips typographus isolate SLU IpsContig1, whole genome shotgun sequence
17278-3349_97	JADDUH010000018.1 Ips typographus isolate SLU IpsContig18, whole genome shotgun sequence
17284-3348_42	JADDUH010000019.1 Ips typographus isolate SLU IpsContig19, whole genome shotgun sequence
17294-3346_186	JADDUH010000022.1 Ips typographus isolate SLU IpsContig22, whole genome shotgun sequence
17317-3342_28	JADDUH010000025.1 Ips typographus isolate SLU IpsContig25, whole genome shotgun sequence
17317-3342_47	JADDUH010000025.1 Ips typographus isolate SLU IpsContig25, whole genome shotgun sequence
17317-3342_56	JADDUH010000025.1 Ips typographus isolate SLU IpsContig25, whole genome shotgun sequence
17325-3339_49	JADDUH010000007.1 Ips typographus isolate SLU IpsContig7, whole genome shotgun sequence
17325-3339_150	JADDUH010000007.1 Ips typographus isolate SLU IpsContig7, whole genome shotgun sequence
17328-3339_142	JADDUH010000009.1 Ips typographus isolate SLU IpsContig9, whole genome shotgun sequence
17328-3339_207	JADDUH010000009.1 Ips typographus isolate SLU IpsContig9, whole genome shotgun sequence
17330-3338_14	JADDUH010000009.1 Ips typographus isolate SLU IpsContig9, whole genome shotgun sequence
17334-3338_43	JADDUH010000019.1 Ips typographus isolate SLU IpsContig19, whole genome shotgun sequence
17334-3338_220	JADDUH010000019.1 Ips typographus isolate SLU IpsContig19, whole genome shotgun sequence
17341-3336_262	JADDUH010000042.1 Ips typographus isolate SLU IpsContig42, whole genome shotgun sequence
17355-3333_35	JADDUH010000010.1 Ips typographus isolate SLU IpsContig10, whole genome shotgun sequence
17380-3327_73	JADDUH010000021.1 Ips typographus isolate SLU IpsContig21, whole genome shotgun sequence
17380-3327_87	JADDUH010000021.1 Ips typographus isolate SLU IpsContig21, whole genome shotgun sequence
17381-3326_80	JADDUH010000013.1 Ips typographus isolate SLU IpsContig13, whole genome shotgun sequence
17404-3322_33	JADDUH010000004.1 Ips typographus isolate SLU IpsContig4, whole genome shotgun sequence
17418-3320_186	JADDUH010000017.1 Ips typographus isolate SLU IpsContig17, whole genome shotgun sequence
17419-3320_19	JADDUH010000029.1 Ips typographus isolate SLU IpsContig29, whole genome shotgun sequence
17447-3315_141	JADDUH010000004.1 Ips typographus isolate SLU IpsContig4, whole genome shotgun sequence
17448-3315_4	JADDUH010000002.1 Ips typographus isolate SLU IpsContig2, whole genome shotgun sequence
17448-3315_51	JADDUH010000002.1 Ips typographus isolate SLU IpsContig2, whole genome shotgun sequence
17453-3315_114	JADDUH010000014.1 Ips typographus isolate SLU IpsContig14, whole genome shotgun sequence
17460-3314_79	JADDUH010000003.1 Ips typographus isolate SLU IpsContig3, whole genome shotgun sequence
17460-3314_147	JADDUH010000003.1 Ips typographus isolate SLU IpsContig3, whole genome shotgun sequence
17468-3313_100	JADDUH010000003.1 Ips typographus isolate SLU IpsContig3, whole genome shotgun sequence
17468-3313_141	JADDUH010000003.1 Ips typographus isolate SLU IpsContig3, whole genome shotgun sequence
17472-3312_77	JADDUH010000009.1 Ips typographus isolate SLU IpsContig9, whole genome shotgun sequence
17482-3310_7	JADDUH010000006.1 Ips typographus isolate SLU IpsContig6, whole genome shotgun sequence
17499-3307_162	JADDUH010000014.1 Ips typographus isolate SLU IpsContig14, whole genome shotgun sequence
17511-3305_120	JADDUH010000015.1 Ips typographus isolate SLU IpsContig15, whole genome shotgun sequence
17517-3304_161	JADDUH010000051.1 Ips typographus isolate SLU IpsContig51, whole genome shotgun sequence
17533-3301_79	JADDUH010000007.1 Ips typographus isolate SLU IpsContig7, whole genome shotgun sequence
17539-3300_163	JADDUH010000002.1 Ips typographus isolate SLU IpsContig2, whole genome shotgun sequence
17543-3299_167	JADDUH010000012.1 Ips typographus isolate SLU IpsContig12, whole genome shotgun sequence
17580-3294_82	JADDUH010000012.1 Ips typographus isolate SLU IpsContig12, whole genome shotgun sequence
17592-3292_187	JADDUH010000007.1 Ips typographus isolate SLU IpsContig7, whole genome shotgun sequence
17620-3288_20	JADDUH010000058.1 Ips typographus isolate SLU IpsContig58, whole genome shotgun sequence
17629-3287_176	JADDUH010000002.1 Ips typographus isolate SLU IpsContig2, whole genome shotgun sequence
17637-3286_16	JADDUH010000001.1 Ips typographus isolate SLU IpsContig1, whole genome shotgun sequence
17637-3286_99	JADDUH010000001.1 Ips typographus isolate SLU IpsContig1, whole genome shotgun sequence
17637-3286_132	JADDUH010000001.1 Ips typographus isolate SLU IpsContig1, whole genome shotgun sequence
17642-3284_145	JADDUH010000005.1 Ips typographus isolate SLU IpsContig5, whole genome shotgun sequence
17652-3283_54	JADDUH010000025.1 Ips typographus isolate SLU IpsContig25, whole genome shotgun sequence
17660-3282_259	JADDUH010000016.1 Ips typographus isolate SLU IpsContig16, whole genome shotgun sequence
17664-3281_139	JADDUH010000006.1 Ips typographus isolate SLU IpsContig6, whole genome shotgun sequence
17671-3279_78	JADDUH010000004.1 Ips typographus isolate SLU IpsContig4, whole genome shotgun sequence
17711-3271_89	JADDUH010000007.1 Ips typographus isolate SLU IpsContig7, whole genome shotgun sequence
17726-3268_201	JADDUH010000008.1 Ips typographus isolate SLU IpsContig8, whole genome shotgun sequence
17734-3267_80	JADDUH010000001.1 Ips typographus isolate SLU IpsContig1, whole genome shotgun sequence
17748-3264_47	JADDUH010000016.1 Ips typographus isolate SLU IpsContig16, whole genome shotgun sequence
17748-3264_110	JADDUH010000016.1 Ips typographus isolate SLU IpsContig16, whole genome shotgun sequence
17748-3264_131	JADDUH010000016.1 Ips typographus isolate SLU IpsContig16, whole genome shotgun sequence
17754-3263_36	JADDUH010000003.1 Ips typographus isolate SLU IpsContig3, whole genome shotgun sequence
17785-3257_134	JADDUH010000003.1 Ips typographus isolate SLU IpsContig3, whole genome shotgun sequence
17785-3257_173	JADDUH010000003.1 Ips typographus isolate SLU IpsContig3, whole genome shotgun sequence
17809-3253_32	JADDUH010000001.1 Ips typographus isolate SLU IpsContig1, whole genome shotgun sequence
17809-3253_42	JADDUH010000001.1 Ips typographus isolate SLU IpsContig1, whole genome shotgun sequence
17813-3253_7	JADDUH010000012.1 Ips typographus isolate SLU IpsContig12, whole genome shotgun sequence
17821-3252_83	JADDUH010000008.1 Ips typographus isolate SLU IpsContig8, whole genome shotgun sequence
17831-3250_26	JADDUH010000026.1 Ips typographus isolate SLU IpsContig26, whole genome shotgun sequence
17837-3249_140	JADDUH010000002.1 Ips typographus isolate SLU IpsContig2, whole genome shotgun sequence
17838-3249_158	JADDUH010000004.1 Ips typographus isolate SLU IpsContig4, whole genome shotgun sequence
17844-3248_96	JADDUH010000085.1 Ips typographus isolate SLU IpsContig85, whole genome shotgun sequence
17852-3246_52	JADDUH010000013.1 Ips typographus isolate SLU IpsContig13, whole genome shotgun sequence
17859-3245_64	JADDUH010000001.1 Ips typographus isolate SLU IpsContig1, whole genome shotgun sequence
17870-3243_201	JADDUH010000001.1 Ips typographus isolate SLU IpsContig1, whole genome shotgun sequence
17878-3242_72	JADDUH010000018.1 Ips typographus isolate SLU IpsContig18, whole genome shotgun sequence
17905-3238_16	JADDUH010000004.1 Ips typographus isolate SLU IpsContig4, whole genome shotgun sequence
17905-3238_160	JADDUH010000004.1 Ips typographus isolate SLU IpsContig4, whole genome shotgun sequence
17917-3236_197	JADDUH010000002.1 Ips typographus isolate SLU IpsContig2, whole genome shotgun sequence
17920-3235_122	JADDUH010000026.1 Ips typographus isolate SLU IpsContig26, whole genome shotgun sequence
17921-3235_175	JADDUH010000013.1 Ips typographus isolate SLU IpsContig13, whole genome shotgun sequence
17932-3234_103	JADDUH010000007.1 Ips typographus isolate SLU IpsContig7, whole genome shotgun sequence
17932-3234_120	JADDUH010000007.1 Ips typographus isolate SLU IpsContig7, whole genome shotgun sequence
17934-3233_93	JADDUH010000022.1 Ips typographus isolate SLU IpsContig22, whole genome shotgun sequence
17951-3231_136	JADDUH010000003.1 Ips typographus isolate SLU IpsContig3, whole genome shotgun sequence
17963-3229_134	JADDUH010000013.1 Ips typographus isolate SLU IpsContig13, whole genome shotgun sequence
17965-3229_149	JADDUH010000006.1 Ips typographus isolate SLU IpsContig6, whole genome shotgun sequence
17971-3228_218	JADDUH010000009.1 Ips typographus isolate SLU IpsContig9, whole genome shotgun sequence
17973-3228_20	JADDUH010000058.1 Ips typographus isolate SLU IpsContig58, whole genome shotgun sequence
17985-3226_58	JADDUH010000008.1 Ips typographus isolate SLU IpsContig8, whole genome shotgun sequence
17993-3225_103	JADDUH010000014.1 Ips typographus isolate SLU IpsContig14, whole genome shotgun sequence
17993-3225_159	JADDUH010000014.1 Ips typographus isolate SLU IpsContig14, whole genome shotgun sequence
18000-3224_120	JADDUH010000024.1 Ips typographus isolate SLU IpsContig24, whole genome shotgun sequence
18021-3219_64	JADDUH010000004.1 Ips typographus isolate SLU IpsContig4, whole genome shotgun sequence
18022-3219_11	JADDUH010000014.1 Ips typographus isolate SLU IpsContig14, whole genome shotgun sequence
18022-3219_53	JADDUH010000014.1 Ips typographus isolate SLU IpsContig14, whole genome shotgun sequence
18030-3217_152	JADDUH010000010.1 Ips typographus isolate SLU IpsContig10, whole genome shotgun sequence
18042-3215_33	JADDUH010000051.1 Ips typographus isolate SLU IpsContig51, whole genome shotgun sequence
18048-3214_22	JADDUH010000003.1 Ips typographus isolate SLU IpsContig3, whole genome shotgun sequence
18048-3214_48	JADDUH010000003.1 Ips typographus isolate SLU IpsContig3, whole genome shotgun sequence
18060-3211_126	JADDUH010000012.1 Ips typographus isolate SLU IpsContig12, whole genome shotgun sequence
18069-3209_91	JADDUH010000009.1 Ips typographus isolate SLU IpsContig9, whole genome shotgun sequence
18074-3208_139	JADDUH010000002.1 Ips typographus isolate SLU IpsContig2, whole genome shotgun sequence
18087-3206_109	JADDUH010000007.1 Ips typographus isolate SLU IpsContig7, whole genome shotgun sequence
18093-3205_18	JADDUH010000014.1 Ips typographus isolate SLU IpsContig14, whole genome shotgun sequence
18095-3204_164	JADDUH010000014.1 Ips typographus isolate SLU IpsContig14, whole genome shotgun sequence
18096-3204_75	JADDUH010000014.1 Ips typographus isolate SLU IpsContig14, whole genome shotgun sequence
18099-3203_110	JADDUH010000005.1 Ips typographus isolate SLU IpsContig5, whole genome shotgun sequence
18103-3202_50	JADDUH010000035.1 Ips typographus isolate SLU IpsContig35, whole genome shotgun sequence
18137-3195_150	JADDUH010000097.1 Ips typographus isolate SLU IpsContig97, whole genome shotgun sequence
18138-3195_21	JADDUH010000012.1 Ips typographus isolate SLU IpsContig12, whole genome shotgun sequence
18138-3195_131	JADDUH010000012.1 Ips typographus isolate SLU IpsContig12, whole genome shotgun sequence
18147-3193_190	JADDUH010000009.1 Ips typographus isolate SLU IpsContig9, whole genome shotgun sequence
18150-3193_126	JADDUH010000004.1 Ips typographus isolate SLU IpsContig4, whole genome shotgun sequence
18155-3192_16	JADDUH010000005.1 Ips typographus isolate SLU IpsContig5, whole genome shotgun sequence
18157-3192_203	JADDUH010000017.1 Ips typographus isolate SLU IpsContig17, whole genome shotgun sequence
18157-3192_214	JADDUH010000017.1 Ips typographus isolate SLU IpsContig17, whole genome shotgun sequence
18158-3191_40	JADDUH010000008.1 Ips typographus isolate SLU IpsContig8, whole genome shotgun sequence
18158-3191_216	JADDUH010000008.1 Ips typographus isolate SLU IpsContig8, whole genome shotgun sequence
18177-3187_10	JADDUH010000005.1 Ips typographus isolate SLU IpsContig5, whole genome shotgun sequence
18177-3187_162	JADDUH010000005.1 Ips typographus isolate SLU IpsContig5, whole genome shotgun sequence
18198-3183_66	JADDUH010000018.1 Ips typographus isolate SLU IpsContig18, whole genome shotgun sequence
18206-3182_130	JADDUH010000003.1 Ips typographus isolate SLU IpsContig3, whole genome shotgun sequence
18208-3181_9	JADDUH010000014.1 Ips typographus isolate SLU IpsContig14, whole genome shotgun sequence
18208-3181_26	JADDUH010000014.1 Ips typographus isolate SLU IpsContig14, whole genome shotgun sequence
18215-3180_8	JADDUH010000007.1 Ips typographus isolate SLU IpsContig7, whole genome shotgun sequence
18223-3178_120	JADDUH010000017.1 Ips typographus isolate SLU IpsContig17, whole genome shotgun sequence
18227-3178_178	JADDUH010000017.1 Ips typographus isolate SLU IpsContig17, whole genome shotgun sequence
18228-3178_197	JADDUH010000017.1 Ips typographus isolate SLU IpsContig17, whole genome shotgun sequence
18249-3174_93	JADDUH010000018.1 Ips typographus isolate SLU IpsContig18, whole genome shotgun sequence
18249-3174_202	JADDUH010000018.1 Ips typographus isolate SLU IpsContig18, whole genome shotgun sequence
18276-3169_105	JADDUH010000001.1 Ips typographus isolate SLU IpsContig1, whole genome shotgun sequence
18281-3168_194	JADDUH010000014.1 Ips typographus isolate SLU IpsContig14, whole genome shotgun sequence
18281-3168_246	JADDUH010000014.1 Ips typographus isolate SLU IpsContig14, whole genome shotgun sequence
18287-3167_65	JADDUH010000011.1 Ips typographus isolate SLU IpsContig11, whole genome shotgun sequence
18300-3164_49	JADDUH010000001.1 Ips typographus isolate SLU IpsContig1, whole genome shotgun sequence
18300-3164_208	JADDUH010000001.1 Ips typographus isolate SLU IpsContig1, whole genome shotgun sequence
18310-3162_199	JADDUH010000005.1 Ips typographus isolate SLU IpsContig5, whole genome shotgun sequence
18310-3162_233	JADDUH010000005.1 Ips typographus isolate SLU IpsContig5, whole genome shotgun sequence
18314-3162_76	JADDUH010000014.1 Ips typographus isolate SLU IpsContig14, whole genome shotgun sequence
18314-3162_101	JADDUH010000014.1 Ips typographus isolate SLU IpsContig14, whole genome shotgun sequence
18328-3159_105	JADDUH010000008.1 Ips typographus isolate SLU IpsContig8, whole genome shotgun sequence
18361-3155_190	JADDUH010000030.1 Ips typographus isolate SLU IpsContig30, whole genome shotgun sequence
18363-3155_75	JADDUH010000001.1 Ips typographus isolate SLU IpsContig1, whole genome shotgun sequence
18363-3155_150	JADDUH010000001.1 Ips typographus isolate SLU IpsContig1, whole genome shotgun sequence
18363-3155_223	JADDUH010000001.1 Ips typographus isolate SLU IpsContig1, whole genome shotgun sequence
18384-3151_120	JADDUH010000002.1 Ips typographus isolate SLU IpsContig2, whole genome shotgun sequence
18390-3150_172	JADDUH010000002.1 Ips typographus isolate SLU IpsContig2, whole genome shotgun sequence
18393-3149_20	JADDUH010000021.1 Ips typographus isolate SLU IpsContig21, whole genome shotgun sequence
18405-3148_92	JADDUH010000014.1 Ips typographus isolate SLU IpsContig14, whole genome shotgun sequence
18409-3148_57	JADDUH010000022.1 Ips typographus isolate SLU IpsContig22, whole genome shotgun sequence
18414-3147_196	JADDUH010000022.1 Ips typographus isolate SLU IpsContig22, whole genome shotgun sequence
18417-3146_45	JADDUH010000013.1 Ips typographus isolate SLU IpsContig13, whole genome shotgun sequence
18441-3144_40	JADDUH010000022.1 Ips typographus isolate SLU IpsContig22, whole genome shotgun sequence
18455-3141_4	JADDUH010000002.1 Ips typographus isolate SLU IpsContig2, whole genome shotgun sequence
18457-3140_133	JADDUH010000010.1 Ips typographus isolate SLU IpsContig10, whole genome shotgun sequence
18458-3140_123	JADDUH010000008.1 Ips typographus isolate SLU IpsContig8, whole genome shotgun sequence
18480-3136_36	JADDUH010000018.1 Ips typographus isolate SLU IpsContig18, whole genome shotgun sequence
18481-3136_190	JADDUH010000022.1 Ips typographus isolate SLU IpsContig22, whole genome shotgun sequence
18486-3135_21	JADDUH010000001.1 Ips typographus isolate SLU IpsContig1, whole genome shotgun sequence
18536-3127_215	JADDUH010000023.1 Ips typographus isolate SLU IpsContig23, whole genome shotgun sequence
18538-3127_223	JADDUH010000001.1 Ips typographus isolate SLU IpsContig1, whole genome shotgun sequence
18553-3124_61	JADDUH010000019.1 Ips typographus isolate SLU IpsContig19, whole genome shotgun sequence
18553-3124_120	JADDUH010000019.1 Ips typographus isolate SLU IpsContig19, whole genome shotgun sequence
18553-3124_192	JADDUH010000019.1 Ips typographus isolate SLU IpsContig19, whole genome shotgun sequence
18557-3123_64	JADDUH010000005.1 Ips typographus isolate SLU IpsContig5, whole genome shotgun sequence
18557-3123_111	JADDUH010000005.1 Ips typographus isolate SLU IpsContig5, whole genome shotgun sequence
18568-3122_24	JADDUH010000042.1 Ips typographus isolate SLU IpsContig42, whole genome shotgun sequence
18579-3119_95	JADDUH010000008.1 Ips typographus isolate SLU IpsContig8, whole genome shotgun sequence
18592-3116_101	JADDUH010000011.1 Ips typographus isolate SLU IpsContig11, whole genome shotgun sequence
18599-3116_30	JADDUH010000004.1 Ips typographus isolate SLU IpsContig4, whole genome shotgun sequence
18603-3115_36	JADDUH010000001.1 Ips typographus isolate SLU IpsContig1, whole genome shotgun sequence
18603-3115_134	JADDUH010000001.1 Ips typographus isolate SLU IpsContig1, whole genome shotgun sequence
18630-3109_29	JADDUH010000039.1 Ips typographus isolate SLU IpsContig39, whole genome shotgun sequence
18634-3109_201	JADDUH010000001.1 Ips typographus isolate SLU IpsContig1, whole genome shotgun sequence
18639-3108_42	JADDUH010000005.1 Ips typographus isolate SLU IpsContig5, whole genome shotgun sequence
18640-3108_64	JADDUH010000004.1 Ips typographus isolate SLU IpsContig4, whole genome shotgun sequence
18640-3108_134	JADDUH010000004.1 Ips typographus isolate SLU IpsContig4, whole genome shotgun sequence
18640-3108_167	JADDUH010000004.1 Ips typographus isolate SLU IpsContig4, whole genome shotgun sequence
18640-3108_195	JADDUH010000004.1 Ips typographus isolate SLU IpsContig4, whole genome shotgun sequence
18700-3099_149	JADDUH010000006.1 Ips typographus isolate SLU IpsContig6, whole genome shotgun sequence
18701-3098_156	JADDUH010000003.1 Ips typographus isolate SLU IpsContig3, whole genome shotgun sequence
18712-3097_100	JADDUH010000007.1 Ips typographus isolate SLU IpsContig7, whole genome shotgun sequence
18712-3097_131	JADDUH010000007.1 Ips typographus isolate SLU IpsContig7, whole genome shotgun sequence
18712-3097_152	JADDUH010000007.1 Ips typographus isolate SLU IpsContig7, whole genome shotgun sequence
18712-3097_199	JADDUH010000007.1 Ips typographus isolate SLU IpsContig7, whole genome shotgun sequence
18722-3095_80	JADDUH010000012.1 Ips typographus isolate SLU IpsContig12, whole genome shotgun sequence
18722-3095_230	JADDUH010000012.1 Ips typographus isolate SLU IpsContig12, whole genome shotgun sequence
18724-3095_199	JADDUH010000006.1 Ips typographus isolate SLU IpsContig6, whole genome shotgun sequence
18725-3094_110	JADDUH010000003.1 Ips typographus isolate SLU IpsContig3, whole genome shotgun sequence
18725-3094_151	JADDUH010000003.1 Ips typographus isolate SLU IpsContig3, whole genome shotgun sequence
18737-3093_230	JADDUH010000013.1 Ips typographus isolate SLU IpsContig13, whole genome shotgun sequence
18741-3092_68	JADDUH010000011.1 Ips typographus isolate SLU IpsContig11, whole genome shotgun sequence
18741-3092_202	JADDUH010000011.1 Ips typographus isolate SLU IpsContig11, whole genome shotgun sequence
18751-3090_38	JADDUH010000004.1 Ips typographus isolate SLU IpsContig4, whole genome shotgun sequence
18751-3090_94	JADDUH010000004.1 Ips typographus isolate SLU IpsContig4, whole genome shotgun sequence
18758-3088_145	JADDUH010000008.1 Ips typographus isolate SLU IpsContig8, whole genome shotgun sequence
18788-3081_18	JADDUH010000016.1 Ips typographus isolate SLU IpsContig16, whole genome shotgun sequence
18788-3081_48	JADDUH010000016.1 Ips typographus isolate SLU IpsContig16, whole genome shotgun sequence
18788-3081_101	JADDUH010000016.1 Ips typographus isolate SLU IpsContig16, whole genome shotgun sequence
18795-3080_176	JADDUH010000001.1 Ips typographus isolate SLU IpsContig1, whole genome shotgun sequence
18796-3080_77	JADDUH010000016.1 Ips typographus isolate SLU IpsContig16, whole genome shotgun sequence
18798-3080_78	JADDUH010000006.1 Ips typographus isolate SLU IpsContig6, whole genome shotgun sequence
18798-3080_144	JADDUH010000006.1 Ips typographus isolate SLU IpsContig6, whole genome shotgun sequence
18823-3077_246	JADDUH010000027.1 Ips typographus isolate SLU IpsContig27, whole genome shotgun sequence
18845-3072_99	JADDUH010000013.1 Ips typographus isolate SLU IpsContig13, whole genome shotgun sequence
18889-3067_95	JADDUH010000003.1 Ips typographus isolate SLU IpsContig3, whole genome shotgun sequence
18897-3066_97	JADDUH010000014.1 Ips typographus isolate SLU IpsContig14, whole genome shotgun sequence
18909-3064_197	JADDUH010000003.1 Ips typographus isolate SLU IpsContig3, whole genome shotgun sequence
18917-3064_142	JADDUH010000002.1 Ips typographus isolate SLU IpsContig2, whole genome shotgun sequence
18940-3060_59	JADDUH010000001.1 Ips typographus isolate SLU IpsContig1, whole genome shotgun sequence
18943-3059_39	JADDUH010000002.1 Ips typographus isolate SLU IpsContig2, whole genome shotgun sequence
18951-3058_24	JADDUH010000004.1 Ips typographus isolate SLU IpsContig4, whole genome shotgun sequence
19003-3050_112	JADDUH010000013.1 Ips typographus isolate SLU IpsContig13, whole genome shotgun sequence
19009-3049_146	JADDUH010000004.1 Ips typographus isolate SLU IpsContig4, whole genome shotgun sequence
19012-3048_145	JADDUH010000003.1 Ips typographus isolate SLU IpsContig3, whole genome shotgun sequence
19019-3047_19	JADDUH010000014.1 Ips typographus isolate SLU IpsContig14, whole genome shotgun sequence
19021-3047_102	JADDUH010000008.1 Ips typographus isolate SLU IpsContig8, whole genome shotgun sequence
19021-3047_136	JADDUH010000008.1 Ips typographus isolate SLU IpsContig8, whole genome shotgun sequence
19028-3046_62	JADDUH010000098.1 Ips typographus isolate SLU IpsContig98, whole genome shotgun sequence
19041-3045_95	JADDUH010000012.1 Ips typographus isolate SLU IpsContig12, whole genome shotgun sequence
19056-3043_173	JADDUH010000005.1 Ips typographus isolate SLU IpsContig5, whole genome shotgun sequence
19061-3042_22	JADDUH010000025.1 Ips typographus isolate SLU IpsContig25, whole genome shotgun sequence
19063-3042_78	JADDUH010000001.1 Ips typographus isolate SLU IpsContig1, whole genome shotgun sequence
19064-3042_28	JADDUH010000014.1 Ips typographus isolate SLU IpsContig14, whole genome shotgun sequence
19064-3042_110	JADDUH010000014.1 Ips typographus isolate SLU IpsContig14, whole genome shotgun sequence
19066-3042_52	JADDUH010000003.1 Ips typographus isolate SLU IpsContig3, whole genome shotgun sequence
19089-3039_36	JADDUH010000060.1 Ips typographus isolate SLU IpsContig60, whole genome shotgun sequence
19089-3039_107	JADDUH010000060.1 Ips typographus isolate SLU IpsContig60, whole genome shotgun sequence
19092-3039_150	JADDUH010000018.1 Ips typographus isolate SLU IpsContig18, whole genome shotgun sequence
19096-3038_41	JADDUH010000007.1 Ips typographus isolate SLU IpsContig7, whole genome shotgun sequence
19096-3038_122	JADDUH010000007.1 Ips typographus isolate SLU IpsContig7, whole genome shotgun sequence
19098-3038_15	JADDUH010000005.1 Ips typographus isolate SLU IpsContig5, whole genome shotgun sequence
19101-3037_46	JADDUH010000001.1 Ips typographus isolate SLU IpsContig1, whole genome shotgun sequence
19106-3036_56	JADDUH010000003.1 Ips typographus isolate SLU IpsContig3, whole genome shotgun sequence
19115-3035_51	JADDUH010000005.1 Ips typographus isolate SLU IpsContig5, whole genome shotgun sequence
19115-3035_157	JADDUH010000005.1 Ips typographus isolate SLU IpsContig5, whole genome shotgun sequence
19116-3034_36	JADDUH010000019.1 Ips typographus isolate SLU IpsContig19, whole genome shotgun sequence
19143-3029_72	JADDUH010000010.1 Ips typographus isolate SLU IpsContig10, whole genome shotgun sequence
19143-3029_94	JADDUH010000010.1 Ips typographus isolate SLU IpsContig10, whole genome shotgun sequence
19143-3029_132	JADDUH010000010.1 Ips typographus isolate SLU IpsContig10, whole genome shotgun sequence
19154-3026_4	JADDUH010000011.1 Ips typographus isolate SLU IpsContig11, whole genome shotgun sequence
19154-3026_77	JADDUH010000011.1 Ips typographus isolate SLU IpsContig11, whole genome shotgun sequence
19156-3026_128	JADDUH010000004.1 Ips typographus isolate SLU IpsContig4, whole genome shotgun sequence
19156-3026_136	JADDUH010000004.1 Ips typographus isolate SLU IpsContig4, whole genome shotgun sequence
19157-3026_13	JADDUH010000004.1 Ips typographus isolate SLU IpsContig4, whole genome shotgun sequence
19161-3025_167	JADDUH010000028.1 Ips typographus isolate SLU IpsContig28, whole genome shotgun sequence
19163-3025_82	JADDUH010000051.1 Ips typographus isolate SLU IpsContig51, whole genome shotgun sequence
19163-3025_155	JADDUH010000051.1 Ips typographus isolate SLU IpsContig51, whole genome shotgun sequence
19164-3025_124	JADDUH010000033.1 Ips typographus isolate SLU IpsContig33, whole genome shotgun sequence
19166-3025_10	JADDUH010000049.1 Ips typographus isolate SLU IpsContig49, whole genome shotgun sequence
19166-3025_117	JADDUH010000049.1 Ips typographus isolate SLU IpsContig49, whole genome shotgun sequence
19195-3022_148	JADDUH010000005.1 Ips typographus isolate SLU IpsContig5, whole genome shotgun sequence
19211-3020_151	JADDUH010000017.1 Ips typographus isolate SLU IpsContig17, whole genome shotgun sequence
19211-3020_187	JADDUH010000017.1 Ips typographus isolate SLU IpsContig17, whole genome shotgun sequence
19215-3019_40	JADDUH010000013.1 Ips typographus isolate SLU IpsContig13, whole genome shotgun sequence
19221-3018_69	JADDUH010000005.1 Ips typographus isolate SLU IpsContig5, whole genome shotgun sequence
19231-3017_11	JADDUH010000013.1 Ips typographus isolate SLU IpsContig13, whole genome shotgun sequence
19262-3013_10	JADDUH010000012.1 Ips typographus isolate SLU IpsContig12, whole genome shotgun sequence
19266-3012_225	JADDUH010000003.1 Ips typographus isolate SLU IpsContig3, whole genome shotgun sequence
19269-3012_163	JADDUH010000003.1 Ips typographus isolate SLU IpsContig3, whole genome shotgun sequence
19275-3010_24	JADDUH010000005.1 Ips typographus isolate SLU IpsContig5, whole genome shotgun sequence
19275-3010_237	JADDUH010000005.1 Ips typographus isolate SLU IpsContig5, whole genome shotgun sequence
19281-3009_172	JADDUH010000004.1 Ips typographus isolate SLU IpsContig4, whole genome shotgun sequence
19292-3008_85	JADDUH010000015.1 Ips typographus isolate SLU IpsContig15, whole genome shotgun sequence
19296-3007_152	JADDUH010000004.1 Ips typographus isolate SLU IpsContig4, whole genome shotgun sequence
19297-3007_21	JADDUH010000017.1 Ips typographus isolate SLU IpsContig17, whole genome shotgun sequence
19297-3007_74	JADDUH010000017.1 Ips typographus isolate SLU IpsContig17, whole genome shotgun sequence
19297-3007_92	JADDUH010000017.1 Ips typographus isolate SLU IpsContig17, whole genome shotgun sequence
19325-3003_12	JADDUH010000005.1 Ips typographus isolate SLU IpsContig5, whole genome shotgun sequence
19325-3003_32	JADDUH010000005.1 Ips typographus isolate SLU IpsContig5, whole genome shotgun sequence
[truncated: 14,832 more rows]
