# Supplementary material for: Genotyping by sequencing reveals lack of local genetic structure between two German Ips typographus L. populations
Source: For Res (Fayettev). 2022 Jan 26;2:1. doi: 10.48130/FR-2022-0001 (PMC11524269; doi:10.48130/FR-2022-0001)
Supplement: Supplementary file 1 — Supplementary data to this article can be found online. [file FR-2022-0001-S1.zip › 10.48130_FR-2022-0001-Suppl-TableS4.xlsx]

>164-32565
ATGTTTGATCTTACACAACCTGACGCTACTTCTCCTACTGAACCTAAAGACCAAACTAGA
CAAACTATAACTAATATTCAAAATGTCTCTTAAACTGGTATACGCTAACATCAACGGACT
ATACAAAAAAAAACAAGTTTTATATAACTATCTAGAACGTTACGACATTGACGGGTGTAT
GCTTGTTGAGACTAAGACTAAAATTGATCAAACCCCATCATACAGAGATTGGCAGTTTTT
GTGTAAGCAT
>184-31675
GTGAATTGTATCACTGTGTCCTGTTCGTTGGGGTTATTTAACTCTTCAGTTTGTTTTTTA
TCAAAGTCAGGTTCTTTTCCGATCCCATTCCGATCTCTCATGTCGCTGTTCTGGCCGGTC
GCTGTTTTGAGCCCATCTCGGGGCTCCGAGGCCCATGACGTCACCACCGTCCGACTATCG
CTATATGCATATAAACGAACCGAGCGCCGCCTCGCGCCTTCACCATTTCAT
>226-30294
ATGCGCTGCGTAATATTTCTAGCATCTCGTTTTTCTTTATTTATGATCGGGATAAAAAAA
CTTTCTTTAGTGAAACGTGAAATAACTAATTTTTAAGCCTTGTTGAACTGAACTAACTAA
AAAAACATTTATCATCCGTACAGCCAATATTCTTGCTCTTAACATTATATCATTCTTAAC
CTGTCTGTTTTCCGTCACCTGTCAC
>235-29989
ATGTTTTCTTGGACAGTTTCAATTTTTGCATTTGGCATATCTGAAGTCAAAGTGCTGCTT
TCTTCTACCGGCTGATTGCTTTGGTTCTCTTCATGTTCTAGTGCTCTGCGGTAGTTCAAA
CAAGGAATTGCATTGACAGGAATAAGATGTTTTCTAGCAGATCCAGGTCCAAGAAAATAG
GGCCTGGACAAAGTGCACACACGCGTTGACTTGTGCAAATAAATTGGCATTCCAC
>251-29482
ATGGAGTGTGAGCTGTGGTGGGCAAAATTTATATTAAAATCTCCACCCAGTACCAAGAGA
CTAGACGGACAGTACACCTCATTCAAAAGACCTTCTAAAACAGACATAAATACATTAAAA
GTTACCGTTCGGTGGTCTATAGAGACAAACAACATGTATGGGCTCCTGAAGCTGCAGCTT
ACAAGCCGAGAATTCACATTCAT
>410-26145
ATGTAAATGATGTTCTCGGTAACTATATCAGGAAGACGTAGAAAACTGGGCCACAGTTCA
CTTTAAATTGTCACAAACTTGTTTCCCTAATAATGTTTTGTCCATGTCTTGTTTACTTAC
TAAATCAGTGTATGCATATACTACTTACAATCTGATATCCATTTTTCAAAGTCTATCGAT
CCGATTCTACGATTACAT
>416-26068
ATGTATAGTTTCCGTGAAACAGGCTTATTGGAACACCCTGTACAATTGTGCCTTAATTTG
TTGGACAAAATATCCCTAGTTTCTTTTGCAAACTAAATTATGACATACTCACAAGTGACA
GAATTAAACTTTGACAGTTGCGTAACTGTCTACTTAAGACTTTTTGCAATTTACAATAAC
ATCTGTTCAACTCAC
>419-25993
ATGGCGAAAACAATTTAGCGACGTTGATATGATTAGGTCGTCCCAATAACTGGGGAAGTA
AATAACGAAACTTGCTACAATTTATCTTTTAACAAGCTCTTCGGTCGGTAAATAAACGTT
TGTTTGCCATACCTTCACAAACAAGATAATCCATTTTATCAACGCCTCTTTGTTTTCGAA
AATGCTATACAGACAT
>434-25764
ATGAGCAGGAATGTTTGGCTGTTATTTGGGCAATCAAAAAATATCGACACTTTATTGAGG
GTACGAAATTTACTTTAATAACAGATTCAAAAGCTCTACTTTGGCTTGATAAACATAAAG
ATAACAAATCAAAACTTGCTAGATGGTCATTACTTCTTCAAGAGTTTAATTTTGACTTGG
TCCAC
>474-25110
ATGAAATATGTAAGAAACGGTGCAAGATAGGTCTAGACAAGTATTAACAGAGAAACAGAG
TGTTCCATTTGAAAATCCAAAATTGGTGCTTTTTCCGACTGATCTGGCAACACCGCAAAG
TCCAAAATATTTTTGATAGAGAGTTTTGGCCCAACCTAGCCTAGACTCCCAATTTCCACT
AAAAATATTTAGTCGTTCTTTAGATATTTCTAATATACCAT
>496-24831
ATGTTACATGGAGCGTGAAAACAATTTGCGTTATAATGTGTGACAAACAAACTTGGCAGG
TTTTTGAAATTTGTCGGAAAGTTTTTTCCAACCTTGTAATGCCTTGCATTCGATGGGACA
CCCTGTATATATGTATTGCTTTCTTAATCGGGTATTTTGACCTCTTCAGTTCAATTGTAA
AACTGACGTAATACACAT
>516-24555
ATGAAATCAGTAGCCAATGGTGGTACACCATAAACGAGATTAAGAAAATGAGTCTATTCC
GGTTTATGAGATTCTCTGTCTTGACTTTTTCCAGCATGTCAAGAATTTTGATCCATTTTT
TATTTCTCCAGATCACCATCAAAAAATAAGTGAGTGGCGATAAGGTGATGGTCACAAATT
TCAAAATATCCAC
>519-24520
ATGATTTGTTTGATGAATCACCTTATTTGAAATTGCTATTCTTTTCTTTCGAGTTTAGCT
ACCATTAACTACGTGCTCAAAACGTCTCATAAATTTGTAATTTGGACTAGAACATTGTTA
ACAACATTGTAAAATCTGGACGTTTATGTGAGCATTAAAAACATCTTTTTATTTCGGTTA
ATACACTGGCACAATGCGTTAAAAAGTGCCAT
>536-24289
ATGTATTGAACGTAAATTTGAGCCTGAACTGTTCAAATCGGTTAGCGGAGACATCTCTTT
TGGTGATGTTCATATTCGTTCAAGTTGTAAAACTCCAAAAAACATTATTCACATTTATAT
TCAGTCTCCGGTTCATCTTCCATATTATGTTCAATAGAGGCAAGTTTAGTGTCAAGATGT
CGACGACACCTCTCGCAGAAATACTTGCAT
>544-24154
ATGATTTAACACATGTTTCCTTGTGCCAACTCACTTTAACTGTGCTTATTGGTAATTCCA
GGCTGTGGCCATAGTCAAAATGCTCTAAAATACTTGTTCTGTGCAGCAGAAGAATCTTGC
AATGGATAACTCTAAAACCCTACTCACAAGTGACAAAATAAAAATGTACTTAAAGCGAAT
ACAC
>603-23383
GTGTTTGAAGACCAAGAGAAACACCTGCCGCTCGATCTGGCAATTATAGACGCCTTTCTC
TTAAAGAGGGGTATGAAATTAAATCCGGGGAAGTGCTCGTTGATATCGGGAGCACTGGTG
CCTAGAGCAGGCAAGATCATTCCTCGCTCTAAACCGTTCCTCAAACATAATGGAACGGAC
AT
>624-23072
ATGTCATGTGCCATCGTTGCGACGATGATTTGTAAACTTCCTGCACAGTCGCATCAATCA
CCTTTTGAATATCCGGTTTTTTTATACCCAGATACCTTCTTCGATGCTAATCCAAGGATG
AACGATCCTTAATCGGTCTGTAATAATAGACTATTTGCGCAAGCAATATTGAATTAGATT
TTTATAAAGGAAATCAT
>639-22912
ATGAAAAAAGGTTTGTAAACACTGAAAGTTTTACGTCCTAATAAGGCAGGTAATTTATAG
GGAACCCAGATAAGGACTTAAAGGAAATGATGGAAGATTACGAGTCTTCTAACAACATTA
AATTTGAGGTTTACAAGATTTTTATTTTGATACCCAAGTCGTTGAATTGCTTTGAAAGTA
TCCAGGATGGTTCTGAAATCAT
>653-22781
ATGCTTTGCTGATAGTGTTTGCTTTTCTCTTTCTGTCTGGTTAGTCTGTTGATTTACACA
CAGTTTTATTTAATTACCCGGACAGTCATTAGTACCAGAAAATGGTGGAAATACGAACTT
TGGAATAAAAAGAATGGAGAAAACAACTTACTGTTATTTACAGCAGAGGTTTGGTTCTCA
CAT
>695-22438
ATGTTCTAGCTAGATAAACATGGAATTAACTTTAAAGTGTTAGTGTACCAAAACCAAAAC
GGATGTGACGTCATTTGACAGAATTGAACACAGTCAGACTTCCTGATGAAGTAGTCACGT
GACTAATACGCTTCACCTCTTTGTTAATTTCCATACCTGGTACTAAAACGTGGGACTTTC
AAAGGATACAC
>721-22248
ATGTTTTTACTGCCATGTCCATCTAAGTAAAAGTACTCATAGTGTTCTTTAATCTCATTA
ATGGTCCTGTTAGGAAAGTTCAATGCCACTAAACTCCAATTTCCATAAAACAACAACAAA
TCAATAAGCTTGAGTTCCTCCTCAGCAGTCCAGTCAGAGTTTTCAAAAAGCACAAAATTA
GTTGAGTGCACTCGATAATTATGATCAT
>729-22101
ATGAAACCTTGACTAGGTCCCAAAGTAAATCTTACCAGACACTTGGTTCACTGCCTTCAT
AGGCTTTGGGCAACTTAAACTTTTTAGTAATCTCATCCATTCTTTGGGAAGCTGAAATAA
CACTGACTTGAGACAAATGTCTGCAAAGGCGCTGCCTGTTTGCTAAAATCAGGTAACGGC
TTAAGTTTGCAGTTAGTTTAGTACAGACCGACAT
>756-21860
ATGGATTTATATAGTTCGGTCGACTAACCTGAAATCGTCGAGACAAGGCATGTAATGCCC
GAACAACATCCTTAAGGTTCGCCCTAACGAGGGAATTACCATAATTTTCCACGTCTGAAC
GTTTTGCAAACAAAACAACCTGAACACGTTTGCCGAAGCATTAACACTCCAC
>768-21702
ATGAATTTCTTGTCGTGTGCTTTATAGGACGTTTCCATATCACGTTTTACGTGGATAGCC
TCCTGTAGAAAGAATTCCAGTCAATTATATTAATTACGTGTTTTAATGTAATATGTTCGT
TAAAACATATTTTAGTAGGCTTATCGACTGGTTTTAAAATATGCACTAAAACATGGCAGC
GATAATGAGTCAC
>818-21199
ATGCTTCCCTTTTATTGCCCCAGCCAAACACCGACGTTAAAGCATAATCGAGTCACGCCA
ATTTCAAATTGAAAAATCATCCACTATTAATCCACACCTGGGCGTTATGCGTTATTCGTA
TTGTCAAAAAATCAACAAATTGAATATTCATAAGTACTGTTCGGTGTTTGTGTGTAACAA
AAACCCAACACAAAAAATACACGCGTCTCTATTTGCTTTACGGATAGAGCCCAACAT
>908-20396
ATGAACGCCATTTTGACAGGACCCTTGTATAAGTCGTTTTTCAGTTTCTCTTTGATTACG
TCCACTTCGTGCTCGCGCACATACGGGATTTGACCGTCTCCGACGCCATCCCGGTACACG
ACTATCCGTTCTGGTAAAGTGTTGTTGAGTTCCCGGTACTTTGTGCACGCGAGTATCATG
AACGCAGCTATGTTGGTGCTGAGCTCCTGCTCCTGCTCGTGTTCCAC
>947-20106
GTGCTGTCGTCGATGAGCTAAGAGAGCGCTGGATCCATTGAAACCTTCAAATCGATTATA
AAGAATAATAGTTGTGTTTATGCTACTATACAAATCATACCTTTGCGGCAAATATCGCAC
ATGTGACTTTTCTCTCCAGTATGCGTGCGCATATGTTTGGTAAGCTCACTCGACTGACAG
AAAGCCTTTTGACAGGCGCAGCATACGTACGGACGCTCAC
>949-20098
ATGTGAGTTACATTTTGAGCCCTCCTGTATTTCGAGAGCAACAAGGGTTTACTCTGAAGA
AACAGGACAGCTTTTAGAAGTTCCATTGGCACGACTACGGTTGACCAAAGGTAAGCACCA
AATTTAATTTGTTATAATATGTTAACATTTTTTTAATAGATACTGCTTCACACTAAAGTT
AGAACCTATAATTGGATTGAGAGTGGTCCTAATAGTTAACAT
>979-19912
ATGCAAAATATCGGCGTGCCCTTGATCGTCGCGAGGTAGGCCCTCGAATACTTCCCGCAG
GTCGTGCAGCCGCAGTCCCAGCTGATTGGCTGCAGGTCGCACAGCAGCGCGTTGTAAATG
GCGAGATCGCCCGAGTCGCGGAATGCCCGGCCAAACCGGGCGGTGCGCGTGGGATAGACA
CAGTCGGACAT
>1029-19640
ATGTCACGAGTGATGGCTTACTGTTACCTAGCCAATCAAATATCGGTGCAAAGCCAGAAA
ATCGGTAGCGCTTGGTTCCAAATGGACTGGAGCGACTTTCCGAACGAAATGAAGAAAATG
ATTAGTTTCTGCATAATGAGAGCACAAAAACCTCTTGTCATCACTTTGGGCAATTTTGGT
AATATCAC
>1030-19637
ATGTAAATCCCAGAATATTCCAATTTTCCTTCGGGCCTGTAATTTGGCAATTTTTCAGGT
TACCTTGATTTGTTATTGTACAGCCGGAGGCCTACAATTTGACTCCACCTAAGTAATATC
GTAACAAAACAATCAAAAAGCCTCCCTTTACTCCGGCCATTGTTAGCAACGAACCATAGA
GAGTGGAACAAAAACCATCTGTCTGGATCGAGCAACAAAACAACCCAT
>1038-19575
ATGTTATGGTCTTGGTATATAGCGAATGATACCCAGTTTTTTGTTGTTGCTTCTGTGATT
CTGCTTGTGGCCATACGGTGAGATTTACCAAGTAAACAGGTAAACAAACGTAAAAGGTTG
TGTTTTTAGAAGTGCTAAACACTTGAAATATGCTGGGATTTCTATCGTAGTTATTCTGGT
TGCTTCGTGGATTTCCACCTTTGTCAT
>1110-19059
GTGTGTAAAGTTCTTTATCCACAGATTGTGTGCAGTCATCACAAACCAATCTCTCAGGTT
TACCTGATGGTTTAGGGTTGCATGTGTTATAATCCAAATTGCAGGAATTCGGTTTGCACG
TGTCACCATTCAGGGAAATTTCACACGTGTCACCGGTATAGTTGGAAGGGCATACGCACG
TGTAACCACCCTCTCGCACTTTGCAAGATCCACCATTTTTGCAT
>1117-19037
ATGTTGTCTCCAGGTTCAGGTATGGAATTATTTTTTGGGGTAGTTCGTCTGATGTTTTGA
GGGTGCAGGTACTGCAGAAAAGATGTGTCAGAGCTATTTGTGGACTGAGGTTTAGGGAGA
GTTGTAGATCAGTTTTTAAAGATATGAAATTGTTCACTGTGGTCGGTCTCTATGTCTATG
AATCAATAAAATTCATTCTTCAAAACAAAACATTATTTCAATCTAACGTTAAAGTACAT
>1120-19032
ATGATTTGTTGATGTTCCTGCACAATTTCTGATTGGAACACCTTTCCTCTGTCGCTCAAA
ATTGTGCGGGGCATTCCATGTATCAGCAGCACCTTTTCCAACAGAAATTTCGCTACTGGT
CCTGCCTTACCACTGGGTAGAGCCGCTGTGATGGCATATCTTGTAGCGTAGTCTGTCAC
>1146-18847
ATGAAGGACCAATAAGGTTCCTCGATAAATAACAAACACTCGGATTTTGTTTACATAAGT
GTCATGGGAGGTGCGGCTCAAAAAGTAGGCCCGTAACTGAATACATTATTATTCGATTGA
GTCAGAAAGTGCATGTAAGAACCACTTCTACGCACATTGATTAACTGTTACAAAACAGAA
CAATAAAACAC
>1151-18796
ATGGTTGTTGCAACTTGAGAAACGTTTAAAATGAAAAGCTAACAAGGTGTCCAGCACATG
ATCAAAAGGGTAATATGACATTCTTTAGATCGACAAATAACGATGTGACGTAAAACGTGT
CTGTTTCCATTGCCATTGATCAAAAATGTTGGGCATAAAGTTTTGCTGGAATTTATGGAT
GTTTCCAGGTTTATCTAACTTGTGTAGTCGTAGTCGAGTGGACAATTGCTGCCCTCCAC
>1190-18573
ATGTGCAAAGATAGACTGCACTTGAGAATTTGTGGTTCTTGCAAACTTGAGATGATCTCA
ATTAATCAGCAAAATTATAAGCTACTTCATTGACTCAAGACGGTCAAATGATATCAATGG
TAACTGGAAAGTTGTTGGTTTCTCACGACATTAATCCTAAGGATCGTGTGTGTTGATTAC
AATGCGATACATTGTTAGGAGATGAAAATTGCAC
>1206-18476
ATGCAGCCAGCATCCAAGCAGCCCATCCGATCCCTGCAGCCTGCGGACTGTACTACTTCG
AAGTGAAAATCGTCAGCAAAGGCCGAGACGGTTACATGGGGATCGGACTGTCGGCGCATG
GAGTAAACCTGAACAGGCTGCCAGGTGAGACACATACAGTGTGGACTACACTGGGGCCTG
CACGTATTTTACCATTAGGCTGGGATAAGCAGTCCTATGGTTATCAT
>1216-18405
ATGAAAGGCGACTGTTCGCGTTTGCTTTGAAAATATTTAATCAACTATGCGGCTTTCCCG
CTTTTCTGATTCACTTATTTCCCAGCTGATTTATGCGGATATTCAACTGTTGAGGAAAAT
GTTTTGGTTTGAATTTAGACCGTGCAGAGATGTTGTATTTTAGTGAGAGAAAAGTGCATT
ATTCGGTTAGCCAGCTGTAGATGCTGATCAC
>1221-18369
ATGTGTTGCTCCATCTAATCATGAAAATAGTTGTTGCAAATTGCCACAGCTAATTAGAGA
ATTTTAGTACTGTACTAACACTAATTTTACCCCAATCAAGACGAGCGAGACACTCTTCGC
ATTAACCCAATTAAAAGTTCAGAGATGCCTAGCAGAGTCGTGGAATAATTTTGCCTATCA
C
>1255-18192
ATGCAGTTGCTGAGGCATTTTCCAATCCTACTATAAGGATATCAACTAGTGTTCCTGTGC
TATTGGAGGTTACCATTGAAACCTTTCTAAAACTATGTGATGATAGTGATTCTGATGTTC
GAATGACCAGTGATGAATGTTTGAATAGAATTATTCGCGTAAGCCTACTTACACAAATCA
T
>1276-18061
ATGGAAGTTTGTGAAGGCTATGACTAACCCATATCACTTTCGCTTCTCATAAGTTGAATT
TTCCCGTTTTCAAAACATATAGCCAAAGCAGGACACATGGAATGCATAAAACCTCCTGAA
CCATTATACCAATCCAATCCCACAATTGGTATCTGTTCATACTGTATATCATGGCTGAAT
ATGTTAAGCTTCATAACGAAACTCCCTTGATTGTCAT
>1292-17941
GTGAAGGCTATCATGGCCCCAGGCGCCTTGCACTGCTCCAACGTGACGCTAAACTCAAAA
CACTCGTCAAAAATTGGGTGCAGCGTTTTCTTGTGCACGTTAGTTTGTTGCTCGTTACAG
TGCGGGAATATTCGTTTGGGGAGCAGTTCGATGATAACAAACGGATCGCTGAACCCGTTC
GGATCTAGCGGGATTATGTCAC
>1312-17830
ATGAGCGTCACCTTCTACTACATTTTCTCTGACTTACCCGCGTTCAATTCCCAGCCAGGT
TACGAGAGTATCACCAAATTGCCCACCTTCTTCGGCATGGCCATATTTGCTCTGGAAGGT
ATTGGCGTGGTGATGCCCTTGGAGAACAACATGAAGCATCCTACTCACTTTATTGGTTGT
CCCGGAGTATTGAACAC
>1332-17725
ATGTGCCAGTAAAAAGTCCTCTTAAATTCCGGTATTTGGTGTTTGAAAGTCTCGTAACCG
TAACTGTACAAAAATAAAGTGGCAGCCACCTAAAATTGTTACTCTTTTTGTGTTTTTTGT
TTGCTTTTGTATGGTGGAAAACGTACAAAACTTGATATGAAGAGAAATGGAGAGTAGAGA
AGAAAATACCGGGCAT
>1347-17633
ATGAATAATGTAAGTGAATATGGTCTCAATTTAGAATTATTTAACTAGCTGGACCGTTTA
TGATTAGTCACAAATCAAAGTGAAACGTCACCAAACTGGCCGATTCTGAAAATTCCCTTA
GCGCAGAACCAATAGAAAAGCGAATTGGAATAAATGAAGCGACATTCCATTCCATGCTGT
CGCTTCAT
>1350-17624
ATGTTTTTTAGCTCAAATTTAAGTTAAAAAGCCTTTTCCAACCTTGTAATTGGTGTTCTA
ATGTCACGTGACTGCTTTGTTTACACTTCGAGCTTAACCTTTATCTGACAGAGGCATTTC
AAGCTTACAATTGGTCTACAAAGGTCACGTGACGGTTGTGCATGTTTTGTATGGCAT
>1357-17588
ATGTCCAATGCCTGAACCCTTTTAAGGCATCGTCAAAACGTTACTTCTTAATTTACCGAA
CTGTCGATTTAATTTTTCGCTCAATTAACTTTGATGGTATCCATCGTAAAGTCCGATTTA
ATCCTATTAGCGGTTTAAATCTCAATAATTCATATTCCTTGATGATTGAGCGAACGTTTC
AC
>1405-17332
ATGTTGGCAGAAAAATCCACTTTGCACTGTCCGAAATTCGTTTCCTACTGGACCACATCA
CTAAATAGAAAGAGCGTCACGTTCAGAATTCGGAGGTGAATTTATTTTGGTTTCGCATAC
GTGGTAAAACACGTTTCCCCTCTCTAATTGCCAATAAACATGGCGAGGATCCTTTGTACC
GGCAATTCTGTATAAAAGCGACAT
>1411-17299
ATGTGAAACCGCAAAACCGAGTCGGTGTGCCGTCGACCAAGGTCTGCGGCTGAAAGCTAC
AGGTTGATCTTGCCGACCTTACGCGTTTGTCGTGTACACTTTTCATATTTCAATTCAATC
TGTGTGTATCTATCTCGGTGAACGGTTTTCGGCTGGTTCGGTCCTGTTTTTTTAAATTTC
CGTGTGCTGTTTCAC
>1413-17285
ATGTTGCATGGTGAAGTTATGAGCGTGGAAATCACTGCTGCCACTTTTGATCCAGGCTAT
CAACGTTTGTTAACTGGTAAATTAGTATTACATGTGAACAACTAGTTGTAAACCATAATA
TAATTTAGGTGCCCATGACGGTACCTTAAAAATATGGAACTTCAATACGGGCATCTGTTT
AAGAAACATGAACATCGAGACCTGGTGTGAAGTTCAGTGTGTCAT
>1417-17274
ATGTTACGTTCTTTTGACGGTTAAAGATTGCTTTCTATTTTACTATTTTCTGTTGCAGGC
CTGCCAACCCGCAGATGGCTCACTCATTGTATTATTTGTAAACCGCCCAAAGAAACCAGA
GTCAATATTTTTGTTTTCAAGAATTAAGGCTCAAAGTGGATAAAACTGCCATAAACCTAC
AAAACCAACCGACCCAGGGCAATTTGTGTGTTTTCCAT
>1424-17255
ATGTCCTGGCACTGATTCAACATCACTTTCGCTCATAACTTCATCTTCCACCTCACTTTT
ATCACTATCATCATCCCCAAAGTCCGAGCCGTAGTGATACTCTGAATCATGGTAATCATA
CCCAGTGTTATAGCCCCTTCTTTGGTAAGCTGATCCAGTAAAACCACCTTTTCGACCAGC
TCTGCTGTGTCCATCTTTGCCCCTAATTCTGGTGCTGCTACGACGCGATTCAC
>1425-17255
ATGCAATTTACATTCACTCTTTGATGGAGTAAAATCTGCCAGTGAAACAACTATTCGAAT
AAACATAATTATTAAGTGTGAGAGATTGATGTGCTGCTTCAGTTAACCGAACAATAGATC
CGAGAAACTTTGGATTAATCGCGAATATTTCGTATCGATTAGACGAGAAAATTTAAAACT
TACCTCTATGTCGGTTTGTCTGTTTGTCAAACAT
>1453-17133
ATGTCTTTGCACTTGTTTGGTTTGGAAATCATGACGCAATCACTCATGTAACAGAGTGAA
ATTTTAAATAACCTTCGTAATTTTTCCCATCAAATTCCAATCTGATCGTGACCAGCACAT
ATGGAAAGATCGAATTTTTTCTGGTAAAATGATTGATGATTTTCTCCTATGCGAGTGTAA
GAAGTTAACTTCGGGTCACTAGTAAATTGTTTTCGTTAAATTATTAAACCCAC
>1456-17116
ATGATTATTACTGTGGTTCCTATGTGGGTAATCATCTAATTTCCATGCACAAGTTCCATC
ATTTACAACTTTTAATTTCTTACGCACGTACTAATTTACAATATATGCGTACTAGGTAAC
GCTTACAAGCATAAACAAAACCCAAAGAACCAGAAGAATAGGTTAAGAAGATTACAATAA
ACAATTCCATCAT
>1472-17059
ATGTTGTTTGGTGATGTTGCCGGTAGATTTGCATGCATCTAAGTCGATTCGGTTAAGGTC
GTACGGATCTCTTTGTAGCCAGTACCATAACGATTAGGAGAGTAAACACGACACAATAAA
GTACTGTTCGGTAATTTCACTTGATGAAACGAGCTAATCTAAAGTTAACAACCATGTTCT
GGGAATAATTGTAACAATCCGTCGAAGGCAACAACTGTAAAACCCGAACGGTTTACCAT
>1560-16714
ATGTTGAACTGATAAGGTAATTCAAATTGTTACTGTTTATTTTCCATTAAATTCTCATTT
TCTTTTTGGACCGATTTTGAGTTTAGTCTTTTTTCGCGACAGCTGATTTTTTCCTTTGCG
TCACGTGTGACATGTGACAAATTGCGGTTTGCCAAAACGATCCAAGTCAGTTTGGAGCCG
ACGCCACCTACGATTAGTTGTTATCCTTGTTGCAC
>1561-16708
ATGAAATTGCGGGATCCGTTCGCCACCTCGCCATTTTTATCGGTATTTTAAAGCGAACAT
CAAACAGGATGTTTTAAAATAGTTTTCAAATTGCTTTTGGTGCCAATTAACCTGCGCCCA
CAGACAAAACCCTAGTTTTCTGGTATCTGTAGCCAGAAAACTGTACAAATTTCGAAAAGA
TGCAACAGCGCAT
>1572-16666
ATGATCAATGCTAAACAGGATGAAATGCCGCAGTACCAGTACCATCTAAAGTCGTACCTT
TCATCAACTACAGGTCGTCTATAATATGAAAATTGTGGTGGTATCAGTAGAAATTGATAA
TTCCGTTAATGTAAAGTATAACTTACCTTACTTGATAAACGAGTTCAAGACATAAAATCA
AAAGCCAC
>1579-16639
ATGTAATTTGTGATTGTTTTGGTAATACCCAAATTAATACCCCACGCTCGTCGTTGATCC
ATTGCAAATCTGCCAAATTTGGTTTCTACGTAAACTTTACGGGCCTTTTCTTTGGGAAAT
AAATGGAAACGCAGTTCACTTTGGGGAGATTTTCTTTTTGCCCATGAGTTACAGTTTGGT
ACACAGCAATAATTGTTATTGGATGTCAT
>1581-16636
ATGATTAAACAAATCAGTCGCTAGTAAAGGAAGTTGTTATTCGAAACGGAAGATCATAAA
CTGTCTACTGTTAGAAGCGGTCTTCCAGATAATTAGTCGATTAGCGACAATTGCTGTAAT
TATGCTGTCTCTCGGTTATGTGTAATTAGCGACTTACAAGAGCAATTACGATGAGTTTCA
TTTCAGTACAAATACACTCAATATTTTCATTAGAAAATGTTCACCCAAGACAC
>1603-16553
ATGAACTTGGGGCATTAAATTGGTATGTTTAATGCTAAAACGTCATGCATGCAACCATCA
ATTAATCTTTATTTTCTGGGCGACCATAACATTTGATGATGATGCAGTTACAATGAAAAA
AACGTTCTTACCTGGTTTTTATCAACTTTAAAGTCCCTTTCCAATGAAATGGTCGCTGGC
GAAGTGTAGGCTGAACAGTATCCAATGATCATGGAAACCCACGACAC
>1624-16464
ATGCCCGCCGGCCAAATTTCCGGATCCAAAAACCGCTTTCTGTTGCTCTCGAAAATGGAG
ACTTTGAATGACGAGTAGCTGTTGGGATACTTGGATGTAATTTTTTCACATTGAATTTCA
GGGAATGTCTCTTTGAAAAGCGCTTTCATCGTCTCGATAGCAATGGATGGCAACAACCAG
AAGCAT
>1626-16461
ATGTTTGGTCTGGTAGCTGCAGGTCTTATAATAATTCCCATGGGATTCCAGTTCTTGGCA
GTTTTAGGGGGCAAAGCCCTGCTTTTAGCTAAGCTGGCCTTGATCCTTACCTCTATACAG
GGTTTGAAAAAAATTGCGACCAGTCAACTGAACTACGGACTATATTCGACTGGACATGGA
GGAGCTTGTAAGATTTGCTTCAATGATATTAACAT
>1627-16456
ATGAATCAGAAGTGCCCTACAGGAAAATGGGTGTCGACAAAGCAATTATGAAATTGATGA
GTGATACGCTTGCGACAGGGTCTGCTGAAATTGCAGTGGGAAGTAGCACCATTGAAGTTG
GCACGACTCGTGACACTCCTCAAAGAGGAGTATGTTCACCTCTGCTGTGGAGCCTAGTAG
TAGATGAACTACTCAACAAGCGAACAAGCAC
>1643-16404
GTGTTTGGTTTCAAAGCAGAAACCGACATTTTTTTTATATTTAGGCTCTAGAAATAGAAC
CGTTTTATTGCAAGACTGTTGACTCCTATTTGTTTGTCCGGGAGTTTGACGTCAGCAACA
TGTGCAGTGGACGTGAACACATAAAAATACCAGTCAAAATTACTAGCCAAGGGTATTTTA
TAGTTTCGTTCATTTGGTGGATATTTGGCTCAC
>1669-16312
ATGTGAGTTGTACATTTGTAAGTGGTCAGTAAAACAGCAGGCTCCCAAAAGAACATATAT
TTGGAACAATATTACACCTTTAAGTGTTACAAAAAAGAAAAGAATATGAACATTAAATTA
AAACGTGTTACTTCAAAGTGACTTGTCTAACCTCTCTCCAAGTTGTTTTCTAACCTCACT
CTTAAGCTAGTAAAACCGCGCAAATAGAAAAATGACATAAGTCAC
>1679-16277
ATGAAGCAACAGGAAGACGCGCGGGCAACAACAAAGCTTCGGTAAATAATTCAAAAGCCC
ACCGCTGAGATGTCAGCACCGAAACAAAAATACCCCAACGTTTATGCCGCGCAGCCGTCC
TTTGATTTATTCCTTTGGGGAAAGCAATAACTTGGTATGAAAAGTGGAATATCAAATTAG
ATGGGTCATTAACAAAGAAATGAAACAGTAAAAATGAATCAT
>1688-16253
ATGATAATTTGTTGTGTTTTCTTCATGTGTGATTGTGTTAGCATTTTGATTCAAAGCTTC
TTGATCTTTGGGCAATTGGTTTCCGGGCGAGATCCAATTCTCTACATGTAAAATAGTATT
GTGTTTTTTCTTGCATTTTAAACATGTTCGTTCGCTTCTGCAAGAATCCACATAATGCCC
CAATCTCAAGCAGTTACTACAAATTTTGTGTTTCTTTAACTCAGCAT
>1692-16237
ATGAAGTGTGACAAGTGTGGTGAAAATAACGTAACACCGCAACTAATTGCACATAGCTAA
AGTAAATTCCTATATTACCAAAAACGATTCACACCACTGCACCCGTTTTAACGTTTTACA
GTGTATAGAAGAAGCAAATGAAAATCGCCTTAATATACGAACAATTAATTACTTTGCAGG
AACTTATGCTTCCTTAAACCACAC
>1697-16206
ATGGCTAGATTCTCATTGCCGAGAACTAACTTAATTTCATTTGAACCTTTCGCTTCTTTC
AGTTTCGCATTCTACTTTCTAAAGCGTTCCTCTTGGACGATAAAAATAAAGCTTCGCAGG
CTCTTTGTAATGCAGAATTACGGGTTTTTAGCTTTTAGTGCCTGCGACGTATTAACCCTA
ATCTTGTTGCTCTTTTTCGCTCTCCTATTTTCTGGAAGAATCCAGTTTTAACAC
>1736-16088
ATGTATTTCATGCCATTTATGGCATCAAAAGTTGGTTGTCCATCACAATCTTTTAAAACT
GCCTGAATCTCTTCTCTGAGTTTGTCTTGTACCTTACCGTTAACAGCCAGTTCGTAAGCG
GTAAAGGTCATCAAAGAGGACACCGAATCGAATCCAGCAAAAAAGAATATCATAGCCTGA
GCTGTGATATCTTCAATGCTCAT
>1813-15802
ATGTTCTTCAAGTTTCTGAACGTATCTTGAATTATAATGGTTATTTCAGTTAACATTTTC
TAGCCTGGCTTCATAATGTATCCCATCTGTTGCAAAACTATTAAATTTTTTAATGTTTCA
GTTAAACGTCGACATTTTGTCAGTTACTGTGTCATTATGACTTTTTCAATATTCAGGAAA
GAATAAATGAACACCTTGAAGTCATTTCTGAGAACAC
>1822-15775
ATGTTTCCAATTATTAAATTTAGTTACGAAAGCCCCTGTTGAACGATTGAAAAGGAACTT
AACAAAAGATTACCTAATTGTTTCCAATGATTAAATTCTGTTACGAAAGTCACGTGACTA
TTTTCAAGCGCCTAATGGAATCTATACCATTCTTCCATTAATCCATTTTTACCACTTACA
GAAATGTTTGTAGGTCAT
>1844-15688
ATGCCAAATTTAAAAGGAGCTTTGGAGTATTGCTTTCTCAAAAGCAAATCTATGTGGTTT
AGCTCCTTGGGTGTGGCTTTGCATATGTTGCATGCTTGCGTTGATGATGTGTCTGTTAAA
ACGTTGCAAGTCTTGCCATCCATCATTGTACAAACAGCATTATGTTTAAAAGTGTATGTA
TTGTCGCCAAAAGTTACTTTCGTAGCATGTAGCCTTAATATTTGCTCTTCTATTTCAT
>1849-15678
ATGTTTTGGCACCACTAGGCTACATCCTATCCATATCTGGTCCTGAGAAGTTTTAAAGGA
AAATGTCTGTTGATGGGTTGATTTGATCTTCTTCCATTTTCCTTTGCTACCGCCAGGTTT
TTGATTTCCTTCCCTTTGAACTGTTGCTTTTGGTGCTTCACTTTCAGTCGCAAAACTAAG
CATTTGATCAC
>1888-15546
ATGTTACTTTAGTTTTCCTCCAAAGGTAAAACTGGGATTGGTCTATTTTCATTTCTCTCG
CACTTTAAGGGAAATTACAAGGTAAACGGGGTAATTAGGGGGGAGTTGCCTCAAACTGTG
TTTTACCTTGGCGGATTCAGGAAGTTGACTAGCAGGGAAACAGCAATTGCCGGGAGCGGT
TATTTTCCAT
>1893-15531
ATGAACATGTTATCGTTCTCGTTTTTCACTTCCTCGTTAAAACTTTGCATTTAAACACTG
TTCTTTAGTTGATCTGGTGTGCTCTGTAGATCATCAAAGAAGTGTTCTCTTTCTTCCTTT
GGTTTTGTTATGTCTGGGGCGCATATGGTACACATCAGTTGTAGTATCATTTTGGAGCTT
CAT
>1904-15493
ATGAGGGCAGCTTTCTGGAGGGTTTGGCCTTCGCAATTTATTATAGTTTAAGAGATTGGT
TTACTATTTAATTAATTTATGAACCCGGTGCGGGTTGCAGAATTCGGGACGACTACATTT
TGTGGTACGAGCCGAGTCTTCCGGCTGGGCTCTAATCGGGCATATCAACATAGTACAAAC
CACGAGTAGAAACTCGTTAAGCTTTAATTGTTATAGCATTATCTAAACAAATAAATCTGG
CAT
>1912-15457
ATGATTTAAATTTTGGGTGAACCACTTGGTGAAATTTCTTGAATCACTTTGGAGAACATG
GGGAGTTTTTGGTATGCCCAAGTTGCCTCCCACCACTCTACCATTGTGGAAATACCTCCA
AGAATGTACATTAGAACAAAATGTTAGACAAATTAATGTGTACAAAAATAAGAGATCCAT
TTTAGTCTGTAAATGACCAATACTAAACACAAGAGTATTGTTATCAC
>1919-15445
GTGTCTTCGGCACTAATGCGGCTGTTGCACATGCTCATTGCTCGCAGAATCAAACACGTG
ATTTCCCCATCAATGAACCAAAGGGGATGCACGAACATTGATGGTACGCTGGCGAACACC
ATCATCGCTCAGCACTACATTCGAAATAGGATTGAAGACCGGAAGTCCTATAATGTGCTA
AGTCTAGATCTATGTAAGGCCTTTGACTCGGTCAACCAGGGTGCTGTTATAAGAGCAC
>1956-15326
ATGGTTGGTCGTCCTTGGCCGGCGTCAGTGGTCTGGCACGTGACACTGTTATTTATTGCT
GTTGGGCGGCCGACGGCCTGGTTTGCGCGCCGGCCGCGCTGCCGTTTTTTGGATGTGGCC
TTGAAGAGGGTTGCTGGGTATTTTCTGAGTGCTGACGCCGTCTGGGTGCAGCTACTGGTC
TTCTTGTTGCCTCTGTGGCAT
>1959-15324
ATGACCGGCTCAGTATCGAAACAGACAAACACTGTCAAATTGCCTCTCTGATCCACGCAG
TACTCAGAATTTTTGTAACTAGACTTCACTGCTGGTAACCACAAATTACCGTTTTCTTGT
ACTAGAAATTCATCATCAAGATCGTCACGCTTTAGGGAAAAATAAACACACTGCAAAACA
CCAATTTGAAAATCAC
>1965-15307
ATGCACTTCCCGAAGACAAAACTACCAGGGCCGTCATCAAGGGCGTCCCGACCAACATCA
TCGTTGATGACGTCACTAAGGATCTCGAAAGTCAGGGATTGAAAGCTATCCGTTCATACG
ATGACCTGCAGAGAGGGCAAGAGGCCATTACCACTAGTATTCGTCAAAACTAGAAAAGAA
GACAAAGGGATCCTATTCCAAATCATTCGATGCTGCCACCTAGTAGTAAAGGTGGAGCAT
CAAAGACAACAC
>1968-15288
ATGAAAGTCATTCCCATCGAAGGTTTACAAATGGTTAACGGCGAACCCCAGAAAAGTTTA
AAAGATGCTTTATCAGAAGTCGTAATTGCGACGTAAATTTGCCTGGCAATAATACTTTTC
TGTTATAACTATCATTGTCAATTACAGCGAATTGAGTAATTTACGATTCAACCGAAATAA
TCAAACAAGCTCTTTCAT
>2003-15167
ATGGTTTCCTTGGAAGTTAGTGGATTAGTCGTGATAGTACCATTTTATGGGCTCCGCAGT
AACCCGACCCGACACCGCTTGATAACTATCTATGGGTCTTATGAAGACCATGGCATACAC
CAAGAGAATGCATGATTTGGAAGATTTTTGCAACAACAGTGTGTCGTGTATACTCTACGC
ATTAAATAAGGCGAATATCTATCAT
>2017-15112
ATGCATTTAGCATGCTCAGCACCACAACGGAAGCAAGAATTAATTCGGTATTAAGTCTGA
TATGCGAGAACACATTTGGTTAATTCGAGAAAGACACGTATATCGCTCCCTTACCCTTAG
CGTGATCTCGGCATCGTTACAATAAGGAAATTATAAAACATCCGTTGAGTTTTCAAATAG
TATCGAAAAGAATTTTCTCTGCGCACTGTTTGAGCATAACAAATACCAT
>2021-15096
ATGTCGACGGCCGGTGCCGATTAGGAAGAAAATAGAAAACTGGCTTCGATATTCGAGACT
AGTTTTGTATGTGTACAAGTTGGCTCACAATGGAAACAGTTACATTTAATGAAGTAAAGA
GGATCGGGCGACGTTATGGAGAGATAAGCGAGATAAATTTGAATCTTTATCAGCGTATCA
GCGCCAACGAGAATTAGATTATCGTTCAC
>2042-14997
ATGTTGTAATTGGTTGCGTTAATGGGCCTCGAAATAGGATTAGGTTGCAAAACCATTCTT
GGAGGTTGTCCAGGACCGCTAAAAGGTATAAACGGTGGCTGATGGAATACCATCCTTGGT
CGTGGTTCCGGTTTCATCTCGGTAAGTTTTGGAGGTTCTGAAGAGTGGGCTACCTTAGGC
TGAGGCAATAACACTGTGGTAGCTTGGAGCGGTTTGGGCCCTGGCAC
>2057-14930
ATGATATCGCAAAATAGAGCTCCCGTGACAAATGCCAAAGAAGTTTGATTCAAAATAGTG
ACAATGTTGTCGATTTTGTCATTGCGGTAGGAACGGAGTATTCCTATCAGTATTGACAGC
AAGCCAGCAGTGACCTAAGAACAAAAAAAAAACATGCTGTAAATACTGTTCAGAATATGT
AAGTTACAT
>2060-14923
ATGATTTTCAACTAAAAAGATCATAAATGACTTTGATTTTACTGTTTATCTTGTAGATTA
CTTTTTAGTGGGTGGTCATGATCGGCCCTTTCAAATTCCCGCGTTGCTTTTTCGTACATC
AGCTTGTTGTCCAAGTGGACATTGTTACACAACGGCGCTATTGCCGCTTTCGGCTTCTTT
TTTTCCATTTTCTTTGAGATTAAATTCTTCAT
>2098-14784
ATGCTTGGTAAAGTATCTTCAAGTGAAAATATACTATTTCTACTAGTATTCTACTCGAAC
ATGCATTGATGAGGCAACAACTAATCAAAAGTATCAAGGCAGGTTGGCAAAAGTACTACT
TTTTGTATTAGATTATCTCGAAATCGTAAAGAGCTAGAAATGCGATTTTTCTCAGTTTTT
TTTGATAAGGTTCAAAAAGGTTCCTTTGTACAGCAAAGGTCAT
>2142-14623
ATGATTCTTTTCTTCAAGAGTACTTGGAGCTTGGGCACATGTCTCCTATTGATGACACTA
ATATACCGTCAACTTCATGTTATCTACCTCATCATTGCGTCCAAAAAGAGTCGAGTACTA
CGACGAAGGTACGTGTAGTTTTCGACGCCTCATCTAAAACTAGTACAGGTTTATCATTGA
ACGACGTTCAGATGGTGGGACCAGTTGTTCAATGCGAGCTTTTTTCTATCATTCTTAATT
TTCGCTTACAT
>2148-14600
ATGAACACAGTAACTCTGTTTCGATCAAAAGATCTTTGAGCAAATATAAACAGCGGAAGC
TCACTTAAAATGGTATCAGTTACAAAATAAATAAATTGAAACCTCCATTAAGTTTTCAGT
AAAATTGCAATCATTCAAAGAAAATGTGTTTACTACGTTTAAAACAACTATCAACGAGCT
TTTAGGATTAAGTTGTCAAAGGAATGTAAGCTTTCCGGGTTGTAAAATCCCAT
>2156-14577
ATGTTATTTGTCTTAATGTAATTGGAATGTGTTCCTAATCTGTGTCTCAAAGCAATTAAA
ATGTTTGTTTATTCTTGTTCAGAGTGATATCCAGGTAATTATTACAGTGTGGAACTGGAG
GGGTTACAACCAAATCTTATGATGAATGGGTGCCATTTATAGAAAAAGACGACTTAGTAG
TGTGGCGACGGCCTCAT
>2175-14517
GTGATATTAGGAACGCAATGGAGCTGGCTGTTTTGGCAACTCAAGCTTGCGAATTTAAGG
TATAAGAAACTTTTTAATCTTCACAGAGTATTCAGTTATAGTCAATCATAGGACTGGTGG
TGGAAAATCCAATTAGCTAAATGCTACACCGCTTTGAACCTAATCAGGGATGCTGAACAG
CAAATCAAAAGCGCTCTGAAACAACAC
>2182-14503
GTGTGTCAAAAATTGTTTTAAATAGGACAAGACGAGGTTTATGGGGAACCCTACTAACTT
CAATTTTTGGCGTGAACGATGAAGTATACAGGGAAATCGATGATCTTGATAAAAATCAAA
AAGAGTTGATTCAAGCGTCAAATCACCAAACCAAGTTTATGCTTAAAGCACTATTAAAGT
TTAACGACACCGAGGAAAGAATATCTAAGAAGCTCAACCAATTTACAGTAAAAATTAAGA
AAGGCAT
>2186-14487
GTGTAATTAGTAGTATTGAATATTTACGCATAAGTATTGAGGTATACAGGTATGCAAATT
TATAAATTATCCATAGGAGACCAGTAGTAAGAATAGAAAACTATTGAAACGTCTTTTTGA
AAGTGGTCATGTGACCATTTTACTTTATGGCAACTAGCAAATGACGTCACATCCGGTCCG
GCAGACTTTCAAGTGTCACAAAGCTTCACTTCAT
>2187-14486
ATGTTCGCAATTCGTAAATTTTTTAACACGAATACCATACAATATTTTTTCTACAAACTC
AAGACAGCGGTGGACTGATGTGACCTACTAGACTCAAGCTAACTTTACCCAACGGTTTTT
TGTATGGGATTAACCTTACCTTACCTACCCTACAATTTACCAACATTCAAACAAAAGCTG
AGACCAATTGCGAGCAC
>2194-14465
ATGGGTGAGTTCTCTCCGTGATTGTGGTGTAAAAGAAGTACATCCTGCTGTACTTCTGCA
AGTCTGTGAACAGTGTGGTCAAGAATATCTTGTACGGGGATTTGGACTTCCGTTTCTGAT
ATTTTTAAATTGTCAGGGTAGCACTGTTTCTTTGTCTGCGCTATAACATTGTAAGCAGGA
TATATGTTGGCGCCACGAGATTTTGCTCCTCTTTGCAT
>2211-14430
ATGAGCCATTAAAGCAGTTAAGCCCCTAGCAATTGTGTCCACACTACCCACTCATTTGCG
TTTACGAACAAGCACCAGTAATTTTGTTTGAGAATTAATAGTCTTTTAAATATCCTGATT
GTTGGTACCAGATGATAAAGATCTCGTTTTTGCGATATGACAAAGTGAACTAGACCACCT
ACGCTCTTCGATTCAACAACATATCAT
>2219-14404
ATGACGTCACAGGCAAATTGGAAATACTTAGAAGGTTTTTGGACATTTTAAAGAGCATAT
TGATTGTTCTAGACTACTTTAAAGGCATTCGGAAACTTTGACGGAAGTTGTTAGAAGCTT
TTAAACTAAAAATCACAGTTCAGGACTTTCATAGAGGCTTCTGGCAATTTTCTAAACGTT
CAAACAACAT
>2232-14370
ATGAAGTAAACCTGACAACAAATTTACAAGCGGCATCAGAGAAATGTTTACCCTGAAAAA
CCTCAAAAGCTTGCTGCAGCTCTTTGGAAGTGATCTGTCCCTCGGTCTTGGTCTCCATGG
CTTTGAACCATTTTTCCACAGCTGGATGAACTGTGTTCAATCTGGTAAATTGCCCATTCA
CCACTTTGCCTGCAATAGGAGTGTACACTTTGCGGTCGTGAGCTTCTACAAGGCAC
>2236-14337
ATGCGTTATTGTTAAGTATCTTGCTCCCAAGTTGTAAAAAGTCCTCAAGACTGCTAAACT
GTTACCCAAAGCGTGTCCGCCTAAACATCAAGTTTTGCTAAGTGGTTCTGCGTTCTCAGT
TGCTCTATTATATACCTTCTACGCCAATCAAAGATGCGATTTTTCCTCGTTTGTGGACGT
TTCGGATGTCCTCCACCGTCTTGGCCAT
>2250-14276
ATGAGATTTTTTCAGGAGTTGGAGCAATTGAGAAACTGAGCTCTGAAGATGCCGTTCAAC
TGTTACAAGTCAACCATCACTTTTTCCACCTTAAATAGTCTTGAAAGTCTTCTACAGCTT
CTGGAGCAACTAAGATTCAAAGAAAAGACTTTGCAACATGTTTTAGTTACAACACTGTTA
TCAC
>2276-14213
ATGTTTAGTTTATTAAGGTGGTAAATGTCATATTTCACGTTCAAAAACAAATTTACCAGT
TAAAAGGTCACGTGAAAATTGACGTTCCTACACCAGAAAAATGGCAATATCAGTCTGTTC
GTAGCTTGTCATTGGTCAAAAAAAAATGCAGCAGTTTCTGTGACCAATCACAAACTATAC
CCAT
>2277-14212
ATGGGTTGCCCAGGCGACGTCATCTCCACGGACGCCGAACTGGTAGCGACAGTTTGCCAG
TGCCCCCAAGTCGGGGGAGTTCCAAAACAAAATGGGGGAAATTTGTATTTGACGTGTTTT
ACCTTCAATATTTAATAGCAACAACTCAAAAGTTTTAGCTTGTAATTTTTTTTAACTTGC
AATTATGATTCTCTACTTATATTGCTTCAT
>2289-14185
ATGTTGAGCTCTTGTCGCTGTTGCGTGTCCTTCGAGGCGTTTTCCTAGATTAGGCCTTAT
TTATTTGCATCATCGTCGATTTTCCTTCTTCTCCTTTATGAACTTGTTCGGCATGTTGAA
TGAAACCGATTATGGTTTTCAGTCGCTAATGGAGGTGGAACGTTAATTGTCACTTTGCCT
TTTCAGAACTGATTGACAT
>2290-14183
ATGGCATTTGTTAATTACTTTCTGGTACTTCATCGAAATTTAGCAGAGTTTGGAGCATTT
TCTAAGCCTAGAAGACGTGTTAATAGAGTAAATATTAATGAAGCGGACATTTTACGATGC
GATGAGTAAATTGTTAACAAGACAGGTTGTTGTCTTTCTGGATACCGCTGTAGCTATGTT
TCTGAAGTAATTTGTACAT
>2303-14138
ATGGCCGAAATGGTGTCTTACACTTACAATCTGATTCCGGATACTCGGTAATCGATCAAC
TCAAAAATATACTGGTGATTTTTCATTTGGTTTGCAGATATTATGGGATTTATCAATTTA
CAAGACCCAAATTGGTAATTCGCGATCCGGACTTGATTAGACGGGTTACAGTAAAAGATT
TCGATCATTTTGTCGATCACAC
>2324-14069
ATGATAAAATAAGTTGGAGGACGTAACGCCGAACCATTCTCGTAAGTTCCTAAGAGGATA
TTGTTCTTCCAACAGACCTCCTTCCCACAATCTTTCCCTGGATTATGAGTTGCAGAATCG
TGTCCGAACTATTGCAGGTTTCACTATTTTACTTGAAACTATGAAGATTTAAATACTCAG
TGAGTTTCAT
>2366-13944
ATGGTTGCTCGATCGTTTTGTCATAACCTACCTGATCGGATTTATAATGCACTTTGTTTT
TTGATTGTCTAAATTTACCTGTATTGTGTACGAGTGTGTCGACACACACGAAACATGACC
TTACTTAGATTTGTGATTTCTTTTTCCAACACATCCACCTTTGATTTAGACACGGATACC
GAAAGTTTCTATTCAC
>2393-13872
ATGCAATCGAAGACTAGTTTAATTTGCAGTCCCCAGAGGGCGTGCCCAAATTTGCGAAAG
CCACACTTTTTTCTCGACCGCATATTTCTATACCACTGGCCCAATAATAAACAAAATAAT
CGCAAATTGAAATGTATGCAAGCATAAGCGATTATTTTCCTTTGCACAACGGCACGAGGC
GAACGTGCAATTTCTTTTTTTCTCTCCATGTTACGCCAC
>2396-13870
GTGGTAAATTCAAAGCTGTAAGGAAATTGAAAATAAATTTGATGAATACAGTCCAAGAAC
AGTAAGAACGTGGGCTGCTGATGTTTACTTTTTGAACTGGAATAGCAAAACTTTGCGTGC
CTTGTTTGAAACGGATGACCGGCCTGAAGCCATTCGCGTTCTATTAAAGCCTGAAAACCT
CGAACCGTCCGACAATCCGGATTCAAGATAATCTGAGCCAC
>2405-13849
ATGACCCTGTAAAATGCGAGGTTTGTGGGAAAACTTCAAAAAACGCTCAGGTTTGTTCAA
TGTGCAAACTTTTTACAAATCACTGTTAAGGGAAATTTTCAGGCTCTCCAAGATCACATA
AATTACTATCACAAAACCACACCAGACAGGTTTATATGCGATAAATGCGGTAAAGGATAT
AGAGTAAGATTTATGCTACTAAAACACGAAAAAAAGGAACAT
>2406-13844
GTGATTATGGTCCAGGCCCACAGGCCGTAGAAATGCAACTGAATCGGATGCGATTCGGCC
CTGGATTTCTCCAAAGTGTTGATCGCCCACATCGCCAAATTGGTGACCAGCAAAAAGGTC
ACAATCTCCCTGCCCGGTTTCTTGCGGATCTGATCCGCAGTGGCGCAGCTCCGTCGCGAC
GCGTCCAGAATGAAAATCGTTTGACAGGTGGTTTGTAACAAGGACGCCAC
>2412-13832
ATGTTCTCTGTCTGTTTTACTGTCATTAAAACAGTGACCTATATCGAATACAGGAAACCC
CTTGTTCAGAACATATTTTCCGAAACCTTGGCTAAAGTTTATAAGAAACTAACAAATTAA
GCTTACACACTCACAACTGAAAGAAATGTTAACAAAATGGTTCCGATTCCAATCGAGAGC
AATATACATTTACAACACCATACAATAGAATTTTGTGATCGAACGAAGGGCCGGAATGAC
GCCGCAATATACAT
>2431-13782
ATGTAAATGTAAAACTTCCTCTTATAAATTTACCTAACTTCTTTGGTACTTATGAAGGGT
GGTTACCATTTCGAGAAGGGTTTACTGCTTTGGTACTCAGAAATGAATCGCTAAATAACG
TACAAAAATTCTATTATTTGCTTTCATGTTTAAAGGGCGATTCCATGCAAGTAATTCAAT
CTTTAGAAGTAACAGATAATAACTTTCCTGTAGCTTGGAAATTGTTACAAGAACGTTATG
AAAATCACAGAGTAATTGTTCAC
>2437-13759
ATGACAGCAGCTTTTCTGTTGACACTTTAAGTCAAAATAATTCGCTCATTTGATAATTTT
GCTTTAAGTACGATACAGGGTGATTTCAACAGAATTTTACTGCCCACAATTTAGTGAAAA
AACCGTTGCATTAACTGTCAAAATAACCGAGTTACAGGCTGTCAAAGTGAAGGTTGCAT
>2440-13745
ATGATTGAATCTGATGACGTAGGTGTTGTCGTCCCACATTTTGATCTTGTCTGATCTGTC
TGATATTATTTTCCTCAAAGCTTGTGGCGTCATTAGATACGGGTGGGTCTAGAGAGAGTT
GAGAAATTTGAATGGTTTACCATCATGGATAACGTTCTGGTCAAGGCGACATTAAGTCGG
TGGAAGAGTTTCGTTTACTGTAATACGCTTTTATTGATGACATCAC
>2464-13657
ATGAATGAGAGAAAACCAGTTCCTCAACAGGTAGGAAAACAAACCTGAATGTAAATTGTT
TTATACAGAACTAAACAGAGGATGTTAAATAGGGGCCAAGGCTAACCAATTTAAACTCTA
TTAACGTCTCAATTGGAGAATATAGGCAACCTACCATAAATAAGAGCCATTATTCAGTGG
GTAAACGCAC
>2465-13656
GTGATTCGGACTCTTCCGATGGAGAGCGAACGATTCGCAACAATAACGTGACTACAAAAC
GGACGTCAGGGTTACGAAGAAAGTCTGAAAGCTCAAAAACTACAAAAAAAGATCTTAAAG
AACCGATCGTAAAACGACAAAAACGCAAAGAGAAAAAAGTGATGAAAAGAAAACCAAAAC
CGCAAGTTAAACCACCACCGCAGTCTCAC
>2480-13621
ATGATTAATTAAGACAAATTCACCAGACGAATTGTTATTATCAGCGGTAAATTCAGAAGT
ATTGTAAGCGTTGCATTGAGGTATTATATTACGTTCTGCTATAAATTGATGAGAGGTAGT
GTTCAATGGTTTTATATCAGAAGATGTTCTTACAAGTTTTATTTCATCATTTATCCTTCT
ATCAATTTGCCTGGTCCCGACCGCAGATTTGTAGTGGCGACGACTCTTAGGCAT
>2481-13619
ATGTCAGGATTGATTAACTCTAACTTCAACGCGTTCTCTAAACTACACTCGCGCACCGGT
TTCGAGCTAGCACTATCTGGTACACTTTCTTGCACAAATACTTCATCTAGAGGCTTAGTC
AAAGTAACTAGCAAGCCTTTACTAAATGCTTCTTCAAAGTTGTACGTTTTCTTAGATTTT
GGATCCAACACACGTCCTTTTTCCAC
>2487-13603
ATGCGTTGTTTTCCTTAGCGTTTTTCTCCAATTAATTGCGTTTTCTTTTCGTACGAGTTT
GTTGTAGTTTTTGAGCGATTTGGCAACAGTGCGCCATCAACAGTCACGTGTTAAAGCAAT
GGTAAATCAAAAAGGTAACTATATCAGAGTGAGCGGGCTTTTTATGTGTCATTTTTCTTT
AATCCATTGCTCAC
>2490-13591
GTGACATAAAAGCATTTACCACCCCTGCTGGCTGGCTTCCACTCAGATCTAGTCAATTTG
GTATGGGAAATTTGAGGTGCCGGCCTTCGGCTCTTTTCTTCTTTGTCCGAACAGTGCCGT
TCGTTTACTTACTATATTTTCAACGTAAAAAAATTAATAAAGAGTTATTGGAGGGGGAGG
GGCAT
>2536-13454
ATGACTTTGAAAACGTTTTGATCAGCTGAAACTTTTTGTTTTTAAAAACAAAAATCACAT
TGCATAGTTGACGTAAGTTTTCTCTTATTTAAAGAAAAGGACAGACCAACGATATTGAGA
AATCTTAAAAAAAGTACTTCAGGTTACTTGTTTGCGGTGTGTCGTTATAAAATAGTTATT
TATGCAACAAGTGCAAAAAGTACATTTTTTTGAACGCAACGTGAAAATTGTTAGACAAGA
CCAAAGGTCGAGTTTAACAACAC
>2549-13422
ATGCAGACGTACCTACTTCACATCCCCGACTACATTCAGCGATCCTTAGGTTCTCGAAAG
TGCCATATTTCACGGTCTCCGAGAGGCAAAAGAAGTTCCAGTACGGAAATATTAAATTGA
CTGAGCAAAATATGGTAAAATATCTACAACAATATCAGGTTAAGGAAGGCGATAAATTCG
GTTTAGCCTTTCTTTATTTTTTGCTTCGGGGTCCTCGTCGAGAAACGCCGGTTTCACGCC
AT
>2551-13421
GTGGTTTTTCTCAGATGGGAGTCTTGATATGTTAAACCAGATTTTTCCGTGAAAATTATG
CCACAAAAGTCGCACTTATTCAGTTTTTCTCCGGTGTGAGTCCTGATATGTTCAGTTAAA
ACAAAACTTTTCGAAAAACTTTTGCACACACAAACAGTGCAATTTTATGGTTTTTCTTTG
GTGTGAATCTTCATATGTCTAGTTAAATTAAATTTTTGCGTAAAACTATAGTCACAAGTT
TTGCAC
>2556-13408
ATGAAAAGCGCAAAAACTCACATTTTTCAGCGAGTAAAAATAGTCGATACAAGGCTCGCT
TTTCTGTAGAAAAACGCGTCATTCGTAACGGTTTGGCAATGTTGCACTCACTCTATTACG
TCACGTTTCCGTCGGTCTACCATCCTCAAACCTTGATCGGACACCTCTAAGGTGCAAGGT
TGCACCTCAAGGTCGCTGGAAGCACCGTTGCCGATTACTCGTCTAACTGCCTGGCATACC
AC
>2561-13398
ATGCTTCGGTTGTATTCGTGTTGGCACTGAACGTTTTTTACCGTTAAGCACCACACCAAA
CTTTCAGTTTTAACGTGGGTGCTGTGGAGTGAAGTAAACCTACTTAAACGTCATGACCAA
ACTGAATTGGATCCGAAACTTATCGGCAAATGAACTGCAAGACCTGCTTAACAGTGTTAC
AACCGTGTTACTCGACCTCGACGGTAAATTTACAC
>2569-13379
ATGTCACATCCATCAGTCGCAAAATCAGCTGCTGTTTGTCCTTACTGTACTGTTTAGACA
TTTTCGGTTACCGAAAATATCTAAATATGGAAAACACAAATACAACTCACACAAAATAAT
CAACCCAATCGATAAATTTAAGTTGCAACGGGAAAAGTTTGAAGAAATTGTCAACAAATG
ATCATGCCCACATTCGGACAC
>2574-13367
GTGACTTAATGCATCCCCTAGCTGACCCCTGGCTAAGTATTCCTTACCCTGTTCCAAATG
TTTGTCAATTTCGGCCTGACTTATACACTCAGACACGTCGATTAAGGTTTCAAAAGCCAG
GAGCACCAAATATGGGGTGATCCTAAACCACGCGCTGTGGCCCAGCATATCGCTAAAAAC
TGGACTAGTCATTTTCACTAGGGTTTTTGATGAGATTTCAC
>2590-13319
ATGATTCTAGAGCAGTTTAAAAGCTTACAACAACTTTTAGAATCTTCTAAGAATATCCAA
ATGCTTCTAAAGCAGTCCAGAACCTTCCGTATGCTTCTAGAGTAGTTTATAAGCTTCCAA
CAATTTCTAGAACCGTCCGAGAGTTTCCAAATGGCTCTTTAAGCAAATTCACACTATAGG
CGCTTTTCTACTGTCAGTACAGTTTATACAT
>2593-13314
ATGTTACGTTTTTAATTTAACTTTAATTGTGATTTAAAATGTCTGATGTTGCTTTAACCG
GCAAAATGAAAACAAAAATAATGACTAAATCTTTACATTACAAGTTGTTGTTTACCTGAT
GTACTTTATGTCCTTTATCGAGACGATAAGGGCCTCCTTTACCCCCTAAACCTGCGGTAT
CTCTACCACCAGTTCCTCCAGCCCAAGTGTTTCCAC
>2637-13193
ATGTAAATCCCATCCGATCAACGTCCTCTGGTAAACCCTCGGATTAACCAGTGACAAGGA
TGACTTCATTCTGGACGTAATTGTCGGACAATCCATTATGTAGGTACTTAGAAATGCGGA
TTCGCTCGCTGGAAAACAAACGACAACAACGAGACAAGAAAAACGCGAAATATTTAACTT
GAAAACTACGAATAGCAATAAAGACAATTTTACATGTCCGTTTCGCATCAATTTATTCGG
ACCGGCGGTGACAC
>2667-13103
ATGTATTCGTATTTTCAGTTTCTCTGCGAAATGTGGCAGTGATTTTTATTCTTTACTCGG
AATAAGAGTTTTTTGTAGCATCATAAAGCAATTCTTGTAAAAAGTTTCATTGTTTGTAGT
GAATTTCCTAGGTGACCCTAAATTTTTGATACAAATTGCAGTGTGACCAATGAGAAATTT
CCAATTTCCAAGACCTAAAAAAGTGGCCAAACAT
>2680-13064
ATGAAATGTCAAGTACAGCTGATTGAAACTTTTGGAAGGGCAAACCCGGCCATTAAAACA
CACTTTCTTATGAATTTGGCAGGCATTTTATGAAATATCAACTGAAAGTCTTTAGAAAAT
TGCAAAATTTAAGCTAAAACTCTATATATTCACCAGAAAATGTGTTTTAATGGCCGTATT
TGACATTTCAT
>2716-12972
GTGTAGTAACTCTAGTGGTCTTTTTGTTACTTTTCCTGATTTCTTATTAAATGGAAACCT
TCCCAGTAAACAATGTAAGTCCCATACAATGCCTAAAACGATCACAACGCGACATTGCGA
ATCCACTCCCTCAGCTATCCGAATGTCCGCCACAAGGTCTCGCTCATAGTCATCCAGGCG
ACTTTTATGATGAATTTGACCATGCCTTGCAAAAGCGTCTTATCGGAATCGCATACAGAA
CTTTATTTAGACAT
>2736-12924
ATGTCTAGTCTAGTCCAATACACCTAAAGAAACAAGTTTCCAAAATTGTTTTTAGTAGCA
TAATGTGTCTGGATTACCTTGAAAGACCTTCATGAAGCAGAATCCTCAAAACTTTCTAGG
TATGACATGATCATCCATTTGGATTTGGGAACTTGCAGAAACTCCAACCAATTACAACAT
>2746-12914
ATGTTCACATTTGTCGTGCTCTTCTAGACAGTGCATCAATGTCAAATTTCATGACAAAGG
AATTAAATTCCAAATTCAATTTACCAAAGGGTTCAGTTGATATTTGTGTCAGTGGAGTCG
ATGGTGCTCAAGTGCATGTATCAGAGTCATGTAACATTACAATCCACTCCTTGCATTCGG
CTTTCACCAC
>2749-12910
ATGTCATTCAAACAGAACTTATACGACTACTTCACTCCCAACTACGTCAATGACAAGACC
GCTTTCGGCAGCGTCATCAATTGCCTCAGTATCGTCGCCAGGGTCCATATGGGACACTAT
GGAGGTGCTGTTGTCGCTTGAGGCTTCCACTAGCAAACATTTAGAAGAAGAGACAGTTAC
AACACATGATCCAATAATAGATCCTGTAGAAACAC
>2763-12881
GTGACATCACCCCCTTCCAACAAGTGTTCGCCCCGAACACTGAAATTCTATGTTTACAAG
ATCAACTTACTTATTGTCTATTCTTACTTTATAAAGCAGGTGGGGGTGTGCTTTATTCAA
ATCAACAATTATTAGTTCTTAAAACTAACAGATGTAACTTATTTGCTAGGAAAGGTGTGG
GGAAGCTTTATTGAAAAAATATCTTAAAACTACTTCTCGATTTTTAGACAT
>2777-12847
ATGCAAAAAGCGATCACCAATTTGTGAGCGCTGACAGCGCCAAACATGTACCAAACATTG
CCTGCGCTCGATTCCAAACCAACTGAAAGCCCTTCGAACAGTTCGTGAACGGACAAGGCT
AGCACGATCAAAAGGCCGCGAATTGCTTTGACAGTCGAGTCCACCTCGCCCGGTATAATG
TGACTGTGATGATGCTCAC
>2782-12839
ATGTACAATAACGGCGTGGAAGTGGAGAAAACGGCCGTTGCTTGCGTGCTAGTGGTGGCC
GAGGCGGAAAAGGTGCTTGATAATTATTGATATTATTAAGCACCTTTTATAAAAAAATCG
GTTCTTTTCAGAACCACCAAATAACATTAAAAGAAATCCGCGTTATGGTGCAATATTCCG
GGGTTACGTAACATTTTTAGCAACGTTAATAATTGTACAT
>2802-12789
ATGTTGCTATTCAACAGACTTCCTGCTACGTCTCTGCGACCGTCGCTGATCCAGTCTTCA
CCGTTCGCTAAATTTTTATTTGGCTCGGCAGCAATCTGGATGTCAACATCGTTTTGGAGC
GCCGTGGCATATGCCATATCGTGGGCTGTGTAACTTCTTCCAAGGTTTGTCTGTAGAAAG
TTTAGTTGTGTCTTTGTTTTATGTGTTGTTTGTCCTGGGGTTGCAATTGTCGTCGTTGTT
GTTTCCTTGTTAGATGCCAT
>2807-12770
ATGTAATTTATCAGTTGGTCAAATTATGATTTTCCCGAATTACGTCATCGTGACGTCAAA
AACGCTCTGCTCGCTCCATGGAGTGTGAAAGCGAATGCGACCTCTGCTTCCGGTTTTGAT
ACGTGGCAATTTTGTCATTTGACGTCTCATCACGTGATCTGATTTGGGTTTGATTATAAC
ACACCACGTGATATACTAGAAATGATAAACCGGCAAATTGCAAATATCAAAATAAATGTC
ATTCGGACAT
>2818-12753
ATGTGGCAATAAGCAGATATTCCGCGTAACTGAGCTTATTATCTTGACGGGTAAAGCCTT
CTGCTCCAACTCGACTTCCTTCACATACAATCTTAGCAGCTAAACTCAACAACCACTCTA
AAATTTCCTCATAACCAGGTATTTTGCCAGACAAATGTAGCCAGGAATTTGGGGCCCACA
AAAACAGTTGTCCTACATTGGCGGCTAATTCGGGATCCAGCCGATCAC
>2863-12653
ATGACGTCACAGGAAAATTGGAAATATTTAGGTTTTTGGACATTTTAAAGAGCATACTGA
TTCTTCTAGACTACTTTAGAGGCATTCGGAAACTTTGACGGTTCTGGAAGTTGTTAGAAG
CTTTTAAACTAAAAATCACAGTTCAGGACCTTCATAGAGGCTCCTGGCAATTTTCTAAAC
GTTCAAACAACAT
>2867-12647
ATGTACTTCAAGAAAAGTACTGGCCCTAATTTTACTACTAGCAAAAGGTATACGTGTCTG
TTTTCCCTCACAACATACAATACAAGCTTTTGTCTTTTCAAATCTTAGTTTTCTTTAAAT
AATGATAGTTCAAATGAGCAAAACCTCTGTGCCAAATTTCACTAGATACGGTCTCAGAAA
CTGCAAACAACTATTAACATTATTGGCAACATAAGTTTATAAACATTCAGGACAAGATCT
GCAGTTGCTATAAGTTCATTGTCAC
>2869-12644
ATGTGGTGGATTATTTCTGGTCATGGTGCTATATCCTGGTTTTTGGCTCCCGTGATGGAC
ACGGAGTATCGTGCAAATGTAAGTCACTGTTATCTGACCCAATTTTAGCTACAAATTTAA
ACAATATTCTAGTGGCAAACACAACAATACGCTCAGTATATAGCGTCAGCTCACAT
>2875-12621
ATGAAAGGAGGTTCAAAAATCAAGTGGCAACACATGATCTTTACTGCAAATTACTGAATA
CCTTCACCATAATATTAGTTATGACACTCTGCTAATATTTTTGACTCTAAGAACTGCTTG
GGGTAGAATTCTAGATCTGGTTTATCTCTTCCAGTGATTCACTTCTTCTTCTTCTATTGC
CCTATCCGAGTACGAACGTTGGCTATCATCAT
>2898-12573
ATGGAAATTTAAATTACGCGCCTTAAAATATGTTGGCAATGTTGCAGTGCGTAATGTTGT
CGTCTGTTTTTCGATTTTCTTTCTACCGAGCTATTCCGATCACCGATTATCTCACCCGAT
CGTTATACGTCTCAAAGTGTCAAAGTTTGACGCAAATATTAGAGTTTTTGAAATTTGTCG
TGACTTGTGATTGACTATTTTACAT
>2907-12555
ATGACGTGTACACCAACCTCCACTAACCACTAACCACCATATTTTTGCATCCTCCACATG
ACCTATTCGTAAGCCCAGGTAGTTTACAAAACCTGGTGTGAATACGTAATCAATTTTCAG
TTTATGGTCAACATGAAAACTTGCAATCCTAAATCACAGCTTAACCGAGCAATTTTGATT
TCAGGTGTTATATTCTCGACAC
>2910-12551
ATGTTATAACTGGAAACACACATTCATTGTATACCTTTCTCTTAAAGCTCATAGGGATTT
CTCTATTACATACGTTCTTCAATTTTCCATATGCAGCCCAGCCTAAAACAATTATTTTTT
GTATCTCTGATGTCTGGTTTTCATTGTCTCTAGTGATTTTCACTTCGTGACCAAGCTATA
GATATTGTGTAACTTCAGCTATGATATTGTCCAATGGACAT
>2914-12546
GTGGGGTTATTTATCTTTAGTGCCAGACGAGTTAGTGTGTGTTTGTAGACTAGAGGATCT
TTGCATGACCCTGAAAGACTGAGACAGGGCACTGAACAATTCTTAGACAGGGTCTTTTTA
ACAGACTCCATACTGCTCTATTCACCCAGTCAGGTGGCTTTGGCTGCCATACTTCATGCC
GCCTCAAAACTCCAAGAAAACTTAGACTCCTACGTCAC
>2933-12497
ATGCTACACGCAGGTAGTGTATTTGCATAATTTTCTTTGAATATGATAAGTTCGTTCCGA
AAGTAAGTTATTTTGAGTAAATATTTATCACATTATACTCATATGACTTAAAGAACATTC
TGTTATCTTCAGCAACAATGTTTGTATTATCACTTAAAGAAACAGGGAGAAATGAAACTT
ACCATATGACTGGTTTGCGGGGTCTGTCTTGTCCCTGTAATGTTAGAAATAAACCAC
>2934-12497
ATGAGCGTCACCTTCTACTACATTTTCTCTGACTTACCCGCGTTCAATTCCCAGCCCGCT
TACGAGAGTATCACCAAATTGCCCACCTTCTTCGGCATGGCCATATTTGCTCTGGAAGGT
ATTGGCGTGGTGATGCCCTTGGAGAACAACATGAAGCACCCTACTCACTTTATTGGTTGT
CCTGGAGTATTGAACAC
>2938-12490
ATGGAATTTTGACGGAGCCTAGATATTTTATTAACCTATTTCCAAGCGAAAAAACGTTAT
TCCAATCATCTCGACAGCTCCTGAGGAACGGGATTTTCACGTTCCTCTTTCAATGTCTGT
TTAATATAAAAATTGCTCATCCAATAATCGGTCTAATAGTTGAGTTTTTTGCACAATCAA
TCAC
>3019-12276
ATGTTGAATTCGGCCCTCTAAGGTAATGATAGTGTTGCGGGCTTCAATAAGATCGGCCCT
AAGACGATTCATCTCCCTTGGCGATCCCATATAGGACAAGTTGAGGCTGTTTTCATGCTT
GAACCTTTTCACTGGTGTTTGTTCTTCAAAGGTGCTCTCAAATGAGTTTGAGCTCAGTGA
ACGTTTTAGTGGAGTGTCTTTTAAGGAATTACCAGTTTCTTTTAAATTTTGAACCAT
>3020-12272
ATGGAAAAACGACAGTACGACGTCTACGTAGTACCAGTACACGCTTTGGGTAACTTTTCC
TCGTCCTGAACAAAGAAGTGTTATTACAAGTTTTTTTTAACAGGTAATTTTATGGTTCAT
CAAAGCGAGGCACCTCCACCTTATCCCAATGTCAGTGATTCACCGCAACTACACTCCAAT
AACAGAGTGACGTAGCTGACAGTACTGCCCTATTACGTCAC
>3039-12212
ATGCAACTGATGGGCTGGGGTGAAAAATTTGCTTCCGGAATCCTCATGGTTTCCTCTTGA
TATTGGAGCAAATGGCCGGATTTGCTCACCTCCTGATAGTAAAGAAATGTCCTGCCAAAT
GTTTACAAATTAAAATGTTTAAATTTAAAGCACATTAGTAGTTACGGATTTGTTCCTGGG
TATAAACAGTCATTAATGTTGTGGTTATCCGAACGCAC
>3040-12209
ATGCTCGATCGCCATGCTGCTCAAATCCCGCAACTCCTGAAGAAACTGAGAGGACTTAGG
AGGTACCTTGTTGTTCACTACCAAGTCCAGAATTCTCTTGGTTTCGTCCAAGACCTGTCA
CAAAATTCGATTATACCTCTCAGGCTTTATTCACCAACCTCACCTTGCCAGGAATAAAGC
AAACCAACTGGTTCTCGATGTATCGCATGTAAGTCATGTTGAGCAT
>3043-12203
ATGTAACTAATCAATTTTATCGTTCTGTCAAATATTGAAAGTTTAAGAAAATCATTTTGT
TATAAATTGATTGGTTGTTTTTTCCATAAACTGAATTAATTGACGTCAACTGACGGCGCC
TTTAACATTTATTTTTCGTAACAACTTGGGATAATGGAAAAAGTGTTGGGAAAGTTGACA
AACGGGATTTATCGTTTTGTCAC
>3077-12116
ATGTTGTCTCCAGGTTCAGGTATGGAATTATTTTTTGGGGTAATTCGTCTGATGTTTTGA
GGGTGCAGGTACTGCAGAAAAGATGTGTCAGAGCTATTTGTGGACTGAGGTTTAGGGAGA
GTTGTAGATCAGTTTTTAAAGATATGAAATTGTTCACTGTGGTCGGTCTCTATGTCTATG
AATCAATAAAATTCATTCTTCAAAACAAAACATTATTTCAATCTAACGTTAAAGTACAT
>3080-12114
GTGCATCCCACAAAAGCGTCTCCTTCATAGCCGCCCAAACAGCTGCAGAATGGCGTGTGA
TTGACCACGTGGCACTCAGCGTTAGGACCACAAGTTCCAGGACAAGGATCGATACATTTC
TCGTTAACGCATGCTTCATGCTGACGACACTCTTGACTGATAACGCACTCAGGTCGACAA
TACGGAGGGCTTCCGATATAGTTGGCAACGCAAGAACAAACCGGTCGACCTTCTTTAACT
TGACAGATAGAGTTGGGTCCACAT
>3082-12111
ATGATTTATGTTTCATATGGGCATTTTGGTTTCCAGTTTCGCAGATGTGACCCTAAACCC
TTTAGTTGGAATATTGTTTGTTTGAAACGTGTGTTTATCTCCTATTTGTAGGGAAAAACG
AATGGAGGGGTTTAAAAGGAATGTGCGTTTCTTCCCTTTTATTGAATACCCTAATTCTAG
TTTAACGTAAATTCCTACAT
>3098-12074
ATGTTTCACCACACTTATTACAGTTCCATTCGTTCATGGCGCCAATTCCAAATTAACATA
TCTTATTACGTTTGACACCTGAGCTTGCATTGTTATTTACTCGTTTATATTATGTGCATG
TTGTTGCCAAATGGTTTAGCCAGTTGCAAATTTTCCGACCGTAAGGTAATTAAAAGTTTG
CGTTGAGGGATAAGAAGTTTAATTTGATAGTAGCTATAGCTCAC
>3105-12065
ATGCAACGCGAATGCTGAAAAATGATGTGTTGTGGCTTTATAATAAAAAAAGGGCCTTTC
AAATTACGTCACTTTAAAGCACTTTTCATTTGAAAAATAGCTTGTCCTGAAACGATGATC
TCTAAGAAACGAAATGGCTGACGCACTTAAAGGCACGTGACCAAAACATCGCAAGTGAAT
TTAGGGTCACAT
>3106-12062
ATGGATTTTGATGATACCAATTTACGAAATCCCGTTAACAATATTTCAGTGGAAGATTTA
GCGTTCAATAACAGAAATTCTACAATATCTTTAGCTTCAGTAATGTCAGATGACAGTATT
AGGTCCGTGAGAAGTCGTCGTCCCGTATCTGAACATGTACAAACGGGTTATATCAGTTAC
TTGACATTAGAAGCATTAAGGTATTATAAAGAAAATCACCATAAGAATTTTTATCAGTCA
CAAATTGAAGAGCAT
>3112-12048
ATGGTAAGTGGTGTACGCTATCCACGAGTGAAAATCAAGCAAATAATTTTTTAGGTTCCT
GAAAGAGACACAGGCCCTAACAAATCATCAAACGGTTTTGGCAATTTGCGTATTTCTCAA
AATCAGCTGGCATCTAAATTTGGAGCAGAACGACATTCATCAGATGATCATCGAATGGTA
ACTGGGAGAAGGCAT
>3120-12041
ATGCTATGCTAGAAATGTCTGGCTACTCCCTTGGAGACTTCTAAGCAAAATGTAGATTCT
GGAAAAATGATGTTTAGAATAGAAAATCCAGCTCAACCCCGCCAAGACACAAGCTATTCT
GTTTATAGCAAAAAGAGCAAACTCAGACCGGAGTTTGTGTCTAGGTAGTCCATGAGAGAC
ACAGATAAGATATTAACAT
>3121-12038
ATGTAACTTAGATAGGTCACGATGCTTGCTGCCTAGAAGCGACAGAGCAAAGATTCGTTT
TCTCAATCAACCTAAACAAAACTCTGTTTACGTTGATTTTGGTTAGGAATTTAGCACATG
AAGTGACAGTGTGTCATATTATTTATAATGTTAGGTTAGGAACTTGAAACGCCAATAGAA
AACAAACAATGACAC
>3123-12036
ATGTGACTTAGATAGGTCACGATGCTTGCTGCCTAGAAGCGACAGAGCAAAGATTCGTTT
TCTCAATCAACCTAAACAAAACTCTGTTTACGTTGATTTTGGTTAGGAATTTAGCACATG
AAGTGACAGTGTGTCATATTATTTATAATGTTAGGTTAGGAACTTGAAACGCCAATAGAA
AACAAACAATGACAC
>3126-12029
ATGTTCTAGCAAGTTTATGGAAAAAGTCGCGGACCGGGTGGACAAAGTTTTGAAACGTTT
CGGCTACACCAGCGTCGTCAAGGAAATTGAACGGTTAACGTGCAGTCAGTTGGTTACTTT
TTTGGAAACGTGCGGCCTTAAGTACACTAGGTCCATCATTGAGCCCGGTACCGCGGTGGG
GGCGTTGGCGGCCCAAAGTATCGGAGAACCGGGCAC
>3140-12003
ATGGTAAGTGCGAACAAAATATCGCTGATGGCCAAGTTAAGTACGAAACAGTTTGTTACA
GTCTTCATTTCTGGATACCTGAAAAACAAAGTTTTTCAATTGTTGTTGCCAAGTCTCTTA
ATTTACATTTAGATTCACAATTTTCAAGAAGATTGAATAAACATCAACCACTTTAATTTA
GCGAACTGTGTTTGCTTTGATGTCACTATGTTACCATCAT
>3154-11986
ATGGATCTGCAGCCCAAAGTGGCTGTACAGGAATGACTTCACGTAGTGCAGCGGCGCACT
GCACATATTGCTGAGCGTGCGCAGCTGGGGGCTGTAAAAATGGCGCAGGTCCGAGCGATA
GGCGTTGTTCACCGCCGCCAAAAATGCCGCTGCCTCGCCGTCCAGCGGCTCCAGCACCGT
CTCCGACGCGCAGGGCCTCACCTCGAACAGATGTGCCACCAC
>3162-11972
ATGTTTTTCCAATCGATGCGGCCGGTTTTGAATTTTCGTTCGTGTCATGTGGCACGCCAC
GTTCTTTCCTCGTTTTTCCATTCAAACCGCCCACTTTCCAGAATAAAAATGCACCGAATT
AATTATCGGGCATCCGGTTTTGTCTCCGCGACTTCATTATATTGTCGGAATAAATCTGAA
AGTGTGTGCCAAAGTGGGAAACTGAGAAAAATCTTTGAGCAC
>3172-11947
GTGTTCTTCGTTTACATTGATTTTTAAGCACAAAATTCATTTTGAATCAACAAAAAATTC
AATTTATCCAGTTGGAAAAAATAGAAAGTGTTAATAGCAGGAATGCTTGATAGATAACAT
AACAGAAAAAAAACTTTTTTTGCAATGCCCATTCGAGTTTCCACTACATTTTACAAGAGT
AATTGCGTTTCGCTGCAATTGGCTGTTTCAT
>3173-11944
ATGCGATATTCTGACTTGTTTTGATACCGCAATAATTGTGTAATTCACAATTCAGTGATC
ACCTGTTCCTGAAGCTTCAATTCTCGCTTTAGAAGGCATTGGTTTGAGCATCTACACCAA
TCCACTCCTTCCCATCTGTTGAGACTTCATTGTTTTCTCACTAGTATTTCACATAAGTTT
CCTTGGCTCATGTCAC
>3177-11940
ATGTTACGTGAGAATTCAAGAAAACGTTATCAAAGCGCCTACAAAATATTTATGAGCTGG
TGTTCGTCGAAACAGTTTGAAGAACTGACCGAAGATGCGATATTTACGTACTTTGAGGAG
TTGTCCCATACTTACAGTTCGACCACTTTGTGGTCGTTATACTCTATGTTGAGAAGCATG
CTGTTCATCCATCATAACAT
>3178-11940
GTGGTAAACCCTTTCATTCTAAAAAACAAGGAGAGAATGGTAGTATTTTTGGATCAATTA
TCAGCGGTTGGTGATCCTGGCGAGCCTCGAATCACCTCCAAACCGGACACAGCCAAAGAA
CTGGCTACTTTGCACCATATTTGCGTGGCACACTTAACCGAATTACAGGCGGTTGCTAAG
GTCAATCAATCAATAAAAACTCTAGTGACGGTCAC
>3189-11925
ATGATTAATAGTCGTGTACTCCGTTCTTGGTGTTTAGAGGGCCACTCAATTACGCTCTTC
TTATGGATCCCACTCACTGAAAAAGTTTTACTTTAGAAATTAGTCACGTTCTACAGAAAA
TGCGCGAAAGCACCATCCTATTAAGACCGGATATTTTGTCGGTCTGGATAAAGAATGTTC
CAT
>3198-11907
ATGCTCCAAAAGAGTCTGTCCAGAGCTGGATCACTCTGTTAGTGATGTAAAGACAACAAC
GCGCCATCGACCAGGTCGATCGACCGAAAATGTCGCAGCTGTACGTGATGATGTCATTCA
AACTCCATCCACCTCAATTCGACACCGAGCTCAGCAAATTGGTGTCTCCAAATCCACTTT
GCAGCGAATTTTGACGAAAGATTTGCAT
>3200-11903
ATGTGCTTAATATAATATTTAGTTTATCAAGCTCGATAAAGCTTGGTATAATGTGGATTT
AAAATTTGGTTAGCACGACATAATTTTATTCCACAATTTAAATGGGCAAAAACGTAAAAG
GCCGACTTGTTTAAACTGAATAATGACTTCAAAGGAATATTAGGGAAATATTCCGACCTA
CCAAGAAACGATTCTGATTTACAT
>3213-11877
ATGGCTTCCTGATTTTATTGAAAAATGTCCAATGCCATCGAATGCTGTTTCAAACAAAGG
AGTTCGTCTACGTCTTCGAAATGGATTATTTTTATTCAGATAAAATCTTACTGAACATTT
CTTGGCGACTGCAATGGTTTGGTTTTCTTGTTTGAGTGTGTGTTGCGAAAGCTTCGATAC
GTTTGGTATTGTCACGCCTATCAT
>3218-11870
GTGCGAAAAAAACTGGGTAGCATTTCTAGTAAGGAAAAAAAGAACGGAGCCGACTCCACG
ACTGGGTGCTCCACGTCCGCCGTCCAGGACTCGGGGTTCAGCACCGAAGCGTCCAGTAAA
GAAACTCACAGTGCTTCTTCTACCGTGCCTACGTCCACCTCCGCCAC
>3219-11867
GTGCAAGCAATCTTTGTATACTGTAATTGAATCAATGAAAGCCTCAACATCCTCATCGGG
CTTGCCGCTAAAGCGTGATTTACAACCACAGAAATTGGAGGATGGATTGACTGGAGCTTC
CTGCTCTTGAGTAACAGTGGTCCGCAGACTAGATAACAATTGTTGTAACATTTCTGGAGA
CATTACTATCTGCTGTACTGGCGTTTGTTGTTCCATGTTTGTTTCTTGTGTCGATCCTAT
TATTTTTCCAGACCGAAGTTGCAT
>3223-11864
ATGGGACATAAGTTAGCTACACTCAAACCTGTCTTCCATGCACTAAGGTACATCCTCTGC
ACTCACCCTAGACCTTAGGTATAGTGTGCCTCTCAACTTGACGCACCTCATAGGCATCCC
TGCCCATGTGAGCCTACTTTACAGAACTACCCTCCAGCTGATCTGCGAGTTCAATGTGCA
TCCTCTGCACAAAACACCGCGCTCCGCATCTACAGAGTACCAC
>3230-11848
GTGCATTCATAAACGGATAAGGGAAAGGAAGTTGTCACAGACAGGAAATGACTTTTGACC
GCAATCGGCGAAAATGTCTGCACTCCCCCTGGTTTCCAGTTTCCCCTGAACATATTTACT
TACTTTTTAGGTAAAGGTTTATGAATCTGAACTCTGCCTGGATATTTTAGGTTAGGTAAG
TGTTTTTTTTGGTGATTTAGAAGATGCATTCAAATTCTCAT
>3239-11832
GTGTTCAGAACGGTACTGATGGGCTTTATAAACAAATCCAGTTTGAATAGACACAGTCAC
AAACAGTTTAAAATAGAATATAAAATTGGCTTTGTCGTTTCTATCAGGAAGCACTGCCAC
AAAGTGCACTAGTTTAAGAAATATTTTACACAGGACTTTTGTGATAGTGTTGAAAGAAGC
CAT
>3242-11825
ATGAAACTTACCAGAATTCTCCCCCGAACTTCCGGTGCCTAACAAAACGTCGATGCCTCC
GTCCGACAGAATGTCCGCGTCTTGAGTGTAAATTGAAAAGGACGAGTCTTCTTGCAGTCT
GGCCAACATAACCGCCAAACTATTCCTAAGAGAACACAGATTTAATTGCAGAAAATAAGA
GAAAAACCCTGTCAAGACTCCAT
>3261-11789
ATGCGGCTATAAAGTTATTCGAACTCGACGATTTAATTCCCTCGAAACTACTGTAATTAA
CAAACTTACGTGAGATTTCAGGTAAAGTGGCGTTTATTTTGTATATAGAGTGTACGTACG
CGTGCACACTCTAGATCTCGTAATTGGGTATTTTGGAGTGGTCGGTTTTAGTGTCGCGCC
CTCTGGTATTCACGGAAAATCGTAATTGAATGTGTCAC
>3268-11762
ATGAAAAAATTATATAGAGGGTCGTCTGTAAGATTATCCCTTGATTCCAATTTTCTTCTT
TCTTCCTCCCGTTTTTTGGTTCTCTCATCTCGCTGCTGTAGAGCTCGCTTCAGTAGACTT
TGCATATCGTCCTGCTTTCTTTTTTTTGACTGTTTGCTGCTGGCCACTGGAGTTTGAACT
AATGTACCTGACGTTTTTCTAGTGGATTCTTCAATGTTGTCTCTATCAACATCAGCATTG
TTGAATTGTTCATGCGTTACAC
>3274-11758
GTGTTTTGCCAGTGGAATCATGTACTGCCGATCGATAAGCCATCAGGAACAACGGAATGT
GCTGATCCCAATCTGTCTGATTGTTATCGACGACTGTCCTTAGGTAGTTGTCTAGTGTCC
AGTTGAAACGTTCCACCATTCCGTCTGACTGTGGGTGTAATGGAGTAGTTCTGGTTTTCT
TAATTCCCAATCGGTCACACAC
>3303-11704
GTGCACCCGAAGTCTTTAATAAGTCGGGCTGAAGAAGCATCTCCAAATGAGCTCACGTTA
ATTAGGACGAAGTATACATGTCCAAGGATAGGTGTGCTAAAGGAGCACGCAAAAGGACAC
AGTATGAAGAAATGAAGCTAAGCGATGAAGTTTGCCGCTTAGAGAATACAGTGCCAAGAG
AAGGCAC
>3312-11689
ATGCACCAAGTCACCTGGTTCAGCATTAGGAGGTGGCAAAAGCACTTCAACTCCTTGTTC
ACTACTGGCACACATTACCATTGCCTCTGAAGTAATCCCACGCATTTTAACTGGCTTCAA
ATTGCACAAAACCATCACAACTCTTTCCTGAAGCTCCTCAATAGGGACATGTTTTACTAA
ACCTGAACAAACAGTCCGGGGTTTGTCCTCTCCACAGTTGATTTTTAGGACATAAAGTGA
GTCTGCAT
>3325-11668
ATGTAATTTAGTCAAATTTCCTCGCTCCAGACATATAAATCATTCCTGTTTGACGAAAAG
GCTGCTGAATATGTGTACATTCCATTTTCAGCCAAATGGAAAAGGTCTTGGAATGATAAA
TCCAGTGCGTGCAACGTTTAAACGAGTTTACTCTCGTTCTCTAAATCAAAAACAACTTTT
TGCAT
>3361-11589
ATGTCTTAATCCTGCAATTTTTGTTTTGTTTGTATTTCAGTTAAACATTACGTAATGTTC
CCCATTGTTTATACCACCCCGATTGCTTAATTCCTGCGGTAAAAAATAACCAGTAAAAGT
GTGATTGTTTGGAGCAGCCAATTTGTCCTTTAGTTGTCCACCTTGTCCGATGCAATCGTT
TTCAAACACATGCAATCCCAT
>3362-11587
ATGTTTGAGATGCTTCTCCCAAACCGAAACTCCCCAACTGAACCCCTCGACCAACTAAAA
CAAACAGTAACTAATTTAGAACATTCACTTTAAAATTACTTTACGCCAACATCAATGGAC
TTAATCACAAAAAACAACTTATTTATAATTACGTAGAACGAAACAATACGGACTGCTGCA
T
>3364-11586
ATGCGTTGACACTGTCATTGCAAAAGTAACAAGTCTCCGCTGCACGAGCTAAAAAATTGC
ACTTTTTTAGAATGAGTTTTATTTGGCAACTTATATTCTACTTACCAAAGTCGCTTTGGA
TGTAAATAATAGCTAGCACACCAACAGTGTAGGGCAAGAAGTACTTAAAGAATGCCAT
>3387-11530
ATGTTGTTAATTACGAGCGGGAAAAAATTGGAAAACTAGGTCAGTAGTTCTGGGCTAGGA
CGGTCTAATTTATTTACATAACTGAAGTGTGTGGTTTCTTTGATTTAAGTATTAACTGAT
TTATTAAATCGGTCAACACTGACTGTATATATTAGTGCTGAACTGCATTTACGAATTTAC
TCAATTTGTCAGTCCTGTAATAAAAATATACAC
>3392-11526
GTGAATCCGCAAATGCTCTTTTAAAACAAACTTGTACTCAAAAGACTTTCCGCACTCGTC
ACATTTGAGTTTTGGTCGTTGGACAGTGTGGTTCCGCAAGTGATTGCTCAGTCTATCCTG
ATTTGGAAAACAATTTCCGCACTCGTTGCATTTAAAACTATTTTTAGGAGCATGACTGTA
TACATGGTCTACGAGTCTCGATTCTTGTGTAAAACATTTTCCAC
>3400-11508
ATGATGCAAACACACTCCTTTGGTGAGCCTAACCCTTCTTTTGTTTTGGATGGGTCGCCG
AAGTTTCTTGAGAGTCTCGCAGTAGCTTTCTGAGTTGACTGGTTAACTGGCGATGAATGT
CTATCGGAAAAACCTTTTTTGTGTTCAAAAATTGAATGACGGAGTGCAGTTTGCCCCTGG
CGGGCGAGCTCAGCGGGAACTCCATCTTAAGCGACTGGCCGTCCCAAGGTCTCGCGAATG
ATTCTACCAATTCTACAC
>3424-11465
ATGTTATCTTCTTTTTAAATTTTAACAAATATTTCATATGTGATGATGGTTAAAACTGTT
AAAAGGCAGGCGAAACTGACAAAGCCCCGTTCAAACGAAAACATGCACGGAACGCCCTAT
TTATTGAACCATTTTGACATTAGTGACAAAACATATGATAGTTGACAGTTGACGCAACGT
GAACATATGACACATGTCAT
>3432-11444
GTGTTCATTAAAGTCAGGGCTGTCAAATTTGGCTTCATACAACATAACTTAGAGTGCAAT
TCTTCAATGAAAAACATTTATTTGACATTTTATACGTTCAGGTATATGGTGAGTGAATTT
TGAAAATTATGACAGCTGTCAGGTGACGTAAACAAAGTATTAAAGTGTTTCTTAACGTCC
CTAATGTCAAATTTGCTTCCAT
>3445-11430
ATGAATAGCGGAGCTCCTATAATCTGGGCTGAGCCGAACGATCCGCAATTTCGTTTCGAC
AGACTTCGCTCCAGTAAATCTTCAGCAAATCTTTCGATTCAACTTTCTTTATGCTCAACA
GCGATAAAGTTTTCCCCCATCCCTCCCAATGTAATCGTAATAACCCGCATTTTTCCCCCG
ACGGCTATTGGCAACGATAAATCCCCCTGTTTGGTTCAT
>3454-11415
ATGTCTGGCGAAACCTCGCAAGAATGGTACGTGCGGGTGAGAGGACTTTCCATTAACTGT
GCTTTTGAAGGAAATTTGACCTTCGTTTTGAGGGAGAAGTTTATGGCAGGATTGAGGAAG
GGCTCAATACTGGACCGATTATGCGAAGAGGATTCAGATAGGACCCTAGAGAGTCTTTTA
AAGTTGGCGGTACAGAAGGAAGTAAAGAATGGAGAAAGTAGCCAGCAC
>3471-11385
GTGTTTGTTTCTGACGTAATTTAGCCTGTCCCAAGTGGCAACTGTCAAAATTTGATTCTT
AAAGCTATAAAACTGCAAAACATATTGAAAAGATTCTAATTGAGTGAAAATTAAATGAAT
TACATTTTGTAGCTCCATGAGTAAGATTTTTGACAGTTTTGACGCTTGACGCAGATAATG
CTTGATTTGACAT
>3487-11343
ATGTTTTAATAAACTTTTATTACCGGTGGCGGCCGAAGTAATAGCACTAACATTGAATGG
AAGCTGGATTTTTTTAACATTATTTTCGTAATACTCAGCACTAGCCCATTTGCCTAATTC
CTCTTTGTAATCAACCGCTATGCGACAAAGTGTGTGCAAAAGCTCTTCAGCTCTACTTAA
CGTGATCGCAT
>3492-11331
GTGATTTTAGATTTGTCTTCCTTTTGTTGGTTATTGGGCGTTGTTTTAGGTAATTGCTAT
TTTACATCCGATATGTCCTCAATCCTCATCCTTTCACGATCCCTTATCCAAGCATATGTT
GGGCAAGTCAGGTCATATGCCGTATGGCAATGATTTAAGTGTGCGTTGTGCTTATCATTG
TATTCCTTACAGTTTACACATGAAAGATCGTAATGTTACAGTTTTCAT
>3494-11328
ATGTTTTTCTTTGTCTTCGCCGTTTCTATAATTTCGAAACTGGCAAAAGGCCTTCTCGAT
CGCGGATACTTAATGGCGAAAACTTTCGAGACGTCGAACGTCGCCTTTTGTGCAACTTTC
AAAGAGCCCTTTTAAAAATTTATATTCGATGTTGAATCTAGCTGTTACGGCCAATCAGTT
ATACTCTGTTTGCTTTGTGTAATGCTTGTCATAAGGTTAAATATTTCGAGAGCGTGTGGA
TTTAACATTTTTATTCAGCCAC
>3504-11314
ATGTAACCATTCCTGAATTGTTAGCAATTTGTCACAATCTAGAACTCTCGGGATAAAATA
AAGTTAAGTGCAATTTTTAAGTAAATTTGGCTTTTACTACCACTTGAGTAGTTTCAAAGC
AAAACTTTTATCACCACCCCGGTACAAATCCATAATCAACCCGCAAATGTATTCCATCGA
GGAAAGACGGGTAGGGTGGCAAAAATCAC
>3508-11311
ATGTGTTGCAGAGGTTGATAAAGAAAAAGAAAGGACTCTGACTCTCGTAGTGAACGTTAT
CTGATCCGGATAGATGATCAGGAAAAGACAAAACTTCCATTTATACCAGACAGATGAAAC
GCAAACACTGATAGAAATAAAAACAGACAGCACCAGCCAAAGGAAACGTTACACCAATCT
TGGCCTTTCCGCAC
>3526-11278
ATGGATCGGAACAGGCTCCGTGACGTCATTTGACATGTGTGTCACATGCTCAACGGTTTA
AAAATGGCAATGATGTCACGTGGAAATGACTTAACAGGGAATTGTTGAATGGTTATTTTC
ATGCACCAGTTATTAAAACATAAGTTTAAATTGCACAATTGAACAATAAATGTATGATTC
TCTTAAATTTGACAGCTGTTTGCCTTACGGTGTTATATTAGCACAT
>3566-11204
GTGAGTTCCTTGTGACAGTTTTGTTACGTGTGTCCTTGGTCGAAAGGGTGTTGGGATTGC
ATTTTGACTATTGAAAACCAGTTAAATCGTTTTTCCTGGGGCTGAAATAAACGAGCACAG
TCTCGCGGAGCTTCCGTTTGCGTTTATTTTGGTCGTTTTACGGGGGCCAGTAAACTGACA
GGTCTGTATTAGGAGTGCTTTCTTGACGCTCAT
>3572-11188
ATGAAATGGCCATTAATACGGCAATTTTCGGGGCAAGTGATCTTTACCGTGCTTGACCAA
CACTGAACCACGCCCGTTATGTTGCAATGACTGATTGATGGCAAAACCAGTTGAAGGTTC
CTCAAAAATGTATACTTTTGTTTGTATTCACTTTAGAATTTATAATCGTTGTTTTTGCTC
CTGATTTGGCGCAT
>3583-11164
ATGTCCTCATTTAACTACCTCTGGAGTTTTTATATGGTTACCGAGATCCCAATACATGTA
GAATCAATTTTGGACACACTGAAGAAGAAATATAAGACATATAGAGATGAAGACTCTCGA
GAGTAAGCTTTTTCAATTTGAAATAAATTAAAGCTTCTGGAACACTATCCACTTTCAGTT
TTGCCCTATTCCACTCCATGTCAT
>3589-11154
ATGTTAACGGAACAGTACCGAATGCATCCGGAAATATGCGATTTTCCTAACAAACATTTC
TACGAAGGGAAATTACGGTTAGGCGGGTTTTCTGGGGGGTGGTTGGAATGTTGAAAAGTG
TTGGAATTTCAGAACGAGCGCAAACCCTTCGAACAAGCTCCCCAGTGAAATACGACCTTA
TTTGGTGTTCAACTGCGAGAAACTCAGTCACTCGGAGGATTACAC
>3591-11150
ATGATAAATGTGGCAAGCAAAGCATCACGTTTTGATTTGGACGCTGATAATTGGGTTTCT
TCGTAATTCTTTTTCCACGTTTGCCACGCCGCATAGGAAAAGTATGACCCTACATATTCA
CTTTTAAGTTGTCACACTTTGTATTAACTATTTAAAGTTACCTGCTGCTAAAGCGGCTAC
GGCACCAGCTATGGAAATCCACAC
>3601-11133
GTGTAATGTATGTTTGCGCCTAGTTTCCATGGCGGAAACAATCAGTTTACGCTCTAGTGT
TTTTGGTCACTCTCTCAGGACAATCGATAAGTTACAGAAAAGCCTGCGTTGTCAACGGTC
GGTAAAATAGAAATTAACCACACAGGACCACACTGGTTGTTCAAAATTTTCCTTGTGTCC
TTCCTGTATATCAT
>3603-11123
GTGTCCCGGCACCCACGCGAGGTATACCCCGCCGCCCCGAGAGAGGGCCTCCAAGGTACT
TTTACACTCCATTACCAGCTTGGACCGCACCTCATCGGCCTCAATGTACCTGTACTGTCG
GAGCAGATAACTGATCTGTCATCCCTCTTCGGGTCGGATAGGAGAACCCGCCCTCACAC
>3622-11086
ATGTCATAGAGCTAATCAGTGATTAGGATTAGGATAAACAAGGAGAGGGGTATGTCTGTA
GAGACATTACCAGAGATTAGTAGTGTATGAGGTGTAATGTGAGTGCAGAGGATGCACAGT
GAACTCAACTCGCTAATCAGCTGGACGGTAGTTCAGGAACGCTAGAAAGTAGGTTCACAT
GTGTAGGGAAGCCCATGAAGGGTGTCAAGTTGAGAGGCACACTATACATGATGTGTAGTG
TCAGTGCAGATGATGCAC
>3642-11063
ATGTTTTAACTCATAGAATAAAGTTGCACAACAACTATCTTGTTTGTTACCCAGTTTATA
TGGACACTGGAAAGAAGGTTTAGTTTGTTGGTTATCAAACGCTGTATTAACTCTAATGAG
CCATGATATGGCAAAATGTGTCAGTAGATTGGGATTGGTTTTAAAAATGAGATAATAAAG
CTTAACTCTGTTTGACTCACTTTCTATAAACAC
>3652-11046
GTGAATTTAGTTGCTAAAAGAGACCACGAACGCAGACGAGAACAATTTTTATCAGCTCAG
GATTCTGATCATGAGCTGGATGAGTGGGAAGATCAGCAGATTAGGAAAGGTGTGACAGGT
GCAGCAATGTCAGCGGCTCAAGAAATGATGCTACCATATCAGTTAGCACAAGAAACCAAA
CCTAAAGTTCAAGTTCCGTTAATTGATCCAGGAATACCAAGAACCCCTGAAATGATAGCA
GAGAAATTGCGGGAACAT
>3655-11044
ATGGCATAGAGTGCACTATTGACCGGCGAGAAAACTACCGAACACTGATTTAACACTGGA
ACTGTTTTCAGTAGACGCAGTGTTTTTGTGTCTGTCCGCATATCCCAAATTTCAGTATTT
GAAATAATCTACAACGACACAGTTTAGACTAGTAACAAAAGCAGAAGTAGCGACCAAGTC
AAACCTCTAGTCCAT
>3658-11038
GTGTTCTATGCCGGTTTTCTCAGTTATTTGTGCTTTTTTCATAAAAACTTTATCTCTACA
AAAGAAAGCAAAAGTTTTGGGCTACATTCTGACGTTGGAACGAATCTTCTAACTGTCACA
GGACCCTAGATAGGTGCTGTCAAATTGTGACATCTTTAGAAAGCTTGTTCTCTTGCAC
>3668-11018
ATGCCAGTCAAGTGTCAAAGACATATCAGGAATAGGAATACCAATCGCGTTCTAAAATTC
AAGTTACACCGATTGTCGTAAACGGTGGAATTAGCTGGTATAATTTTCGTAAATGCCTAA
TGTACTTACGAATGTAGAATTCCACCTACGTTAGCATATTGAATTGTCCCATACATACGT
CACGCAC
>3676-11006
ATGAAACTTAAATGTTAGGTAGGATTTATACTTCAGAGGTTTTGTTCTCCTATAAAATTA
GTAAAATCAAGTTAGCCAATTTGAAAAAGTTTGCTGTCCCAATCTTTTTGACGACCAGTT
TAGTTAATCCCAGTTCAGCCTAATCTAGTATAAGTATTAAGTAAAACAGTGCGGAAGGTT
AATTGATTTATGGCCCAAGAATTTGACAAATGATTGACATATCATCGATACAATGGCAAA
TCCAC
>3677-11005
ATGAGAGAAAGAGAGGGGAATATGTTGGAAAGACTCACTTCCAAAGCTTTGCGTTGTCGA
ATAGTGAGACTCTTGTCAAAAAAATAGATGCGTTCTTGCCGTCCTCTTTCGGCAGTTTGT
ATAACTATTAGGGCTCTATTGAGTTCTTCTTTTTTGGCTAGTTCTTCCAATTGTTGTGGA
GTGAGTGCCGGTTGACCGAGCGTTTCCTTGGACATTCTCAT
>3678-11000
ATGACGCCGACGAATTTCGTCTGGATCAGTTCGATCTGGATCTGGAACATCACAAGGTCA
ACATTAGCATCACCTTTCCACGTCTTCGCATCAAATCCACCTATAATGTGAACGGAAAGT
TTCTAGTGGTTACTTTTGACGAACATGGACCAGCTGATGGGAATTACAGTAAGTTATGCG
TGAGAGTGAATGAGATAGCAGTAATGTTGATGAGATTACAGAGGTCAAATGATTAAAAAA
GCAGAAAATTTACTAACAC
>3679-10999
ATGTATGATACTCTGTTCATTCTTTCCTAGCGTCATTTTGTCAATATTAATGATACTTAT
TATTGGCGTTTTCCCAGGAAAATTTCAAGCAAAAAGCGCGCACAAAACTAAAAAAAGGCG
GGACAAAGAACGCGGACGCGTCCAAAAAACTCGTAATAAGGCACGCGGGAGTGTTGGGGC
TGTGTTCATTTATAAACGCGCAT
>3685-10993
ATGAATGTGGTTATGGTGGTTTACACGGCTATCCCCAGGGCTTCGCCCTGGTACATGATG
ACGTGTTCAGTGCCTGTCATTTTGACAGGAGGCAGTGCCTCGTTGTTGACAATGTTTCTG
GCCTACTTGACTGACGTCACTACGGAAAATGACAGGGGATTCAGGTTGGTGGTGACAT
>3687-10989
ATGCTTGTTCCTAACTTACTAAAACTGTCTTTTTATTCATTTAGGACCTGAAAAGAATGT
GTGACAGAATTCGTCGATTTCAAGTGTTAAACTCGCAAATATTTGCAATTCTAAACAAGT
TTCTGAAATCTAGCGAGAATGATGAATTGTCAGTGGAGCACGTCAGATGTTTTCCCCCGC
CGATTCACCCCTCGTTAAACTCGCAACAGCAC
>3705-10942
ATGTTAGCATTAAATCGGAACGGCTTTTCAGTTCATCGATACGGTAAAATACGCATATTC
AATATGGGTTTCATTTGTTACAGGAGATCTACTGGACCGACTGAACGATTGCATAGAGGC
ACTCCAGATTGGGGCGAATCGGCCGCCATCGGTGACCACCTGTGGGTTTCCACGTCCGTT
TCGGGGGAGTTTTGTTACGTTGGCGATGCTGAATGCTTGGTAAGTTGCTCCTCTCTGATT
TATGATATTCGCAT
>3707-10940
ATGTTTCTTGACTGTTTTAGGAGCATTGGGAAGCACATAAACTGTTGTCGTAGTTTTTGA
AAGCTGCTAGGCTATTTCCAAAGCATCTAAATAGTTTTGAAAGCTTCTGGAAGCTTTTAA
ACTGTTTCATAAAACGTTTGGAAGCTTCTGAGCGATTTCAAGAGGATTTGAAAGCTTCTA
AACTATTCTAGAGTCTGTTACAAGCTTCTAGGCTGTTTCAAGAGCAT
>3709-10937
ATGAAAACCACGTTAATCACCCACAAAACAAATCCTCTGGCCGCTAATGTCATAACGATA
CCAATGGCAGAAAGTATTAACTGAATACGTAGAATAGCACATTAACTCTGGGGTAAACAC
AGTCAGTAGTTTGCTTACCCCTATCGATGATCCATCGTATTGATCCTCAGCAATATGATA
ATCATGGGACAAGATAAACAGCAAAATTAAATCGAGCAATGACAGAAAACTGGCAGTAAT
CACCCACGCCAGAATAGCACCAT
>3716-10921
GTGTCTCCTGCACCTAGAGAAGGGCTGAACCAGTCATCTCCTGCAATTTTTTTAATTAAT
TCCTAAATGTAGGAGTAAACTATTATTAAGTTACAACCAGTTAAACTAACGCCAATATAA
GCAAAAGCTCCTTGACCATGCGGTAGGGTTCTAGTGGCAAAATAAGTACGTCCAGGCTTT
TCACTTTCTGGGTGTCGTACTGTCAT
>3718-10920
ATGGGCCATTAATTTTTCGAAATGGTCGTTCCGTCAGGAATTTATTTGAATACATTACCC
ATCTTTTCAGAACCAACCTCCGCATGCAAGTCGCAACAAGTGTGTTGGCGGTGCGGATCT
AAATAACCGAACGACCATTCCCCACGTAAACCAGTCTTTAACAAAATCGAAAAACCAGTC
GACCTTTGTAAAGCTTCTATACACTACCATTTGATTTGAGATAGTGCACCTGAATTTGTT
CTATTGATTGTCAT
>3719-10918
ATGGGATTACGGCTGACAGGCGGCATTTTACCAAAACTTCGGTTTTGGAACCGTGATTCT
ATTAGCTTGAGTTTATTTAGGGTTGGGTAAAAGTGGCCGATGGCTAAAATGGCACAATTT
GACGTTTTAAATCATCAAAATTGAGTTTCTTAATGTTTCCTCAAGTTAAAATTCAAGAAG
TGTTCTTTTTATGTTCAGTTACAT
>3724-10912
ATGATGATGTACGGTTTCGGGGACAGTCACGAACCCAACCCAGAAACGGTGCGATTAGTG
GAAAACATTTTACAAAGTCAACTAAAAACCATTGTAAATGAAGCCATGAAGAAGGGTGAG
GGTAATAAAGTGGTCAGAGGGGAGGATTTGGTCTTTTTGCTTCGCCACAACAAGTACAAA
ATGCAACGTTTCGTTCGGTACGTGCAACACAAAGATAGCAT
>3729-10905
ATGCTGTCAAGACAATGAAATCCACTCAAAGTCTTATCATCGTGAAAACACTCTTTACCA
GCTGGAGGTAAAGCAAAAGTGGTTTTCTTCTTCTTGCCCTTTCTTGCACTAATTACCTCC
TGCAAAACCACACATCATCCCAAATTCACTCTAATTTACAAACCTGATTCTCTAAACCTT
CTGAATCTCCGAATCGAAATCTTTAGTGAACACACTTAGATTAACGTGACTCCCCAACCA
CTGTTTCACCCTCTCGGTGTACAT
>3734-10899
GTGTTGAAAAGACATGGTGGCTGGAAAAGCAGTTCTGTTGCTGAAGGTTATGTTGAAAAT
TCATTGTATCAAAAGAAGAATGTTGCCGATCAAATATTCACCAATGTCTTCTCCGATGTT
AGTTCCCCCAGGGATTAAAATTGCTTTTAATCCCTAAAGTGCATAAAATTGATTAATGGT
ATAAATTCTTCAC
>3741-10893
ATGTGGTAATGCCCTAAGTCCCTAAGTTGTGAAGCCTTAAAATCCTCACGAAGAAAGATA
GCGAGCGGTACCTCCTCCCCGCTGGCCGGTTCTGGATGAGTGGGCCACAGGATTATAGCT
TGGAAGACTCACTCGTAGTATATCATCGTGCATCAACTAGTACTCTGTCACTAAGAATAT
TGTTGGGTCCTCCTCAGAGAGCAAGACTGCCACATGTAGAGACTTGTTGTGGATACTTCT
GACAT
>3765-10846
GTGAATTCATCAAAGTTTTGCTGGTCCAACCAGTACACAAACTCTAAAGCAACTTTCAGT
TTTGACTGAACTAAATTGGTAAGCGCCAGGGCCTCACTTCTCTGTTTGGATGACAAATTC
AGGTCCAGATTGTAGTTCAGCGTGTGCAAATACAATGTAAACTCGTTAAACGTCTTGAAC
GACACAT
>3768-10843
ATGAGAAGAGAGAAAGCATTACAAATCAATGAGAAAGATAAAAATGGATTGATGTCTAAA
AAAATGTGAAAACATTCCAAAACGTTATAGAAGCTTCAAAATACCTTGCAAAAGCTTAAA
AAACAACCTAGAAGCTTCTAAAAGCTTTTGGAACAGTTTAACAGCTTCCAAAAGTTTCTA
GAACCGTCTACAAAGTTTCAAATACCTTAAAAACAGTCCAGAACCTTCAATGCTCTTTAA
ACTGTTCCTAAACCAT
>3779-10829
ATGTCTAAGGAAATAGTGTTTTAGTATCACGTGACAACTGTCATAAACGTCAAAACTGAC
AAGCTTTGCCCAGTCTGGACATGAAGCTCTAAAAAACACAATTTGCATCAGTTTTCTTTC
AGCGTTAGACACAAAATGTATTTTAGACTTTTGTGATCCATAATTTGACAGTTTACAC
>3787-10809
ATGTAGGATAGGCAGGACAAACTATTTTCTTACAAAGCAATATCTTACATTTGCTTCCTC
TGAATCACTATTTTCAAGAACACAAATTAATTGAATTGAATTTTAGGTTACGGTGGTCAT
CAGGGATGTGAACGACATGGCTCCCGAATTTGTCACCCCTAACGTAACCACCGTCATCGA
GAATATCGCTAGGAATACCAT
>3788-10809
ATGTCATACTGTATTTCTAAAATGCACTATTTTAGAGGGTTAATCCCAATAGAAACTTTC
TTCATATTTTTGGACGAGCTATCATATAATGAGGTCAATCAAGCTTTTAATAGGTTAGCT
TAAAAATTCAATGAATAACCCTGTACATCATCACAGTATACGGAAATGGGCTGGGTTTTC
TGGGTTCCAT
>3792-10800
GTGATTCACGTCCCGAAGATGACGTCACCACGGCCGAAGAACAGGCTGACCACATCCTGC
AGGCCCTTCACTGTGGAAATGAGGTGATTTTCCACCCCAAAGAGAAGCCACAGACGCAAC
TACATTGCGGAACTATTCAAGTGGCGTCAGGGACCCACTTGAAACCAAAAAACGTGTCAG
GGACACGTAAAAAGAATTTCGCGTCCGGGACGACGAAAATTCACCAGGTGCCCGGGGCAC
CGAGCCCACAGAAGTCCAC
>3809-10766
ATGCACCATCAGTCAATTTGAAAGTTTAAGCCTAATTTAAGTTTAGACTGTGTGTTGTTC
AATAGCATGCACTACACAGCAAGTTACTGTAAGTGTCCACTTAAAGTGCTATTATTACTA
GTTTAACACTAATTTAAACGCCCTCTCAAGAGATTGTTTTAGTTTAACAGCTCTATCGAT
CCGATTTTGCCAATTAACATATTTGTAACAAATTAAATTCGCTCCGAAATAGACAT
>3812-10763
ATGCAGAACCATTTATTTGCCCGTTTTGGCTCTTCCGGCAGATGCTATTGTGTAGCACGA
GGCGGGTAAATCAGGTTCAGAGAGCTTCGATCTTTATAGAGGATGGTTCAAGGAACGGTC
ATTAAACCACCAGAATATCCGAAATTTAAAGATCTGCTTTTTTTCGATATAGCAGCTTTA
ACTCTCAATAAATAACTGAATCTCTTATCGTGCTTGCACTATCCAC
>3821-10749
ATGACTTTATTACACTTTTATACGGAAAAGTTTTGGAACAAGCGAAGTAAATTTTAAAGT
AAAGGTAATGAACTTTGCTGTCTCCCTTTTGCTTCGAATAAGTATTTTAGTTCCAGGAAA
TTACTACTCTCATTAAATCGACAGGATATCGTTGTGCATCGATTAAAAAAGACAATGCTT
GTTTAGGTAATTAAATTGTTTCTTAGAAGCTTTTTCAAATCAT
>3838-10731
ATGAAACAGAGTGGCTGAATTTGTTGGGTTTTTCAGGGAGGTTTCTACAGATTGCAAAAC
ATTTCGGTCTGTTTCAATAAGTGGCTGCCACCTTAACACATATTCAAACTTTTCCTTGAG
ATTCATATTTTTCTTGTCTACTCTATATGTTGATCTATTGGATTCTATTCTTTCAGTAGA
AAAATGTGATACAC
>3859-10697
ATGTCTTTTCCGCTGACATTGGCACTGGCCGAAGTCACACCTTCTGGTTGCCTTTCAACT
AGGGTTGGATGTCGCCGGAGAAAACTTTTATACCAGCCGTCTCCCGGATAGTTGTTTTTG
AAGGGATTCGGACGCGGATTTTCTTCAAGAAATTTCTGAACGCTGGATTGTACATCTTCT
TTTCGTTGTGGAAACCCCTTGCGGACACTATCTTTTATCCAATCCAC
>3870-10674
ATGCCCATAAAAACATTAATAAACCTTCATGGGGTGAGTTTGGGTTAATTGGATACTACA
CACAAGTAAAATAAACTGGTATGCTACTCACCATTATCAAGACTCCTTATCGGCGAAATA
TTCGGTCTATATCTTGGATAGGACATCTTGTGTTAACCTGGACTCACTTGGTATTAGTTG
TCACTGTAATATAAAACATAATTTTTACGTTCAGGTTGCAT
>3878-10654
GTGTTTGGCGCCTAAAGCGAGCTTTTTCATTCCTTCTTGTACCTCATGTATGTCTTCTTT
ATTGGCAATAAAGGTATCAGACACAAATTCGTGCTCTTTCTCTTTGCTATCTACTCAACC
AGAAAATAAAAATAATTTTCTAAATCTACTATAGCAAATGAGCGAAAGCAACTGAAAATA
ATTAACTAACGAAAGTAACTCAACCCAATATTACAACTCAC
>3887-10643
ATGAAGTGACAGTGTTATACAGGATGTCCCATAATGCTTTGCAGTTTTTACAGAGCGTTA
GTTTGACAACGCTGTTTAGTGGCGCCACGAGTCTGTATTTGCCAGGTCGAGGAAGGTTGC
AGATTATTTAGTCACACAAGTACACACAGGATGGTTACTTCAAAAATTACTTAATCGAGT
ATGTCTTGTTTAGCCACGAAGCCAATGTCCAT
>3924-10590
ATGTGATTCAGTGAATAACAGTTGAAACTTTGACATTTGACACAAACATTTTTTTTTGGT
AGGCGACCCCATGGGTTAATGATGTGATGAAAATTCCAAATTCCGAGAAATCAAATCATC
CATATTTTATTTTTCACTACCTACAGAAGATCTGGCAATATTACCAAACCAATCAGCAAA
GTTATTGTTTAAATGACAAGTGTCATATAAGGTACTTTTCACCCAGAATTTCTCAC
>3952-10554
ATGCAACCAGCGATACAGTTCTAATTCTCCAATATCACGTCGGGGTCACCAATTTGGAGG
TTATATCCAAGAAGAGGGGAATGACGTAGTAATGTGTGTTTCGTCCCAGGAGCTGCCTTT
GGACTCGTCAGTAAGGCTTGGCAGCCCCTTGCCTTATACACACGTCAGTATGCGACGTGG
AACTTATATAAGTACTTATCTACTGTGTTGCTCGACCAC
>3971-10521
ATGTCTATTGCAATGTATTCCTTAAAATATCGCAAAACTTCCTTTATTTTGGCCTCGATT
TTGGCTTGGCAATGCCTCAAAATACTCTCAAATGCCTTGTAATGCCTCACAATGCTTCGT
AATAATGGGAAAGTGCCTCATAATACCTCGAGTGTGTACATCAAATTACTTCAGCGATCT
ACCCCTCGGTTAAATGTCAT
>3996-10482
ATGGACCAAATAATTGAAGAAATGTGAACGAAGTCAATTTAGCTTGAGAAAACTATGTTA
CGCAGACGATGCTGTCTTGACGGCAGAGAGCGAAAATGACCTGCAGCGCCTCCTCCACAG
ATTCAACCTAACAGCACAGAGGCTTAATATGCAAATTTTGATTGAAAAAAAATAATCTAT
GGTAATATCCAAAGATCCAGTCCGATGTAAGTTGGTGGTGAGTGAGCGCATTATACAT
>4010-10454
GTGGTGCATTGCTAACAGATTTCGGCCTGTAACTCCTTTAAACGACTTTTTAAGGCAAAA
GTGTCTGAAATCAATCATGCAGAGCATAAAATACAACTTCCTTTACTCCTACTTTTACTG
TAACTCCTCAAATAACGGAGCTATGCTCTGTTGAAACCACGCTATAGAGTTACTGAAGCA
C
>4011-10451
ATGTTCCCATCATATTTTCGCATACACCATTTGAACAAATTCCGCTCGTTCTGGAACATT
CGTCTATATCTTTGCATGATTGTTTGTCCGCAGCTAGTTCGTGACCTGGAGGACACTCGC
ACTTGTAGGAGCCTTCAGTGTTGATACATTTACCTCCCCTGCAAAGTCCTAATAACACAA
ACCTTATTGTCAGTGGCCAGTGATAATTAAGTCTTTTGCAACTCAT
>4025-10420
ATGCGTTTTAAAAACCGAAAACGGTTCAAGAACGTAAAAATCCGACAACTGAATTTATGG
CTAACCTAAAAGGGGTGAAACTTTTGTTATATTGTGCTTCGGCTAAATTAAGGAAGGGGA
TTAAGTTATTAAGAGTGGGTGTACTCATTGTGGGAGGTTGGTTTCCTTTATAATTAATAC
TGAGTAAAAAAATGGTTTTTGGAATTAATATTAACCAT
>4042-10393
ATGTAAACAGTGGGAAATTAGTTTACAAACGAATTGCGTCACAGGACGAGGTCATTGGGG
GCTTCTGGTTGAATCAGCCTGCTGAAAGTCACGAACGACGCATTTAATGAATTTGATTGA
AAACAAGTCGATTTTTGTATACAAAAATGTTTTGCCAAAGGGTCTTGGAGTTCAAAGTCA
AAAATGTTCCACAGGGGGCAT
>4061-10366
ATGAGCTGCACGAAATACCACTGTCATACGTCAACTGTCACTTGGCCTAACTTCACACAA
AACAATCACTGATTTAAAAAATCTAGATCGTAATTTACTTTCGCACCGTCAACGGCTTGT
ATATCTCTACACGTCACCACCGTTTGTCTCACTTGCTCTCGTTGCGTCGTATAAATGCAT
TCTTTGTTGACCTTTACAAACATGACAC
>4084-10328
ATGTTTATTTTAAACTTCTTTGCATTCGCGCAGAAAAAATAATCCGTTAGTTTTAATTTA
TGCTTTTGGTGGTGGGAGAGGATTACTAACTGTCTAAGCTGTTTAGAAAAAAGTGCACCT
TCCATTTAACGTGATAGGTATGCTATTTTTACATTGATTATTAGTTCTTCTAAGAGCAT
>4085-10327
ATGTCGTCTGGTAAAACCCTCTGAACAAACAGAGAGAAACATAGCTAATTAAACGCGCGA
GACAAAGACAGAACACCTAATAAAATATCTAGTAGGCTAAAACTTCAGGGCAATGTTGCC
AGAAGCTTATCTGAATTCATTCACTGGATTAGTTACGTAATATTGTTATTGGCCTATTGG
ATCATTCCTGTTTGGTCTGGTTTCTGAATTTTAGCAT
>4090-10322
ATGTTGAACAAAAACAAAATGGAATCGTGTTCTGATGTATTTGATGAATAATTTCAACAC
AATCCTGGGGGCAATTCAGTAGTAGGCCGTTGTGAAAGAGAAAGCAAAAATTGATAGCGG
GGTTGGACCATACAAAGCACCGCCTATACATCGTCTATGGCGCAACTCATTCCTCCATAA
GTGACATAAATTTACAATAAACGTTTCGCATTTCACTTTTGCCTAAGCAAGTGGAAGGAA
TTCAAAATGCTAACAT
>4095-10319
ATGAAATTAAAATCGTCTCTAAAAATGCGTCAACGTAAAACGCTCCAATTAATATCAGGG
AATATCACGTGCAGGGATTACGCAATATTCAAAGTGTAACGTGACCTTCACGGATACTAC
GTACTACCATTGTACCTCCTAATGATAGTCTCGTGCAGTCAGCGCCCCCTCTCTCGTGCC
AGGATAGTACCATGCTGCATTGCCACACTTATCAAAAAAATCAT
>4104-10301
ATGACTATTAGTAATTTTAGCATATTTCTAATAGGCTTTCATGCAAGTACTTTTTTAAAG
AACCTTTGGAACAATTGATTATTTTGTGGTAAATTGGTGAGTTCAGAATTGAGATAGCCT
TATAAGGAAAACAATTCTTAAACCTAGCAGTCTTGTGTTGGGGTATATCAAACCGTATCA
TATTTCTTAACGCTAATCCAT
>4106-10295
ATGATTCCACACCAAATATTTAAGCCAAATCTTGTCTGCATCCGTCTTTGAGCAACCTCA
TGGGGATTCTCTACAGCCCAAAAATGTCTGTTGTGCTTATTAAAGACACCACAATTAGTA
ATCCTGCTTTCATCAGTACGTACAACAAAATTAGAAAATTCTGGGTCCTCATTACAT
>4117-10282
ATGAGTCTTTTTGAAGGACACCTCTAATTAATTCAAATATTGTCAAAGCTATAAAGCTTT
TTGGAAATTAAGCACAAGAATCCTTAATAGAATTCAGCGGCTCTATGTAAGCTCAAAGGT
CGTAGTTCTTTTGCTCTCGAAATTACGACTAGACAAAAAGCTTTTTGTTAAAAGACGTAT
TTTCAGTGATATTTTTGTTGTGCATCATCCAAGACAATACGAAACAAAAATTACTTAAAA
GCCAT
>4119-10280
ATGTCTGACTGGAATGACAATAATCGCTCTGAAGCACTTTTTAAATCTTGAATCCTTTCA
TTCATTCTTCATTTCACCAGCCGACGTGAAATTTTTTTCTGCACTCCTAAACACACTAAA
TGCATGTAGTCATACGGTATTTGAGAAACCATTCCAAACTGGTGTATCTTTTCTAGTAAA
GAATCAC
>4133-10260
GTGAAGGGAAAATGAGTTGTAGCAACAACAAGGGATTGTTTGTGGTTTGTTTTTATTTAG
CTGCTAGTGACACTGAGATTGGAATGTTTGGTTTTAGACTTTACCGGACCAAACTCACTG
CTATTGCATGACTGAAAATCGGAACATGAACGGTATTTTCATTACGAGCATACCGTTCAC
CCATCCGGCTCATGTACCCAACAT
>4140-10249
ATGGTTTCCGGGTTCCAATGGTGACGCTCGTAAAGCCAGCAACCTGTATAGGTTGTATCT
CTCATCATCGAAATATTTTTATGTTAAAATAGCCAAAATCTAACTTTTTTCGCGTAACTA
AATGAACTATATGATTAGTACAACTTGATTGGTTTTCAAAGTGCAAATTTAACTTAATGA
CTTAAGTTTTAAGCGAAACAT
>4143-10247
ATGTGGTGGATTATTTCTGGTCATGGTGCTATATCCTGGTTTTTGGCTCCCGTGATGGAC
ACGGAGTATCGTGCAAATGTAAGTCACTGTTATCTGACCCAATTTTAGCTACAAATTTAA
ACAATATTCTAGTGGCAAACACAACAATACGCTCAGTATATAGCTTCAGCTCACAT
>4145-10245
ATGTTTGCCGGTTGAGGGTCGGCGTGGGTTCCGGCAGACAGGAAAGTGGCTTTGTTAACG
CCTCATTGGCCGTGGTCATGAGCGGTATCCAGGGATAAGTCACCGGTAAAGTCAAAGATA
GAGGGGGGGCTCGGACCCCGGGGATCGGTAGCGTGGTGTAAGCCGAAGTGAACGTTATGG
CGGTGTTGCAACTGGGGATGGGGCGTGTAGTACCCCAC
>4147-10244
ATGTTCAGCAATGTACGTTATTTCCCGTTCGAGACGATTTATAGAGTTCCGGATACTTTT
CTACGTTAAGCAGTTTCTTTTGAAGAAAGTTAGGCAGAAAGCCAAGCTAAAATCGGAAGT
GGAGTTACGTTTTATCCTTTTTAAAAGGAAAACTGATGAAGTCAATTTTTAGGGATTTAC
AACGTAATTTGAATGAACACACTCTGCCACTTCAT
>4160-10217
GTGTTGAAAGGACAGTTGAAACTAGCCTCCAGGATTTTTCCCACCAAAATTAAGGGCAAC
CATCTTGACTCGTTTGCCAGGGAATTTTTGTGGGACGTCGGACTGGATTATGCCCACGGC
ACCGGACATGGAATCGGTCACTATCTAAACGTCCACGAAGGTCCTATGGGCATATCGTGG
CGTCCGATGAATCAAGACCCCGGCCTCGAGGCTAACAT
>4162-10217
ATGAGTTTTCGGGTTTAAACCCTAATGAGGTACTTACCAATTAGACTGATTGTCCCACAC
AACACTATTAATACAGTTAGCACATTTTCAGCACGTTAATACGCTAAATTGTAAGTGAAA
ATTGTCGGAAAAACCTCAAAGACACAGCGCACACACTCACACACAAATCGACTGGGAAGC
AC
>4173-10203
ATGATTTAACATCACTTTTGTTGTTAGGGTTACTTTAGATGTTTAGACGTAAACAACACA
CTTTTAGGTTAGTGACAATTGTGACAGGGTCCGTGCGGCTTTGACAGTCCCGGAAAGTAT
TCTCTTACCGTAAAAAAAAAGTGGTGAAAACTCGTTCTTCTGTCGGGTGAACCAC
>4177-10199
ATGCTTGAAACTATCCGAAATAGACAGCGAACACAAAAACCCATCGGCGATTTGGTGTGG
TCTACTTTTTATGCATTGATTGCCATAACTAGAGCATAACCAATCTAGATAGTAGCACTA
AAAGTATTTTAAGATGAAATTTTATAAGTCTCCGATAGCCGTGATCGTCTAGTGGTTAGG
ACCCTACGTTGTGGCCGTAGTAACCCAGGTTCGAATCCTGGTCAC
>4194-10171
ATGTATCGCAACGATGTTGTACAAGATGCTGGAAACTCATGTTTCCTGTCTACATAGCAG
CAAGGATGCGGCCATTCTCCTATTCTGTTCCAAATATATATCCAAGAAGCGCTGTGCAAG
ACAGAAATACTCAGGAATGGGTCTGAAAATCAATGTTTGACGACGCTGGTTTTTGCAGAT
GACATGCTTAGGAAACTACAGGAAGAATACGAAAAATGGAGTATGAGCAT
>4201-10156
ATGTGTGCAGCGGAAACGAGAGCAGACACAAACCGGACGAAAAGCACACTATAAACGCGC
GAAATGAGGAGCGATCAAATTAAGAGACAGGCAGCCAAGCAATGAGATCAGGGAGCGATG
CGATAGGATGCCAGATGGTCACGAGGAAAAAGAAGGGAGTAGAGACAGCAGGATAGGAAT
CGATAGACTTGCCAAGGCTGCATACAAGAAGAAACCGAACAC
>4203-10154
GTGTTGCTTCAAGAAGATCAGACTTGGAGTCTCTGGCTTATAATATGATTTACTGGTTGA
CTGGTAAATATGCTTTGTATAGAGTTTTACTACAGGAAATTAAATTGTTTCATTTAAGGT
ACTTTGCCTTGGCTTGGAGATGTGAATGATCCAGAGTTGGTGGAAAAGAAAAAGAATAAA
GTCTTCAC
>4204-10149
ATGGACGATTTCGCCCAAGTAATTTACTACCAACCTAACTGACATACAATATTAAAAAAA
CAAATATTTACTCAGGCTCTGAAGAAGGTTCAACCCTCAGCAAAACGCGAAGGCTTTGCC
ACCGTGCCTGACACGACGTGGGACGATGTTGGGTCGCTTCGCGACGTCCGCGAAGAACTT
CAAATGGCCAT
>4211-10137
ATGCATTTAGGTTGGTGGTGGATTAGTCAGTTCTTACTGAGCATCTGCACAAATTTCAGT
TGGACTGGCTTGGTACAAGTTTTTTATGGAACGACCTGGAAGGGAAATGTCCCTAAAATA
TACCGGATTTGAACCTGTGGATCCTCACAACGCCAGTCTTTTTCTTATGAATACTCATCA
TTCTTTACACGGTGTACGGCCGCTAACACCTGCCATGGTTGAAGTTGGAGGAATTCAT
>4231-10105
ATGTTTTTAAAAGGGGTAATGGTAATCGTTTTCATTTAGCTGATTGAAACATAACAAATT
AATGTTGTAGCTGGTTTAATTGATGTTTTAGTGTTTTTATTACCAAATTAAGGTAAAAGA
GTTTGCATGGAGACCGACTTTTTTAAACGATTATTTTTGTTGAAACCTACTTGATACACT
TTTGCTTTTCAAACCAT
>4232-10104
ATGAATTTGACATGGCTCATGATCCAGTAATTGTCGTGAAATAAACGGTTCGTGCTACAC
TTAAGGTTAAATTCTCACGACGACGTGAACCAGGTCAGTGCCAAGCAGTTCCATTTTTCT
TTAATAGTCGCCATTTTATGCTCTAAAAAAATGTCAAAACTCCCACTAGAAGACCATCAC
AAAAATCAGGTTTTTACTGACAAAAATGTGGCTTAAGTAACCGAATACATGATCAATAAT
TTTGCAT
>4234-10102
ATGCGTATCGGCCGTATACCAATGTTGTGCATTTCGGACCATTTGCTATGCGATGGTTTT
CCGAACTGTCCTAAAAGTTCGACCAATAGCGACGAGGACCCAAAACTGTGCAACACGGCC
AAAAATGCTTGGGAAAACTTGGTCGTGGAGTTGGTGAAAAAGTACCGCACCCACGATCCT
AGGTTGCAGGCCAATTCGACCGAAGTACCAT
>4241-10085
ATGTTTTCATTTAACTTAAATAGTCACTAATAAAGAGGGTTGTAACCTTCGTAAGGTAGT
CGCACTTTAGGGTACTTTTCCATGTGTTTCCACAATACGCACAAGTCTAAAAACCCGTCC
TGTTTACCACTGAAGTTTAGATTAGGCAAAGCTTGTCTGATCATGTGAATATCACTGGAC
ATTCCAAAACCTACCAATAAACTTCAATAAACAACACCCATACAT
>4251-10073
ATGATAATTGCCAAGTACAATCAGAACGTGGACCACTCTGCTGGAGGCTCTAGTGGCTCT
AACTCTCCTATTGCTTGGAAATCACCAGTCTCTGAAAGAAGAGGGAGAGAAGATACTGAT
GTAAAACCTACACAACTATCATCAGGTGATTATTTTGATCCTTTATCGAATCGTGGCAGT
TAAAACTTGATTTCAGTACAAACTAAACCATTGATCAC
>4271-10040
GTGTCATTTGTGTTGCCTAGAAATTTGACCATGTGGGTTATTTGCAGCAGAATGTAAGCT
TTGAGCTGGCTGAGTGCCAACAGGTTGTAGAAGTTATAGTAGAGTTGTTGAGCTGATTGC
GGTACGTTCTCACAGGAGTAAGAGTTTATGCTGGTAAACTGAAAATCGATAGTCTATAAG
ACTATAACTACCACATTCAC
>4285-10023
ATGATTAATTAAGACAAATTCACCAGACGAATTGTTATTATCAGCGGTAAATTCAGAAGT
ATTGAAAGCGTTGCATTGAGGTATTATATTACGTTCTGCTATAAATTGATGAGAGGTAGT
GTTCAATGGTTTTATATCAGAAGATGTTCTTACAAGTTTTATTTCATCATTTATCCTTCT
ATAAATTTGCCTGGTCCCGACCACAGATTTGTAGTGACTCTTAGGCAT
>4291-10007
ATGGATAGTCTCCTTTGGCAGTTTCCCCTGACAACATGACGCAATCAGCTCCATCCAATA
TGGCGTTAGCCACATCGGACGACTCAGCCCTAGTTGGTCGGGGTTTTTTTACCTACACAA
TTCAATTAAGAGAAAATCAACGAAAAACAATGCTACTTACCATAGATTCCAGCAT
>4301-9987
GTGCGATTGCTTAGGTATGACTTAAACCATCTTAATATTACTCCACCAAACCCCAAACTT
GCCAACTTTTTAATCAAAATGTCTCTATTTATAGTTTCGAATGCTCTACTGAAATCAAGA
AGCACCACCAGCACGTAACAATCTCGATCAAGCGCTTTGCGAAAAGCATCACAGACATTT
ACTATAACCGTTTCAT
>4302-9983
GTGAACAACGCTCCTATATCTAGTCCTAGCTTAAACCTGTCTGTGAATGTTAACTGCCAA
ATGGGACTGGTCCAAAGTCCAGTAAAGCCGAGATGTTCTACTCGGTTAGACCTTACTCCA
ACCCAACCTTGGCTAAATCCAATTCCTTTTTCTAGTGATGTAACCTCCCCACGTAGTTTC
AC
>4313-9969
ATGACTTTCCCGGCCGTTTGCAGGTACTGAATGTTCTGAATATGCAACTTAACGTCGGAA
ATGTGCTGGGACGAATCGAGATCCGGTTGTCTTGGAAAAATCGCTTTGCGATTGTTTGTC
CTGCAATTGTTGCGCATCGCAGCACCATCTCGGCCGTCGGCTTCGCAGAACCCGTAAGGT
ACGTACAGGTTCTCGTTCGACAAAGATTTTCGTCTGGATTTGGCAC
>4325-9954
ATGTTGCCTTGGCTTTCGGTAGAGAAACCAATTAAACCTCAAGCTTGTCTGCATCCTTTC
GCCTTTTGCCACGCTTCTGTGGTACCTTTAGCGCCTAGTCATTTAGAGCGGTAGTTGTTC
ATACCTCTCTGTTACTTAAATGTGAAGTTCGGCAGTTATTTGGCTTTCTGAAGATCCGAG
CTTGACGAATTCTACCCTATGAAAGTTTACCTGTTTCTGTTCCGCCACTTTGTAAAGGGT
TTCGCAGCAT
>4327-9951
ATGATGACGTCTATTCACTGTGCCCCATAGCGGGTCAGTGTAGCAAATACTCAGGTGTTC
ACCTAAAAATCCTTTGTTTACTAATAGTTACATACTAAAAATATGTGGCAGTCACCTTTT
TTAATAAGCGTTCCAGCTTTAATTAGAACAGAACCCTGATCCGTAAAGGTTTTATTACAA
TTGGCACTGCAACTGTGTTCTAACAT
>4368-9893
GTGCATCATTTGCCTATATCACAGCACAGTGGATAGTTTATGATTGGTCAAAAAAGCAGC
TTTCAGCTTGCTGTTTTTTTTCACTACGAACAGTGCTGATTTACGTAAATACTGCATACG
TTGACTTACCATTAGCCACATTTTTGTAAAAACTTTATTCCAACTTACCTTTTCCTTGTC
GCCAAACCAATCCAC
>4395-9862
GTGCCAGAGTAGTTTGATAAACTGATATAGAAATCTGTCTCCCGGAAGTAAGTAACCTGA
TACATGAACGAATGATGTTATTGCTAAGTTTAAACTTTTAGACGGTTATAAAACATAATC
GCGACAATGATAATAACGTAACTCGCTGAATTTAACCAAGGAACTCTAAACAATGAATGA
GTTAGTGAAAACAT
>4410-9844
ATGCGTCCAATTTGGCCCACTTCGTACAAGTACAAGTTTTTCTCCCACTTTGACTGTCTC
TAGACACCGTGCATAGTTTTATCGGTCATGGGGCTGTTTTCAAATCATGTAACAGATGAT
ATTGAATCTACACCTGACTAAAATGACAAATAGAAAGTTGCTGCAATAATAATTTAAATC
GAGGTTGAGCAC
>4427-9818
ATGTGTTATATATGATTACAAGTTTTTACAATGTCCGTTCTATATAGCGGGCCAACGAAA
ATATACACCTTTAGGTTTTTTGCCTCAAAATGCAGCTGCCGCGTGCTGATCGAACCAGCT
GTCAATCGACGAAACAACAGGTGCGTGTGTAAAACCTTGCGGGTAATTGGATCACTTTGC
TATCAT
>4439-9800
ATGGCGACTTCTTTCTCGCCAGAGAAAAGCCATTTCAAAATAGCCCTTCCACTCTAAATG
GAGAAACATTTTGTAGGAAAACGTCGTATCTGTTTCCGCAATTTGACGCTTAGAAACAGA
ACAAAAGTAGTGGAAACGACAGGCACATTGACTGGACCGTGAATTCACTTCATCGCAATA
TGTCCATTAAGTTAGAAAATTCCTTTTGTGTGTGTGGAAAGGAAAACCGAACTTGGCAGA
TCACACCTCGTAAATAATCAC
>4444-9793
ATGTTTTTACTTTTACAATTTTTTTAGGCAATCAATTAATAACTCAACAACAAGCTGTTT
CTCTCCAGCCTGGTTCGGAGCTACCGCAAACCAGAATGGCTCTACTTCAAGATGGAACGT
TTGTCACATTTTCTAGTGTGGATTTCTTAAGGAAAAACCTGCCAGAATTGAGTAAAATTG
GTGAGTGGGTGGTAACGTTCAC
>4449-9785
ATGATTCCTGACTGAATGAGGAGCACATTTCCAAATCATCTGAAAACTTCTAAATAGTTT
TGAAAGCCTCTGGGAGCTTCTAGACTGTTTTATAAGACGTTTGAAAGCTTCTGAGCGGTT
TCAAGAAGATTTGGAAGCTTCTAAACTATTCTTGAGTCTTTTAGAAGCTTCTAGGCTGTT
TCAAGAGCAT
>4451-9783
ATGTAAACTTAAACTTCTGAATTTCTAAATAATGCGACTACCAGAGTAAATAGTGATAAT
TCAAATTCAGAAGAAGCAACTATGAGCTCTGGCATCGGTCTTCCTATCGAAAGTAACACT
AATAACATATCACTTCAGAACAGTACTTTTATAGACAACGAATCTAATTTGTCATGTAAT
TCAGATCTATCTAGTAGCTTACGATATTGGGCTACTATCAAACATAACAT
>4455-9770
GTGTCGAAAAAAGCCGGGAAAAAATCTGCCATCCAAAAACTGGCGTGAGAAAACGTCAGA
CGTTGACTACGTTTACATCAGCAGCTTACGTGTAGTTCAAATTAATTATCCACTTTTTCG
AAATGTGTCTTTTCTAAGCAATTAGGTATCCACTACAGCAATACAAGCAAGGTTAACTAG
TGTAGTGGGTATGACACTTTGTAAGGAAATTTAAACCAAGAAATGATTACCGGTAGTAAA
CGTACTCATCAACCACAT
>4462-9760
GTGCGATTAAAAAAAAATCATGGTTTAATTGAAGAAAATAGCCATTTTATGCGTTACTCA
ACCTTATAAAGTGCTAATTGCCCTCGGCAAAATGTTAATGAAAAGGAATTTCCAGTCTAA
CAATAAGTCTTTGTTAAGTAGTTTAATTTCGAGTACAAAGAGATATATTTGTCTATTAAT
AGACCGTGTTTAAAGGGTTGGAGTTCAAGTTATATTATTTACACGGTGCAT
>4464-9756
GTGAATAATCGATACTTTTATTGTCGCAATCGTCCCTTTAAAGGCCCAGCTGGAGTTGAA
GGGCTTTCCTGTTCTTTAGGGTGCGGTAGCAATTTTTGCTAAGTATTTTTTTACTTCAGA
TTTAATGTGTTAGGTTTCTTTATATGTTTATCAAGTCAAATTTCAGTTTTTTATTTGTAA
AATAGTAAAATTTCAT
>4474-9748
ATGTTCTTTCTTTGTACTGCTGATTAAAACTATGTCGTCCGCAAAGCGTAAATTGCTCAG
ATATCCACCATCCACGCGCAAGCCCTTTTTGTCCCAATCTAGTCTTCTCAATACGTCCTC
CAATGCAAGAGTAAATAACTTAGGGGATATTGTGTCTCCTTGTCGGACGCCTCTGTTAAT
TGGTATTCGATTGGTTGTTACATCTTCTTGCACTTTCAC
>4480-9736
ATGTGGTAATTCGCACCATGCGGCACATACCGCCGGGGATATGTATGCAGAACAATAAAC
TGCTGACATCTGTCACCTGAAATCTTAAGTAATTGTACACTTTTTGTTTGGCCTGTGTCG
GTAAAGAATCAATCTGTCGCATGGCAAAACAGTAGTTTGATACATACCGCCGGAGGCTTG
TAATGCAT
>4481-9735
GTGGGTTTAACGCTTGCCGGTAATTTGTTTTAAAATTAATAAACGAAATATGCCTTCCAT
ATCTAAATTTGTTCGGTGGTAATGTTCTTTTTCCTTTCGCGATGACTCAGGACTTTGGTT
TGGATAATTCTGGATATTTAGCTTGTGAAATGATCAGTAAACGCGGAAGAATTACACGTC
AAATAGGTCAC
>4485-9730
ATGTTTCCTTATCTTGATATGTGAACACGAGCGGCAGGATTTTCCACCAATGGTACACGT
CCTTTACTGCCATTAGCCTAATAGTAAAAACCCCAACAGAAGGTTTTTTAAATTAAAAAC
AACATCTACTGTAGTAGACAACGTCTTTGACAAACATTAAACTCTTACTGCCATTCAGAG
TGGCTTATAAAAGTTGGTGAAATAGGGCTTCGTCAT
>4486-9729
ATGGAGGGCATCGAGTCCTTCGGTCGTGGCGTGTTGGAGCTGTGTATCGGTTTCACTAGG
TCGTCGATATCCTCTTGAAACAGATTTTCGGGTCGTGGGGAAGTGAACGAACGTGCAGGT
TTGTACGTCATTCCCGATACTCCAATGCCTACATCCAGGTTGTTGCCTGGTTTAAAATGT
TCCATGTTCTGCTTTTTTCGGGAAATCTTATTAAACTTACCAATATTCAT
>4487-9728
ATGCGGCAACGTTGAAATCACGAAAATATTCTAGATGTATTCCTTATGATCATACTACTT
GATAACATTTTTGTTTCAAACATGTATAATTTTGAATTTCCTAGATACAGTACTTCGCTG
TCTGTCAAACAGTGACAGAAATTAACCAACGGTTTTCGCCATTACGCCTATCTCTATTAA
TAAGAGCACTTCCCAT
>4499-9713
ATGCTCCAACATGCAAATAACCCTGTTAAATTTTACCCTAAACCGATAGAGGCACTAGCC
TAACTGTTTAAACAGGTCCGGGGCAATGTTAGCCGTAAATTGGAATTAATATTTATCGGT
ACTGATTGGCTTACGTACCCAATGATACGTATCACCAATTTTATGGGTTAGCAT
>4504-9710
ATGAAAAAAGACGCCCTATGCTACTACAACTTAAAACTCAGGTTAGTACTGCCGTCAAAC
TACGCCTTAAACTTCGGACTTGTCAGCTAATGCATTGCTAGCTTTTTGTCGTGTTGTCAA
AAAAATTGCCATGCATGCAGCATGCAGCTTAAAATAATTGTAGTTTTTTAAATTTATATT
ACAATAATCTATTAATTGACGAAGATTATACACTAAAATCAC
>4511-9706
GTGTCGCTGAACCTTGCCCTACGTGATACTCCACTTTATCCAAAGGAAAAATCTCCCAAG
ACTTTTCCAGCTAAGGTAAGGGGGACGCGTCGTTGCGTGCGCTTTCAATTTGCATTAGTT
ATGACCATGACCACATCGCATGTCGGACCCAAGGACACTGCTAAAATATACATCAGCAC
>4521-9697
ATGATGTCAGAATATGGTGAAACTTTTTTTGGAGTTGTATTTTGCTTGGTTTGGCTTTGA
TTGCAACTGACAACCGTTATACGCGCCCTTATTTCAAAATTAATCCCTTCAGAAGCGAAA
AATGGGCCCTTGGCGTCCTTGATGCTCGTCTTTTTATTGTGTGCATCGAAAAGGACGAGA
ACCGACAGCAATTACAT
>4522-9695
ATGAGGATCGCAAACATTCGTAACGGATAGGCACCACAAGAAGAAGATAACACAATTTGA
GCAATTACTGATACTGACTCCAGATGACAAAGATGTGTTTGCATTTGTATTTATTTGTGC
ATTTTGCACTAAAGCTTCTCAACGAATCCTGGATGCAATTCTTCGCTTATTCTCTACGGA
ATTGTCGACGTAACCTTCTGCCATTGCGACTTCCAC
>4526-9690
ATGACCGTTGTAACTCTTAACAATTCAAACGGAAAGTTTAGGAAAAAAAGGGCAACAGGT
ACTAGAGATTTGCTGTAAATGCCAGTCAGAGTTGCGGTCATTACCAAAAACAGGAAAAAC
ACACGGAAAACCCCACAAAAACCGAAATGGTCAAAAAGAATCGAGCTAGCTAATCCAGGA
CAATAATTCTACAGTTTCCCAT
>4533-9684
ATGACAGAATCACATTTAGGTAAATTGTAGTTAAGACTAGGTGGGGGATATTGGCGTTGG
AGACGGGTTCCAGCACCACCACCTGGGGCCCGTTATAGCCGCTGGCGTAGGTCATGTTCA
CGAAGAAGCTGCCCTCGGCCAAACCGCGGGGGGAACGAACGATGAAATTGTACTCTCCCG
TGTCTGCCGACATCACTTTTGTTAGGAAAAGGACAC
>4544-9667
ATGAACTTATCGAGCGCACTAGTGAAGTATCTCAAACGGACATCAGCCTAATGGAAGAAA
CTAATCAGCAAGTTGAAGAAGAATTGGAAAACCATCCTTTGAATGATCTTACAGATCAGC
AGGTGATCGACCTGGTACAAGAAGTGGAAACCGAAAACCGACACTTACAAGTAGAAAATA
TATTGTTTGAATCATTTTTGCAT
>4554-9652
ATGGTTCAGCTGGTAACTAAGCACAATAGAATTGATGGTGTATCTTGCTTTAAACTTTCA
CACTTGTACTGTGATAAACTTACTACACTATGATCCCTTTATTCTCTCATTGGCCAACTT
GTTGTTCTGAAGGACTTGAACAGTGAACTGAAGTATGAAGGCAGTTCCCTACATTAAGTT
GGGTGAGCCACTTCCTAAAGCCACTTATTATAATATTTCTGTGTAAATAGGGCACAT
>4564-9642
ATGGATATTTACTAGCCACAACTTTGTTACTATGAGTTCTGACCGGTGATTTCATACTTA
TAACGTAAATTTTGTTGATTAGACTATATGAGAATCAAGGTGTAATACTTTGAAGGTAGT
AAAAGATATAGGCGCGGCGACACCTTGCTGGATATCAGAAAGTTCCAAAGTGCAATTAGG
TACAACGGGGCTCCGCGATAAATTACGGCATATTTCTATACTGGCGCAAAGTTTAAATAA
CGTCAC
>4587-9611
GTGCAAGTTAATATTAAAATCACCGCCAACCACAATTCTATACAATGAAAACTTACAAGC
TATCTCATCCAGTACCCGTTCGAACGCCTCAAAAAAGGTCTCAACAGATCCCTCTCCTCT
TCTGTACACACACAAAACAATCAATTTAACGCCACGCTCAACAGCACACGCCATCTCAAC
AGTTCCATCAACACTATATTGCGACAGTGACTGCTCATGTTCAAAATTGTATTGTCCGTC
ACTATAAATGCAGGCAC
>4596-9598
ATGTTCTCTCTGTCTGCTATACACAAACGGTCCATAGACTCAATGAGCGCGAGTGAGTGG
GGCACTTGAAGCGGAAGAAACTCTGAAGGGTTCGGAATCACCCTGAGCAACCCCCCGGCA
GCGTTGTGTATCAAAATTCTGCTGTTGCAATACCCGTCAGCAATGAAAATCTCTCCAGTT
GTGGCCAC
>4597-9598
ATGGACCCTCTACAGTACTGTCCTTATTAACTAAAACTCCACGTTCATACCTAATTAGTG
ACTAAAACAACTGTGGAGTTGATACGTACGGGTAAATCGTGAAAAGCTATCCCCAAATGA
TGTCCGTTCTTGGTGTAGAAACAAGTGTTGTCAATGAGATTGACCCCACATCCAATTACG
TCACCGGTGGTGAACGTAGGACCATAAGGCTGTCCGGTGCCGGATGAACAGAAAGAATGA
CCGTCAT
>4608-9589
ATGTTTTGGACGTTCCATGAGTAATTACTTTGATTGCAAGTTTCAGTAAAGGGACAAAAG
TCCCACCGGGAATATGGAATAAAAGTCAGACTAATTCGCTTTTAATGACCTTAAAAGGCT
TGCTTTGTTTAACCAATCAACTAATTGATATTCAAAATAAAACTTACCTTAATGCCGATA
TGTATAGGAAAGTCCTGGGACGTTGACAGCTGAGGCAACGACGATAATACTGGAACGACT
GGAAGGGAACAGGACAT
>4610-9587
ATGCTCCAAAAGAGTCTGTAAAGAGATTAATGGATAAATTTGCCGAAACTGGATCTGTTA
GTGATGTAAAGACAACAACGCGCCATCGACCAGGTCGATCGACCGAAAATGTCGCAGCTG
TACGTGATGATGTCATTCAAACTCCATCCACCTCAATTCGACACCGAGCTCAGCAAATTG
GTGTCTCCAAATCCACTTTGCAGCGAATTTTGACGAAAGATTTGCAT
>4624-9573
ATGTGATATCATAAATTCTGTTTGAATAAATTAATAAAACGGTGGCGGCTTGTAGGTAAC
ATATATGAAATTCAACAGACGGATCTTCTGGCCTCCTCCTCGATGTTTATTGGGTTTTAG
GTGAGATCATTAGTGGTTTACCAGTGAACAATATAACGGTGTTAAAAAAATCATCTATCA
ACAGATTAATTGGTATTGACGCTTTATCGTCTGATCTGCAT
>4631-9565
ATGTTGTTTACTGTGTATTTTACCTGAATGTTCTGACTTTGATAGAGAATGTAGTTGTCC
TTGATGTGGCAACGGGGAGCCATTATTAGTAAGAGTTGGGTGCCTTGTAAGGACCAGTTA
CTCAGAACCATCTTATGTCTATGACACTCGCTGTGGCCGTTCTTTGTAAAAGGTGCTACC
TCTCCAACGCCAACCCCTGCAC
>4636-9562
ATGCATACAAAAAACCTTACAAATACCATTAAAGACATAAACCTAACCAACGAACTTGGA
TCAGACCACCTAGCTATAACCTTTAACATAGACTTACAGCATACGCAACTCCCGCCACCT
ACTCAACATAACACTAAAAAATTAAACTTAAATAAAACCGACATAGAAAAAGTAAACCAA
CAC
>4637-9561
ATGTAATTATGTCAATTGCGTTTATCCGGTTTATCAATTCTGAATCCATTGTCGTAGTCA
AATTCAAACTTGGAGTATTAATGTATTTTAAAATTCACTGTATTGTTCTGTGTCTTGTTT
GAAAGGTATGTAATGCAGGTAAAATGTAAATTTAATCACCTTATTTTAGATTAGTGAAGT
TGTACAGAGAAAACGGCACTAATGAGACGTCATTGTGTGTGTGTCATCAT
>4639-9558
ATGTATTAAGTGCTGACATTGCAAAAATGTATCGGCAAATCTATATTAAGGAAAATCAGA
GACAATTACAAAGAATTCTTTGGCGTTTTAGTCCGAAGGATAAAATATCTGTTTATAACC
TTAACACTGTTACTTGTACTGGTACAGCTTGTGCCTCCTTTTTGGCCACTCGGGCTTTAC
ATGAAGTAGTTTATCTTCAT
>4650-9540
ATGTCATTAATCGGTATAAATATTAATAGCGGGACACATCAAAAACGAGAGCTTTCTGAA
CAAATAATTATCAGTGTGCTTGTCGATAGTTTCCTATTAGCGTATAAATCATGCAAATTT
TGCAGCGCGTTTTTCAGATATTTGCAGACTGGTTCGTCAGTAGCGTCCGTATCGGCGCCA
GCCATATTAAAAGTTATTGCAC
>4676-9508
ATGTTGCGCAGCCGCCATATAAACTAGCGGGAAAGTTGCGCGCTAGATAAAATGATCATA
AGAACTTCCCACTTCCCACTTTCTGTCGCGTTTAGTCGAGACTCAGGATAAAGTCGGGCG
TCGGTATGGGAACGATATAAAACCACGTGCTTTACCACATTTTTTCTACTACAC
>4679-9495
ATGTTAACATGACGCAAAAAGGCTATAAAAGATTGACAATGTAATAAGATAATGATAGGA
AGTGGTGTCGTTCCAGTTAAACAAATGAAAGCCAACTTAAAATGGTCTAATAAATTGTTT
GAGGTACTATAGAGACGATCGTGCCGTAAATGTAGCTTAAAGTGTTTTATATCTCGCGAT
TATAAATCTTTCTGACGCTGCCATTTATGTACTGTTATCAGTTTTGCGTTATTACATGGC
AGCAT
>4693-9474
ATGATTTAGTTTACCGGGATTTACTTTAGCTATTTTCACATAATATTCGATACTGAAATT
TGACCATATCTGTCTAGTCATGTTGATAGAGACTTTGAGTAATTTTCACCTTCTCATTAA
TTATTTAGGGCAATTCAAATCAACTGCATGCACAGTCACCTCTCATGGTGTTTACTCGGT
TCGCCGACTATCGCTGATCTGTTACACTAACTTACCAACAACTAGCAC
>4709-9446
ATGTATCGAGCCGAACAAAATGATATTTGATAGAATCTTAGGTTGTTACTCTTGTTTAAC
ACACATCTGTTATTGCATACATTTTACAACTTGCTTTTTGTCAAATGACGAAGGAAGGAA
GGAGTGTCAGGATGGTAAATGCCAGACAAATAGCAACATATTTGTATTTTTGGACTGTTT
TGCTAATTGCCACTACTAAATGCCCAT
>4712-9439
ATGCCCAATTTGCTAAAAGATGACATGCGTTTTAAGCAATAGACAACATGCTCTACTAAA
AGATGGCATGGCCATCTTGCCAATAGATGACACTCCCAAAGTTACATTGGTACTCAGTTT
CTTCCAAACATAGCTAATTCTCTATCTCTTCACACTGATTTCCGGCTGCCATACTCTAAA
TAAATTTTGGTCCAT
>4721-9423
ATGGTTGCGCAACCTGTACTTCATGGTAATTCGGTATTAAATTTATGCAATCAATATTGT
ACCTACGTTTTCGTGCAATATCCCTAAAACGCACCAAATGGTCTTGGCTTTTCCCCAGGG
AGCAGTTGCTCCTTTCTTTTATTTCAATTAAATAGAAGCTCGAGGGCGATGCCAT
>4730-9409
ATGTTAATTATGTCGGATTTAGGACGGTAGAGCGAAACTAGTTGTCAACCAACGTTTTGA
GATTCTTTCTAAACGTTCATCAGAGCTAGAAAGTTTTAAATCTTTGGAGAAAGTTGAGTT
TTTAGTGAAGAAGGTTTGTTTGAATCCAAGCTTAAAGTACATTATTAATAAGACGGTAAG
TATGTAACAAGTCAGCAGTTGTGGAACTTATATGGCAGCAC
>4735-9405
ATGTTTAGACTCGTTTAGCTGACTGGGAATTTGATGATGTTTACGGTCGACCTGTGCAAA
ATTACCCGGTGTCCTGTCCTGTTATAATGAACGGGACGGAATAACGTCCTGCGGGACGTT
TCGCTAAATTGGGTTTCGTGTTCAGCGAAAATTGGATTTTTTTCTCTCAAACAAAATGAA
AAAGTTTTAAACACTAATTTGAACCACCCCCCGTATCGTTGACAT
>4737-9404
ATGTTAATAATTTGTAGATCATTGTCCGCGCCTGCTCCTACTACCCCCGCGTCACCAAAT
AAGAAAAAGAGTTCGTTTAGCTTCAAATTTCCTTCAGTTCACGATTCTAGTGACAAAGGA
CAGCCAGAAACCAGGAGAAACTTTTCTGAGGAAGCTTTATCAACAGCTGATTTACAGGTA
ATTTGATTATGACTGTTTGAACTTATTTATTGCAC
>4745-9396
ATGTATTTCTATTTTAATAGCCTGACAAATCATAGCACGTCTTTCAATTCTTAAATTATT
TAACAATGGTAAATCATCACAAAATTGTCGCCAAAGGTTGTGTAATTCTGGAGATGCTTT
TTCGTCCCAATTAATCCGCTCAATCCATAGCTTTTGCATTAACATTTTTGCCCTCAC
>4750-9394
ATGTTTCAACTCGTTGGTGTCTTCGCAGACTTGCAATCTTCTGGCCCATCTGGTTTGACC
AGACTATGTCTCGTAGGCATATTGATAGTGCGGATGCTTTGTTGTCTTCACAACCATTCT
CCGAAACAAACTAGAAGCACTAGCCAAAAACATCATTATCAAATACCAAGCGGGTTTTAG
ACCAGGAAGATCGACCACAGACCAATTATGCGCAGTAAAATAAGTTGTGGAGAAATGCTG
GGAATATGACAT
>4764-9376
GTGAAACCTGGTCACATCCTCAACGACGGGAAGTTCTAAGTTAAATTTAAAATCGCTCGA
TACTATGGAAAACGTAGCGTGTCCTGTAACCTTGCGGGACAGGCAGTCGAAATTGAAATT
GCTTGTTTATTTTTCACTCCAATACTTCCAGTTATTTTAGGAAAAATTGTTTACCAACTG
GAGAGTCGTAAAAACGAACTTACGGTTCATGCAC
>4794-9338
ATGACATGTTGTTTCCCCTGTCTTCTCACTTTCTAGCATACTCAGCACACTTCCTGTTTG
TTCGTCGCGTGTCTTATATGCTTCTTCTTTAAGCTTGTTAGTGCTTTCCGGTCTGCTTTT
GCTTCTTATGATTATTGTTAGCCTTTCCTTTCCCTGACTCATCGTTTTTTTTGGTTTGCA
ACACTATTGTTGTTTTTGTCCTTTCTCACTGCAGTTCCACCACTCCAC
>4797-9336
ATGTAATGTCATTTTGTGCAACAAGTTATTGTTTTCTGAGTAGAGTAATTTAATAAATGA
CTGTGAAAAATGGTCAAAGCATTTCTGAACAAACCTAAAGGAACGAGATTGAGAAGGTAA
AATAAACATACTAGACGCTTTATTTTTGATCTTTTGTTCCGTAAAACTATTTCAGTGCCG
CAAATTTATTTTATATCTCAC
>4800-9334
ATGCTCAAAAAAATTATTAAAATCGAGTGAAGAAACTGACATCCATTCGTTTTGACGAGC
ATTTTAGTTACAAAGTAAATTCTGTAATTAATTCCTAGATCTTCATTCATGACATGAACA
TTCCGGCATGCCAACCGAAAATTGCCTGCAACTAACACTTTAATTTACCGAAATGCAGCG
TAGCAGAAGATAACAC
>4830-9303
GTGACATTATTTGCAATTTTGTCCTGTGGGCTCGAATTGTTATGTAGTCCCCAAATTGGA
TGAAATGTCAATACCTGCTCAGACAGCAGGGCAGCCTTCCAAGCGCTCAAGGCTGAGGAG
ATCAGCTCCCGGCTGGTGCTGGAATGTAAACCAATCTTCGAGGCACTCTCGTTGGAAAAT
AGCATCCCCCTCAT
>4844-9288
ATGCAATACTTAAGATTTTATTCAGCAGTTTTCTAATACATAATTAAAAATGTTTGCCTC
CAAGCAGTTTGCCACCCAGCAAAATACCTACGCTTAATTTCCGGGTAAACTTCATCCCAG
TCAAGTTGAATGGGCCACGGGATATTCAAATTCCTACCCAGGCTGGCCAAGAGGTCTGCC
CTTTCATTACCCGCAATGCCATAGTGGCTCGGAACATAACATAATTTCAC
>4850-9284
GTGGCGGTGGAAGCGGGCAACAACTCCAAATGTGCCCACAACATTAGCAGAGCTGGCTGA
AATACTGCAGACAGGTGAGTGGCCTAGATATAACAGCTGTACTAATGGCCCTTTCTTTTC
AGGGACAACTGCGGCTGGTGCTCATAGGGCTGTCGTTTTTGCAAATGAAGATTTCATTCG
CAACTTCGGCGACTCTATGTACAC
>4853-9281
GTGTCTAGAAGCTTGAAATGACATTTTCAAGACTATGAAGAATGTACAAACTGGATTTCA
GGCCTGATAAGTCAAAAACTTTGTGAAACTAGTCTTAAAACTCGATTTTTCAGGCTGAAA
ACAGTCTTAAAGTACTAAAAACTAGATTTTTAAGACTAGACTAGACTTATTAGTCTAGAT
TTTTAGGAAATGCTCGAATTTCTAGCAC
>4866-9268
ATGTTCAGAAGATTTCTGTACCTATACACAACCAAATGTAAGGGAAAGGAAGTTGAATGC
GCTCATCGATTCTGGCAGCCAAATAAGTTATCTTAATCAAGATTGCAAACCAAAATGCTA
GAAAATTTTGATTGCAACATGATAGTTGACAATCAGTGCCAAAATTCGACAGAAGCAAAA
GCATAATAGTATATTACACAC
>4867-9268
ATGCTTTTAGACTGTCTTGAAATATTTGGAAGCTTTTAGAGTGTTCTAAAAGATTTTGGA
AGCTTTTAGGCTGCTTTGTAAGCATTATAGAGCTTCTATAGTGTTTTGGAATGTTTTTAG
ACTACTTCAGGAGCATTTGAAAATTTTTTGGTCAGTTTAAATGTGTAAATTGATACTTAC
ACATTTTGCAGCAT
>4874-9259
ATGTCGATTTCGAATGGGGTTACTGGATCATTTTACGTTTGAATTTGGAGAGCTTAGTCA
AAATGCGACAATTTCGTGACTGATTGAATAAAAATAGCTGGTTGCCCGTCAACTTACAAT
ACAACCACCATTACCTGATTTTCTACCTTTATACAAGGCATTCAATAGTGAGGAGACTAA
CTTGTAGGTTTAAAAAATATCAAAATATTACAAGCAC
>4885-9247
ATGATTGTACTAGGTTGACGCACAATGGAGGAGAAGGTACAACGGCTCTTGCGTGTCATT
ACCAAAACAACGGCCACACATTTGATTTTTCGCAGCCGAGGATACTGGATAGTGCAGTGA
ATTACAAAAAACGGGTGATTTCCGAAATGCTGTGGATAAACAAGTGGAGGGACAAAGCCG
TAAATTTTAGAACTGATACCCAAAATTTAAACGTCATTTATTCGAACTTAATTGACAT
>4895-9234
ATGTGATTCAGTGAAAGACAGTTGGTAAAAATTCATCCATATTTTGTTTCACTCAGTTCG
TTATAAGCAGAATAGAGACGGAGACTTTTTTATGTCACATGGGACTTTTTCGTATATGGT
GTACCAAATAAGTATATGGTTTTTGATAACGTTTTTGTTGCAACTAAACAGCAATTGACC
AATCATAAACTGCCAATCCTGCGATGATTTCCAT
>4909-9215
ATGTTGGTCAGTCAGTCCCTTTATTGCTTTGGAAACAATTTGGTGTATATGGCCATAAAT
CTTCTCTTGGAAATATCTCTTTTCTGAGATTCTTTAGGGCAAAAGAGAGAGAATAGAGAA
ACACATCTGAGAGAACTCACTTTGCAGTTTTTACAGAACTGGACTGTTTCGATAATAGAA
AAACCTTGAGACTTACTAAAACAGCAGTTAATTCAACCATTATCAATAATTAATTCCTTC
CAT
>4918-9201
ATGGTTGATGTCAAGGAGTCGCTGGACCTTGAAAACCCTGGTTGCGATTCTGACTGACAT
TTACATCTACTAGGAATTGGTGATAGCCCTGTTTGTTCACAATGTGTGACGCCGGAGGAA
ATATCATATCACCTATTAGGAGTCTGCCATCGCTGGTCGTCTATCAGGAGGCGCTTTTTT
TGGCCACAC
>4919-9200
ATGAAATGTCAAAAACAGCTGTTTTAAACTTTTGGAAGGGCAAACGCGGACATTAAAACA
CACTTTCTTATGAATTTGGCAGGCATTTTATGGAATATCAACTGAAAGTCTTCAGAAAAT
CGCTAAATTTAGCTAAAACTCTACCAGTATTCATAAGAAAGTGTTTTAGTGACATTTCAT
>4951-9159
GTGGAGGAGCGCATGAGGCTAAAGCATGTAATGAAGAAAAATATAAATGCCCCAATTGTA
CAAAAATGAAACTACCGGAACTGGAACATTCAGCCAGAGATCAACAATGCCCTATTTACA
AATGAAGATTAGAAAATTACAAAAGAAGTATTAACTATAATACTTTTTTATAAGTGAAAA
TAAAGCGCAGAAGCCGGACCAGCATCAAAAAGTAGAAAAACACGGAACAGAATTACGAAA
CGGGATAAGTATTATTCAT
>4961-9148
GTGACAATTTTGAATTCTAAATACCTTTTCCAACTTGAATTTGCATCCAACAACCCACAT
TATCCCCAGCAAAATCAGTCCTGATCACATCCAAAGTATCAACAGGGAACGGCCTGAAAG
TCACCGACTTCTCGTACAAATCATGCCAAGTGCACCGCAATTTACGAGCTTTGTCCCACA
TTTCTTGCACTTGAGGATCGTACTGAATCAC
>4963-9147
ATGTAGACATCATCAGTAGAATTAGCAAATCAGACAACATAGAGAAAGTCAAAATGTTGG
AAAGACTGCAACAAAAATAGCTGAATAATAAACACATTGAAGATCCTGTTAATGACCAAT
CTTGAAGTAAATGGAAGAATTCAGCTGTAAGGATGACAGATAACCGATGAAACAAAGTAA
TCTTGGACTGAGAAACGAGGCTTATGTTCAT
>4970-9137
GTGTAATGTATGTTTGCGCCTAGTTTCCATGGCGGAAACAATCAGTTTACGCTCTAGGGT
TTTTGATCATGTTTTACTCTCTCAGGACAACAGGACAACCGATAAGTTATAGAAAAGCCT
GCGTTGTCAATGGTCGGTAAAATAGAAATTAACCACACAGGACCACACTGGTTGTTCAAA
ATGTTCTTTGTGTCCTTCCTGTATACCAT
>4975-9132
ATGACGTCCGAAGATTTCAGTGCCATTTTTAGAGTTGTCTCAGCTGTGATGCTATTTGGA
AAAATGCAATTTAAACAAGACAGAAACTCGGATCAGGCAACCCTTCCGGACAATACCGTA
GCCCAAAAAATTGCTCACCTGCTCGGTTTGTCCGTTACCGACATGACTCGTGCCTTTTTA
AAGCCTCGCAT
>4978-9127
ATGTTAATTATTGTTGTTTCCGACTTTCACGACAAAATTTTTGATACATTTTAACTTTCT
CTGTATTAAGAAATCTCTTGAATTTCTTCAAGTGTGTACACCAAATAGACGGAGCCATCC
ACTCACTGAAAAACAACAAAACATCTGGTACCGATGAGCTCAAAAAAATACTCGATCAT
>4979-9125
GTGTGTTACAGCTCTATGGGTAGAATTTTTGACAGTTGTGAATGTACAACTGTGGAGATT
ATTGACTATTTGAGACATGTCTTATGTTATGATTTACGTAACAACACTCAAAACTCAAAA
GAACCTCCATAAAGCTATAAACGTAAAACTCCACTTTACAAGTCATTGAATCAGACTTCA
GTAGACAT
>4982-9124
ATGAATCTCATTAAGGAAACAGGGTTCTTTCTTGTCTCTTTGAACGTGACCAACCTTAGT
TGTTTCCAAGGTAGAACCATATTTCATGTATACAAAGCCACTTGTATTCAGACGGTTTAA
TCTTTTCAATATGCTCCGGTAAATGCGGAGGTGTAATATATTTTGGTAAATTCATGCTTA
GAAATTTCGGGATATAATTGTGCTGGAAAGGCAC
>4988-9119
ATGATTTTCTGAAAACTGTTGTTATGCTATAAAAAAGCTCAATATTTGACAAGTTGTTCT
GTGAACGTATTTTCTCATTGGCTAATTGCAAGATTGAAGTGTTGGCGTCAGAGTGGCGCT
CCCGAGGCCGCGACCAGATGTCGGACCGCGATTCCCAGAAATCGGCGACGAGATGTCAC
>4992-9115
ATGGTACACGGTGACATGTCCACTGTTCGGGACGGAAATGTTACCCATCAATGCATCCAG
ACTAATTTGGCTGACGTAATCTGTGGTGGTACATTTCATCTTCTAATGCTAAGTCTACAT
GCGTAAATCTCAGTACAGTGGCTAGTGTGTGATTGGTAAAAAAAGCAGCTTTCACAAACT
AGAAACAGTGTTGTGATTTACGCACATGTGGACTTACCAT
>5002-9094
ATGGCCATGTCACGATTGCGCACGGCTGGTGTAAACCCCGCTGTAGGAGCAGGTCAATTG
AGGCTAAGCCTTTGGCGAGAAGCACTCACTGCGCTGCCTCTGCTGCAGGCAGCCAGTGAT
GCAATTGAACCCAGATTTGTGTTTAACAAACCCTACAAAATGCAAATAAAACAGAACACA
GAGTCAGATGCTGCAAATGCAATACGTATTTACACAGACGGCTCAAAAAGCAAAGAAGGC
TCAT
>5004-9093
GTGATAACAACAGCATTAGTAATAAACATTGATAATCACCTTCAACTTACCACTTGGTGA
TGCATAAAAAAGTGACCACCACACACCAATAACTGGAAGAGCATAAGACATGGCAGCAAT
AGTAAACACATATGACTGTGATAAAATCAATAACTTGAATGAACTAATGGTAAATAGTAT
GTAAGCTATTTGGAACAC
>5006-9091
ATGTCTGTGGTATGTACACATGCTTTTCAATTCACGACAAACGTCCTAGATCAGCTGTAA
TAAACACTCCAACAAAATGTCAGAATGAACAGCTGATCGAAATTAGTGGACTGTCAACCA
CGGGTTTACGTAAGTTATGGAAGGCCAATATACCCTTTTTAATGACAACCCATTTTTAAA
CTGCATTGTACGACAAAACAATCAACTATGACATAAAAAGAAAGAATTTTTCAATAAACT
TTTCACTTAAATTACAAGACAT
>5010-9087
ATGTCCAATTTGCTAAAAGATGGCTTGCGTTTTAAGCAATAGACAACATGCTCTACTAAA
AGATGGCATGGCCATTTTGCCAATAGATGACACTCGCAAAGTCACATTGGTACTCAGTTT
CTTCCAAACATAGCTAATTCTCTCTCCCTTCACACTGATTTCCGGCTGCCATACTCTAAA
TAAATTTCGGTCCAT
>5011-9085
ATGATTGTCATTTTGAAAATTGTTGCACAACTCATTTTAAAATTCAAAGCCAGCTCAGAA
GTGACAGTACCGGTCCTTAAGGGTAAATAAATGCCTAATTGTCACTTTTTTGATTCTGAT
AGTTACTGACATTGTAAACTACTAACCTCTAAGCCTTTCAGCTTCAATATAATGGGCCTT
CAACCACAAAGCTTGCAGTTTGGCAT
>5014-9084
ATGGAGTTAAACCGGATCCACTGTGTACCTGTAATCAGAGGGGAACAATTCACCACCTAC
TGTTTGAGTGCCCTCATAGCATTCTGGAGCGAGATCGACTTTGCAAACCTTGCTGCCCAC
AGGGGCACCTCTTAGAGTGTCATCTGTTCTGCTCTACCCGTTTTTTACCGCCTCCCACAC
AGTAAGCTTTCTTAATTCTGCTCAACTTAAGCTATAGTAATAGCACCGCTGCACGCTCAT
>5016-9083
ATGATTGATGCTACCAACATGGCTCTACCGTCTTATGGTCATCGATTTGGGCATTACAAG
TTCTGTCAATATGGGAGACTGACGTCTCTTCTACAAAGATGTCCTATACGTTATTTATAC
CGTAAAATCAATTTCGAATTTGATCAATCGCTTACAATTTTTGGAGTAAAACTCGGAATG
CAATCGGTTTGTCTTATAACGAAGAAATTGCCAGAACAAAGCTGAATCAATCAT
>5028-9073
ATGAACCGTAAGTTCGTTTTTACGACTCTCCAGTTGGTAAACAATTTTTCCTAAAATAAC
TGGAAGTATTGGAGTGAAAAATAAACAAGCAATTTCAATTTCGACTGCCTGTCCCGCAAG
GTTACAGGACACGCTACGTTTTCCATAGTATCGAGCGATTTTAAATTTAACTTAGAACTT
CCCGTCGTTGAGGATGTGACCAGGTTTCAC
>5037-9060
GTGCTTGTTGGTTTCTTCAATTTGAGTGCGTAAATACCTACAATATTATGTTTCAAACCT
TGAAAATTCAATTGAAAGTACTACAAAACTTGTTGGTGTGGTAGGCCACTTCTCCAGGGG
CAACTTGAAAAATATTCAGCTGAGATTCATTAGTTTTGGCTGACGCAGGTGACAT
>5063-9034
ATGTTGTACATGTTTTGGTTGTTGTGTGATATTACAGTGCTTGAAAAAGTGACAATTATT
AGATCACGAAACGTCGCACCACAGTTAATTGGGTGTTTCTGTTACCTTCCTCATTCCACG
ACTACCCAAGCCGTTGTTCTAAAGTAAGAAGACGATAGTAAACCAAACTCTGTTTATTAT
TTCATTTTTGAAAAGATCTTAAAATTACCAT
>5066-9031
ATGTGGGCCGATTGAGATTCTTACAGCCGATTTGGTACGATTGCAGATCTTGGATTGTGT
CGAAACGGTACTGAGTACCGCTACCTTTAGCACAGTTACAATTGGGGTTCTCATTACAGG
GTGTAACCTCATCGCAGTCGCAGTACATATTACTTGACCGAATTTGTCGTTCCATTTCTT
TTGTGGGAAGATTTTTGGAAAAGTACAAAATCTGAGCAT
>5081-9012
ATGCGCTGTTGCATGTTTTCGAAATTTGTACAGTTTTCTGGCTACAGATACCAGAAAACT
AGGGTTTTGTCTGTGGGCGCAGGTTAATTGGCACCAAAAGCAATTTGAAAACTATTTTAA
AACATCCTGTTTGATGTTCGCTTTAAAATACCGATAAAAATGGCGAGGTGGCGAACGGAT
CCCGCAATTTCAT
>5091-9004
ATGCCCCAGCGGTTTACCCCTCGGTGAGGGCTCTCACGTGACGGTAAGCGAACACGCTTA
AGTTGCCCGGTTCGGCCGCTAGAGGGCGCCAAAGTTAACCTTGGTTTTTTTTGTAATTTT
TGCTAAATATCTCAGGAACGCTTCAAGTTAGAGAATTTTTTACCACAAACGCAC
>5095-8998
ATGTAATTCCGTCACTACGTCACAGGAGGAATGACTTTATAGCATGTTAGGCCCGATAAA
TCAGACCGAAGTAATCAGTGTGTTTCCTATTATTGTAACTGAACTGAAGAACCGTGTCGG
TTGTTTCAACTTGAATCGAATAGTCAACTCCGCGATTTACTTTGCTCAACAATGAGTAAT
GTGATTTACTTCTAATTAAGACACAAAGAAAAGTAATCAACGTACTACTCCCAC
>5108-8986
ATGAAACTCTTCAGGGTTTAACGGTAATTAATGGTATGAGAGCCGGACATCGATTCAAAA
GGGAAAATCAAGAGTACGTGGAGGCCAACATTAAAGCTCAATTCGCCTCTCAGGTGGCGG
TACGCTGGTTGGGTTTACGCTTGCAATTCATTGGAGTTGCCATAGTGACTGGGGTTAGTT
TTATTGCTGTTATTCAGCAC
>5111-8982
ATGAGTAATATGGTATGGGTCTTTCGAGGTCAAAATTTGAGAGTCTTTTCCTAAACCTGC
AAAAAACACAATTGACAGTGACAGTTAACAGTGACATAACCTAAATACTTACGTCTTCGT
TTCTTCTTTATCCGTCTCACGGGCTTTTTCTCCCCACCAACTAAAGGCTCATTACTAGAC
AACAGGGAGGAGCTACTGATCCTTTTGCGTCGGATGCTCAT
>5113-8979
GTGAATTCTGTCAGCTTCTGCCCTGTAACTCCTTGAGGAGACCCTTAAGGACAAAACTCC
CTAATGCACTCTTGTAGAGCATGTAATTTACTACAACTTTCTTTATTAACACTTTTTGAT
AGCTCCTTAAAAAATAACTGAGCTAAGCTGACTTGAAGAATTAAACTAGCTGAAAAAGGA
CAC
>5114-8978
ATGACGCTCACGAAAACCAGACTGATTGACTACAATAATGTTATTTTTGTTACAATATTC
CTGTAGTTGCTTTTTAACTGCAATTTCCAGTACTTTTTCGTACACCTCTATAGTGTTGAT
TGGCCTAAATACGTTATATCGAGTAGTATTTGGTACCTTAGGAACAGGAACAATAGTAGA
CTCTTTCCAC
>5119-8971
ATGATTTAGCTGCAGGAGGTCTGGAGTAGTGACAACACGCCAACCCAGCTAACTTAAAGT
TAAATTTATTATTAAGTGATTGATCATAAAGTTTTGCGGTTGTTCACCAGGTGTTTGGAG
AGTTTTGAGTGCCGCCACTGAAATAATTACTTCCTTGTGTGCCCCGAGCTCCGATCGGAG
GGATACAAATTCAATAAAAGATCAT
>5126-8963
ATGTTTTACGAGTTTGACTGTTTTATGCATTTTCAATAATTATAAAATTAAATCATCTCG
TTATTATTTCGGCCATCATAGACCCCCACAAAATGAAACAGGAAGAATGTCAATTCACCC
ATCTACAGGGTGATTTTAAGTTTTCATTTCACTGGTATAAGGAAACAAAACTTTTTGCTT
TGACTCTCCAAACCGACAATATTAACCAATCAT
>5129-8962
ATGTATATGGATTTGGAATGTTTTAACCGAAAAACCCATTTATCGGCCAGTTAGTATAAA
ACTAGCATACATGTCTAAAGCTCGATTCTTGGGAAAGGATTTGAATGGTAAAAGTCTTGT
TTCGAGATTTTGTCAATCCGCGGAGCTAGAAGGGATTTTTCAAACTTCGACCATTTTGAA
AACTCATCAGAACTTTTTTGTTTTTGAAAATATTGAAGTGAAATACAAACAT
>5130-8961
GTGTTTTAGTAATGAAGATTTGTCTCCAAATGCTACAAATCTCCGGGTTTGCAGTAAAAA
TACAAAGTTCTACTTTCTGATTTTTGTGTTTATTCAGCAAAGATGGAAGTAAAAGAAGAA
ACAAGAGATAATGACGGTGATTGCCGTGGTTACATCAGTCAAAATGTGAAAAGAAGGCGA
GGGATCGTTCCATCGTGAGACGGCCGGTCATTTGCTCCTTTTTTTATTCGTCGGCAAATT
ACGAAGAAGACTGAGCTCAACAT
>5149-8937
ATGATGCCTGATGTTAGTATGTTCTGTTAACTATACATGTAGAATCGTCACCATAAACGT
CACCGTTGAAACCATTAATAAACATCTAAAAATACCACGTTTGGCCCCACACTTTATTGA
GAAAAACTGATCGCACCTCGAACAAAACACGTCCAAATTCCTAGGTGTTTCCTCCGTGGC
GAGATGACAAATATCGCTTCTTTTAACTAGAGACACCAGACAGAAATATCGCGTTTATCC
CCAC
>5174-8912
GTGGCTATCGGTTCAGTGCAATCTTCCATGCTCTTATTTATGGCCTTTTCCATCTCGTCT
ATCACCATCCTCAATTTGGCTTCAGCGGCCGTCATATGAGATTTCTTCATTATTTTCATC
ACTTCCTTGAACGTATCGTAAGTGTAATTTTCAAAAAAGGGTTTAAAAACGTCTTCTTCA
TGATCCTTTACAGTCACATTTGCCTTTAGACTTTGGTTTCTACATCTTTTACTTTCAT
>5178-8910
ATGGACCTGCGAACGTAAACGATCTTTCCATTCGTTCTCGCGATTATTGGCATACTTACG
GACTGAAATTATAATGCGGACGAACATATTTCTATACAGTCGATTGCTGTTGCGAGGGAA
AGTATGAGTACAAACGCGACTTCCTGCTTATTTTGCTTCAGCGTTTTATTTTAAACAACA
CCTGCGCAACTTTGTAGTCAATGCGGTGATATTGCAAACTTTTTCTAACAC
>5210-8876
ATGGGTTATGCTAGAGACTTGGTTGAAGCAGCCCTTAGAGCCAGTTTCAACAACCCAGAC
AGAGCCGTAGAATATTTAATTACCGGAATTCCGCCCATGATTGACTCTGAGGTAGTATAG
TTCAATATTTATAGCAGTTGAAGTAGTTAAGTTGGTGTATCTGTTCAAAGGTCAGTGACT
CCAC
>5220-8864
ATGGACCACTTGACTGCTTTAGAGCATGAGATTTACTTAGTTTTATTTAGCTTCGTGGAA
GTTTTGCGGCCTTAAAAGGAGTCGACATGTGCAAAGCAATCACGATCGTCGTGTTCAAAC
TTTGTCCGTATTTGCGTTTGTTGGCCGGTTCTTGGTTTTGGTTTCTATCGGTGCTCGCGG
TTTTATGAAAAATCATATTTGGTACCTCGAACTGTATGGAGGTGAAGGATAAAAGTTGCA
T
>5223-8861
ATGCAGCCAAAGTTTCATGGAAGCAAGAACATTAAGTAATGTCCAATCATAGGCAAAATC
ATCTATTCTGTAAGTTTTCTTGAATTCCCCAGCTTGTTCCAAACCTTTGTGATTGGTTAA
GTTAAGCTTGAACAATTCAGCCAGTTGTCCTATCACTGATTCAGAGCTAAACTGGTGTTC
AGTCTGGAATTTTAGGAATGTCAAATGATCTTGCACATCCACACAATTTTCAC
>5225-8858
GTGAGTGGATTGCACCACATTGGTACCATTCACCTGAAGGATTTTATCCCCCGCGTGTAA
TCCAGCCTTTTCAGCTGGACCTCCTAAATAAACCAACCCTTTTAATACCCTTTAAGGTTA
AATTTCAAAGTGATCAACCTTCTTTAACGCTTTGCACGTAAACGGGATTGTCGCCGGACA
C
>5230-8852
ATGCTACGTATATTCCACGTTGCAATTCTGATTTCCTTTCTATATATCTGTATTCTGTTA
GTTTCCATGGACGGGGGGATTCTTCGCACCCTCTCCCCACTTAAGGGGTGCCCCGGACTG
AGCGCCATGTTTAGATTTGTTTCAGCCATGTTGGATAATGGAATGATAGTCTAGTGGGAC
TTCCGTTTCCCTTCTGCAC
>5236-8845
ATGATATCCACGTACTTTGCAGCGGTCCTATCCAAACGAACCGGTCTTTTCGTTTTACCG
AAATGCGGTTCTGCCGGATCCAGTCCACTTATTCGACCTAAAGTTATGTTGTAATCCTAA
AAATCACTGAAACATTAATTTAACATTTTTCCAGACTGCTAGAGACCTACGTCCTGTAAG
GTATATCCCACATATCCACAT
>5246-8835
ATGTTTAATAGTTTAGTAAGATTGTTATTTACATGCGTAGGATTAAATCAGTATTGAAAT
GGCACTCAAGACTTTCAATAACTCTACCTACCCAATCTAAACCTGCAACCTCCTCAATAT
TAAACATGGTCCTTCGAGTCTAAAATATGTTAGCTACAGAACAAAAAATCGAATCAAGTA
ATACTCGGTCGCGAGTCGCGTATACAAATCGATAACTCTATCGAAAAAATCTATATCTGT
TAAGTGTTTCAC
>5253-8828
ATGATTAATAGTCGTGTACTCCGTTCTTGGTGTTTAGAGGGCCACTCAATTACGCTCTTC
TTATGGATCCCACTCACTGAAAAAGTTTTACTTTAGAAATTAGTCACGTTCTACAGAAAA
TGCGCGAAAGCACCATCCTATTAAGACCGGATGTTTTGTCGGTCTGGATAAAGAATGTTC
CAT
>5256-8823
ATGCGAAAAGCATATATCACGACAGTACTCTCTTCAATTCAGTGGTTTTTTTGTACAAGT
TGAAGCAGCCACGTATAGATGGCGCTGAACACCGAAAATCACTGATTTGTAAAGAAGAAA
TACTCTCTTAAACTCAGTGGTTGATTGTACAAATTCTATCTACCACGTATAGATGGCGCT
ACACGCACTTAAAACCAC
>5289-8776
ATGCTTTCCAGCATAATAAAAGACGGTAAAAAGGTATCCGATTTGGAAATGGAGTTGGAA
ATGAAAGAAAGCCAAGCAAAGAAAGACGCAACACAGTCAACTGGGACTGGTGATACTTCC
TCTAGTGAGATGCGATCGGACAAAGATAAAAACGGATTGGAGGCGGATAATCAAAGGTAG
TATAGCAC
>5293-8775
ATGATTCTAGAGCAATTTAAAAACTTCCAACAATTTCCAGAACCGTCTAAAACTTTACAA
ATGACTCTAAAGCAGTTCAAACCCTTTAATATGCTCTTGAAACTGTCCAAAAACTATCGA
AATGTTTCTGTGCTAGTCTAAAAAGATTTCAAAAGCTTCCAAAACAATGTCTGGAAGCTT
CCAAATGCTCCTGAATCAGCTTAGAGGCTTCCAAAAGCTTTGAGAACAT
>5316-8756
GTGATAATCCGTTGACAGTATGCGTAATAACTCGTGACTTGCAGTCAAGTTTGGATGATG
TTTTTATAAGGCAAAGTGCAATTAGGCGCCTCAAATTTTAAGTTATTGTAAGTACATATG
TTTATTCATTAATCTTAAACCTTAATACACAATAAAACAGTGTTGCCAATGTTGCCATCA
CTTTTATCATGACATGTTGGTCAC
>5320-8752
ATGTCTTTTATTAAAAGTGAACTTTGTTTTTTACAAATGGGCGTTATTTAATTTAATTGT
TCTTCGCACGGAAGAGAAGATGGAGATGACACAACTTGGTAATTTAAGGTGAGGAGAAGA
GTGCACTGGATGGCTCCGGTTATCGATCAGTCGTAATATCGATGAAAATTGTTCAGTTGT
ATGGTTTCAC
>5346-8718
ATGTCTTAAATTAGTTGCAGTTGTTGTGTATTTCCTTGAGACTGCTGTTCAGCTTAGGTC
AAGCCGAAAAAAATCCACATGTTTCCTATCCAATTAGTATGTAAGTCCTCCCAGAAACGG
AAGGTTCTGGTTTTTATATGGACCGTCGTTCTGGGAAACGGCATGGTTGCAT
>5368-8701
GTGTTTGCACTATGAAGACAAGAAGACTTTTTTAAAATACGATATAGGACTGATTGGTTT
GGCTGGTATAAGGTACACATGTTGTTAACCAACTGAATTACGACAAGCACAGAACCAAAA
AGAATAGTTAATAATGAGGGTGCTCGGAAATGATAAACTGACATAAACAAGACTATGATT
GGAAAAATAAGTGGGCAGTCCGTTCACTGAAAGTGAAAAATGTTATTAACAC
>5378-8693
ATGACGTCACAACCGAAAAAAATTGCATTGTTGCCATACAGTCGAAAAATTACTGTGAAC
TGTCAATTATACAATTTCGGTTGATGGCATCCTCTTAGGTGGGAACCATTGTCAGAAAGT
CGCTGTAATGGAAAATAGGACACACTATATTGATATAAAACGTAAATAGAGCACTTTACA
CAAAATGCAT
>5381-8692
ATGATTTATGTTTGTTGCATTAAGTAAATTTATTTTTATTGCGTATTTCAAATCAAGAAA
TGGAGACTAAGTCTGAGGTTAGTGAAAATATTGTCAGAGACTTAGGAGGTCAGACTGCTG
AGCTATTACCAAATAATGATGCGGGTTGGGTGGCTGAAAAAAGCGATGAAAGCGGGATTT
CTGATGACGAAATTGTTTACGTCTCACCACCCAAAGGTTTGCATTATTAACAT
>5386-8684
ATGATATCCACGTACTTTGCAGCGGTCCTATCCAAACGAACCGGTCTTTTCGTTTTACCG
AAATGCGGTTCTGCCGGATCCAGTCCACTTATTCGACCTAAAGTTATGTTGTAATCCTAA
AAATCACTGAAACATTAATTTAACATTTTTCCAGACTGCTAGAGACCTACGTCCTGTAAG
GTATATCCCACATATCCAC
>5398-8672
GTGCCCTCCGTGGTGATGACCTTTCTTGTGTCCGTGATGCTCTTCGTGGTGTCCACCCTT
CTTGTGTCCTCCCTTGTGATGTCCTCCTTTCTTGTATTCGTGTCCGTGATGGAATCCTCC
GTGTTTCTCGTGATGGCCGGAGTCGTGGTCCTCATCGTAGAAGTGTTTTTCTTTCTTGAA
TTCGTCGAGTTTGTGCACGTCGTGTCCACCAT
>5400-8669
ATGAATAAGATTTTGACAGGTTGAAAACCAAAACTGACTATTTCACAGTCAAATTTGTCA
CAGGATTGTCAACTATTAAAACTTGCTCTATAGAGGTATAAAACAAGAAAACACACAAAA
GGCAGTCAGATCCAGAAACTTCGGTTTACTCAGTTAATTGTATTTTACAATTTTACAC
>5413-8656
ATGTCACACCTGTCAACAACAGTAATGTGACCAGGAATATGTCAACCTTTAACCTTAAAA
AAAAGTCTGTAAATTACATTTAAACTCTTCAAAAACCTAAAGTTGTAGAAGCACGTTACG
GAATCGTGACAATTTAAATTTGTAGCTGACAACACTGTAAAATTAAATTGACACTTGTCA
ACCAC
>5432-8630
ATGTGGGATACTGTATTAGGAATAGCTTGCATTGTTATTCTACTTATGCTAAGGGTAACT
TTTTTCTAAAGTGAGTTAGATTTGATTTTAATGGTGGCTTTTTGCAGATGGTTGCTCAAA
TCAATATTGGTAGAACAGAATCCCCAACCAAAATTAATAAAATAATCAACAAATCTTTGT
GGGTGTTTGGCACTTCAAGGAACGCCAT
>5436-8626
GTGTTAATTGGCTCTAAAAATTAAGTTTGACAGAACCACAGCCAATGAGATCTGCTGGCA
AGAGAACGTGATAGATTTATAAGCTATATAAACCTGACAACAATGCTCATTGTTTTACTA
CAACTGTTTAAATACTATTCTACTCGCATGTGCTCACTGGATAAATTACGCAAACTTCAT
>5437-8624
ATGTATCCTATTTTTCTACATTTTGTTGATGATGCCGGAGCTGAAGAAGGAATGGAGGTT
TTACGACTAGACGTGATAATTCGAACCCATTTGAAATGCCCGAGGCACATTTTCGTATAC
ATTATCGGTTAAGTCGAGAATTAACAAGGACTCCAATTGAGCAGTTAACCCCTCAT
>5440-8620
ATGTAGTGAAAGGAAGACTTGTGAATGTAAGCTGTCACGAAAAGCTAATGTTTGATTATT
TGACAAGTAATAATGAGATGACTTTCTGAACCTTTGACAAAGCAATTAAATAGAAGTACC
AGATGTGCCCCAAATGCCAAAGATATGCTTGATGATAGGGACATATTTATTTTTATACAT
ATTTTCCATTTGTTCAGCAT
>5470-8587
ATGTGTTTTATTGCACTGAAATACACTAAACATTTTTTAGTGAAAATTTGGATTTTACAT
TCATCACGTGACTGTGCCGATGTACTACTTCCCATAATACACAACAATTCACTTTGCATC
GAATTTCCCAAGACACTGTGTGAAATCTGAATGGATGGGTTACATTTTAGTTAATTAAAC
AC
>5474-8584
ATGAAATATCTAAGAAACGGTGCAAGATAGGGAATAGAATAGGATAGCGAAGTATTAACA
TTAATTACTAGGCTTCTTGCGAGGAATTCAAAAATTAGATTAGAAACAGTGTATTCCATT
TGAAAATTAAAAGTTGGTGTTCTTTCCGACTGATATGGCAACACTTCAAAGTCCAAAATA
TTTTACATAGAGAGTTTGGATAGGCTACAAATTTAAACGAAAAATATTAAGTCGTTCTCT
AGATACTTCTAATATACCAT
>5475-8584
ATGATTGTCGCGGCGAGCATCACCACTCGAAACCTTACTTTTCCTTTGACTACGGCGGTC
AGAACGACGCCGTAACCGATCCAATTTTTCCTGTAAGCGTTGAAGCAATTTATCATACCT
ACCCATTCCAATACACCAAAAAATCTAATAAAAAAAAACCTAAAATCAAAACGTAAGATA
TTTTAGGATACTACAGCATGTGCAC
>5477-8582
GTGTCATTCTTCTTAATACTATCAGAAATATAACTTAACAGGGTTTCAAACTGTTGATTG
GACATTCTTAAGAAGTTTTTGTAGGATGCTGGATCTTCTTGCAGTAATTCTTCATTCAGC
ATGGACAAAACATTATTATTGTTGTGCCTTGTGCGTCTTTGTAACCATGGCTTGGTCCAA
ATTCGTCGTTTTTTCTTGGATTTTTTCTTTAACAATACGTAGCTTACAAGTACTGCTATT
GCGGTTGTAGTTATCGCAGCAT
>5480-8580
ATGTCAAAATTGATGCTGCAACAATTCAATACTGGTATTTTGTGGTTACTCTAGTCTAAA
CCAATTACATGTGAATTACAGCGACAATATGCACTAGTGAAATGATTGAAATTTCGATAC
TAACTTTCCCAAAATTATCGTTAATTTTTGTTGTACTAAGTTAATTGGTTTATTTTATGT
TGTTTTTATTTGACCATTATTCTAACAAACACAAAGTCAGCTATGCTCTATCAC
>5489-8569
ATGTATTTTTGCCACTTTGCAATGTTGCCAAATTGTCAAAAATATATCAGAAAACATTTT
TAAAACCTTTGGAAAGGTCAGAAACTTTTCCAAAATTGCCGGAATTTTCTAAAACGGTTG
GCAACACTGTAACGATTGTTTTAAACTTCGTTTGACTTCTGGCAACGTGGCAACAGCGCT
GATCTCCGCAAATTGCGTGGTTTTGGATGGTTCGAACCTTGTCTCCTTTGTGACGTCAT
>5492-8562
GTGAAATCTTGTTAACTGTTTTTTGGAGGGCAAAATGTCACTTTTGATAATTGCAAACAA
GTTGGTTGTCCCAAATAGTCGGGTTGTTGACCGAAACCCACTGCATAATAACATTAGAAT
AATTTACTTTCCAAATTTATATACCACCTTCCTCTCCACAAAAATCCTTTTGAAATATTC
ATCTCGAAAAGATAACTACTCATTAATTAACTTTGTCGTTCAT
>5504-8547
ATGATGTCTTCTAAGTAGACAGACAGGTTTTCTAGGTCAATCCTCAGAGTACAGTCTTCA
GAAGTATTTCGAAAGTTGCAGGAGGATTGCACGGTTTAAGAGGCATGACGTTAAAATGCT
ACAGAGATTATCCACTTCTGTTTGTTTAGCCAATGGGATTTTTCTGGGACTCTGCTTGAT
TGACTAATGGTCACCAGTTCCAATTCTATGTCTCTCCAAATAAGTTCTTCCCTAATCTGC
TTCGTTTAAGGCAGCAGATAATCAT
>5512-8536
ATGTTTCTAAAAGCTTTTCGTAATTTCTAGAAATTTCTGCAAGTTGTTGTAAGGTTCTGA
AAGCTTTTGGAAGTTTCTAGAAATCTTTTAAAGTTTCTAGAGGTTCCTGGAAGCTTCTAG
ATAGTTTTGAAAGTTTTTTAGACAACTTCAAGAGCATTTATAAGCTGGAAGCACATTTGG
ATAGCTTTTGAAATGCTTTTCTACTGCTTTAGACGCAT
>5514-8534
GTGCGGAAAGGAAAGTGCACTTTACCGCACCAGAGTAGGAAAATCAAGAAACCTATTCCT
TTGGCATCGGTGGACAGGGATATTTTTCCTACATTAGATAAGTATGAGAAACTATGGAGA
TCTTGAAAACGGTAAGAGATAGAGAGTTGGTTAAACTATGGTAACATAGCACAATTTGGA
GTTCAC
>5521-8529
ATGAGTGCTTAAGGTGGATTTGAGCATAGAATATACACTCCACAATGTAGAAGACTTTAG
TTTTTGAGACAGCTCAGCAAAATATGCGATTAACACGTTTTCTGAAAACGAACCGATGTT
CTTGTTCTTCCGGTAATCCATAAATCGGCAGTATGTGTTGTTATGATTCACACTGGATGA
CCTTCCTTGTCCTGACGTGGAGAGAAATGGGTTGGATTTATTAATTTGCAT
>5574-8463
GTGTTTTTGACACCTAACCTAACCTAAAAACTGTCACGTGAGTTTTTAAAAAATGAATTT
TAAGGTTTTGAGTCTTGAATTTGAAATTTGCAAAAGCAATCAGACAATCATTGTGAGGTA
TTTTAAAGTCATTTCAAGGTATTTTGTATGCAAAAATTTGATGTACAAAAAATTATCAAC
CGTCTACCACTCGTGTCAGATTGACAATGACAT
>5588-8453
ATGTTCAATCATCTGCGTATACATGGTGGTCAAGATAAGAGAACAAGTGCACTGACTGTA
GTCAGCATCCGAAAAGGTTCGAGTTATGTTGTAGTCGTTTTTGTATCTTCTTACCGTTTG
AAAGCCAATTCGCGATTCGACCATTTTAAATCCTGCAAACTAACGAAATCAAGATTTTCA
TAGATTAAACTGGATGGTACATACCGCCTTCAATATCTGAGTCAAAACTTTTCTGACTAC
CTGTTGGATAGTAGTCAC
>5593-8450
ATGTGATAAGTTGTGTGTGTTTTCGAAAACCTTTTTCCTGAGTGAAGAGGGAAGATAAGG
ACGGATCTCAGGAGTTGATGTGTCACAGAAGATGAGGTTTTCTGAATCATCTAGTTGCAA
ACGTTGCAACTTCAACGACGATCTAGAAGAATTCAAGCTCATTGCTCTTGAGCAAGATCT
TCTGTGGAGACGATCAC
>5596-8448
ATGTGCTTACAGTCAGTGCCGCTCAAGTGGTTAGTGGAGAAAACACCATTCAATTTCTCA
TCAGTATAGGACAAGTCATGTATGACACCATCAGTCTGCAAAGGGGTTAATTTGATTAAA
TATTGAGTTTAATGTTGTGCTTTTTTCTTTTATTCCATACCAAATATCCAAATATATGGA
GTAATTTCAATTGAAGACAT
>5604-8438
ATGAGGTTTTGTTACTTTTCAAGGATGCTTTGTTGTTTTGTACCTCCTTGGGATTGACAG
TTTCCACGTTTGGAACTGACAGCCATATTATATCATCTGTCAAAATATGACTTAATAATG
TAAACGAAAATCAAAGTTTAGAATTAACACTCTGAAATTCGCTACAGAAAGGTAAATAAG
TTGAATATCACAAATGAAGAAGTAAAAGTAACATTCAAAACAT
>5629-8415
ATGGCGGCTTTTTACAAGCATGGATATAACTTTCATCGGAGCCATCCTCGCAGTCAGGCT
TACCATCACAAATATAAGCTTTAAAGATGCATTGAGAGCTGTTACACTTGTAGAAATTGG
TAGGACAATCGATGTTGCCGCAAGACTCTGGTTCATCGGAGCGATCATCGCAGTCAGGTG
TTCCAT
>5636-8408
ATGTCAGCTGCTTTCAAGGTTCAACAAGGTGTTTCTAAAAGCTTGGGCACATGCTCGAAA
ATCTCCTACCCAGCCTGTCTCTATCATATTAGACCCAAAACTTTGGCACCTGCTTTTGTC
GAACAGATGTCCGCCCAGGAAATTCCTAATCAGAATTTGGATTTTAAAGGCCAC
>5647-8395
ATGATTTATTTACCAACCGCATTGCTTTTATGGTCTAATTTCAGCTCTTGCTCGGGCATA
TTGGCGGAACAACCTTCGAGTTTTATAGTTCAAAGCTGAAGTTGTTTGACTTCTTGGCTT
TGTTATACCTGACGTCGTAAAATAATACAAACAGTCACTCAACATTCTGCTGAAATTCGG
ACTTTATATTGTTCTAGTTCCTAACAGATCAT
>5655-8388
ATGCAATTTTTATCCTCTGCACTTTTTCCGCAAATCTATTTAGGAAATATTCCACAAAAT
CTATTTTCAGAAACACCATCTTTTCTGAAAAAGTGCCTGAAAGTGAGTTCAGTGAGTTTT
TGAGGTACAGAAATGGTGAACCACTCAAAAAATACTGTTTTTTACCTTCTTTCAAGTGGT
GTGCTCCACAATCAC
>5665-8372
ATGACCCAAGCGTTATTTTCCTGCGTAGCTAACTTACAGTCAGTGTGAGGACAGAAACTT
CCATTTTTAACTTTGCAGCACGAAGTGATTGCCGACCAATCAAAATAATCGTCCAGCCAA
CTACTACTTGGTTTGGCCACGTACGAAGTTTCCGGAGTCTTACTAGCCAGATACAC
>5672-8365
ATGAATTATAGTAAATAGGAGCAAAAAGAGTTCCTGAGAATAGTGCTAGGTTTCGACCTA
GAATGCTAAATCTGCTTGGTGAAACTAAACAAGACTTCTTTTCAGAAGTTCTGCCATTGC
ACCTTTTAATCTGGAAAAAATTCCTGTCCGCCAAATTACAAACCGGAATGTTCTACCAGA
AAATTGAATCTTTCAGAATTCCTCCACAT
>5690-8350
ATGTGTTCAGAGCCGTACACGACCGATTTGGGGCCTTGTCGGTGCGTGTTTTTCTATAAC
CCCACAGGTCACCGCAACATAACGGACGGAGACGATGTGGGCGGATTCGAGGAGGGCAGC
TGGACCCTACTAACTGCAAGACTGATTGTTATTTTTATTGTTTTGTTACAT
>5696-8344
ATGTTCAGTCAGACCAAAAACATCTTTTGAGCTTTTTTCTACAGTTGTTCTACTTTAAAC
TTGCAAACCCCCAAAATGGCAATCTCGTTCGGAGAGCAATTGTCCTTCGCCTGGAAGATA
TTACTTTTATGCAGGAAAAACTCTCCATTTAACGTTAGTTTTCTGTTTTTGTCCAGAAAC
TCCTCATATTTCATGAATCTGCAC
>5702-8340
GTGGATTTGTCCGAGGTTCAGGGAGCTCAGAACTATTCGGCCCCGACTATTTAGTAGAAA
ATAATGTGGTGCTAATCACGATTAACTTTAGGCTGGGGCATTTAGGTAGAAATCCTTAAC
CAAAAAACTGGGCTTTAAACTGTAAACCAGACTTCTTCAGGCTTTCTGGCTTTCCCCAAT
CCAGAAGTTGGTGTGACTGGAAATGCCGGGTTGAAAGACATTGTTCTAGCAC
>5703-8339
GTGTTTGGTGATAGCTCTAGTTGTATTGATAACGTATTCACAAATCAAGAATATGTATCA
GTGCATGTTTTTGAGAATTTCGTGTCAGACCATCGCGCACAAAAAATTACAATTGAAACT
GACACTGTAAATTTACATGAAGTAGAATATAAACGATTTTTTACTATAGAAAATAAGAAA
CAATTTGTAAATAGTTTGCTAATTCAAGACTGGGACACTGTATATAAAGTAGACCAT
>5704-8339
ATGTAAACGATGGTAAAGTGCCTGAAAGCGATCGTATTATTTTAATTACCTCTAGTTTGC
GGCGTTGCATGTGCGAATGCAATTATTGCGAATGTCATGTATGCAAAAATACTAAAGGAT
ACGGCTTATCGGGATCATTAAGTAAATATCACCAGGAAATGAGCAACTAAGATGCAT
>5721-8319
ATGAAAACACCCGATATTTCTCCTCGAGGAACGCATCACAATACGCTAAATTCGATTGTT
TTTGTTAGCAAAAACGAAAACAATTAACGATAATTAATAGGTGTGAATGGGACTACACCA
CCCAGCGATGACGGCGACACAATTTATCAAAAGGTTCCCGGTAGTGGATTTTTTTTTATT
AAAAAAGCTGATTTAAATGAAGAGACAC
>5734-8299
ATGCCCGATAAACAAAAATAAACCTTACCGTCATGGATTTTATTAATTGACAGTAAAACC
AAGCTATTTGTGAGGATTAAATTGGATTACCCCATGATTAAAACTGGATTTGTATAGCGA
CATCCCTAAAACAGTGTTGCCAGACTTCAACCAATCTGTATAGCAAAGGGTCAT
>5742-8291
GTGAACGTAACCGAAGCACGACAATCCAAGTCTAAAAGTCTGGACCGGATAGACGACGGT
TTGGATTCGATGGTGGATATTGTGATGATGAACCAAAGTTTGGACGTAAACAACGACTCG
TCCAAGGCAACATCGCTCGTAAAAAGCGTGTCTAATGTGTACATCAAATCGGGTATGTTT
CTGCCCGCGGACACGTCCTGTTACTTTCCTCGGATGCAGGAACGAAAAGCGGTAAGCGCG
GGTTTTGTTATTAAACGAGGACAT
>5749-8284
GTGCAGGTCATCCGCGTAATTTATTCCAAACACAAGAAAAAAATCACACACATTTTTCAG
TTTAATGAACACAACCCACCGCTTTACGGTATAAAGTTAAGGCTACGTTTTTACCATTTT
CTGTCAGACTTTACTATACGAAATACGTAGTAAATAGAGGAACGATGACGAATCTCATCG
GATTACCCTTGAATATCAAAAGAGGTGATTAGACAT
>5750-8283
ATGTTAGTTTCTTCTTATGGTATAGAAATGAGCACTACTCGACCACTGATAAAATATCTA
CAAAAGACAGTTTCAAAGTCTAAAATAGAAGGTGTTACTCAATTAAATGATAGGATTTGC
GAAGACTGTGGCAGTCAGTAAAGAAACATCTTTCAAGTTATCGTGACAAAATTAATGCAT
CCCAATAAGAATAATGATCAT
>5757-8277
GTGAGCCATAATATGGAAGACGCGTTTAGCTTGCAGGAAAATACAGAAACGTAAGAGAGA
AAACTTTATTTGCTTCTGATATTCGATCCCATCTACCTCATATGTCAAGAAAACTTAATT
TAACTTCTGCTATTTCTGTCTCCAGTACAGTTATACCATCCAGGTTAAAGGGTCCAT
>5765-8267
ATGCAGACGCGGTTCGAACTTTCACCACAGTTTTGTGTGGGTCGCTTTTTGTCAGCATCT
CGAAGGACCGATTACAATGTATTGTTAAAATTTACAATCAATTTTAAGGTCAGCGAAATT
TTTTTTTCTTGACAAATGGTGAATGCGCCATTGTATGCAAATGCTGAAAATCCTTAAGTC
ATAGAAAATACCTCAT
>5768-8263
ATGGCAGCTTACAGTTTGGCAACCTATTTCTGCGTATAGTACCCAATGAATATATGCCTT
GCCTTGCAAGGTAAGTCATGATTGGTAAGGCTGTGTAATAATTGTCATGATATAATTTAT
AATTTTTTTGTCTTGGTATTATTCGAGCTAGTCGCAACACTATATTTGAGGTTGCACCAA
AATTTGGTTCACCTTCAT
>5771-8261
GTGTTTTGATGGTTGCTGGCTTTTATTATTTTGCGCTAAAATTGGATTATCTTTCTATAA
TTTTTAAACAAGGATTATCGACGGGGTTTTACACGGCTTAGTTGAATACTGGTAAGATTT
GTATGAAGGGCAAATATACGTAGTAGCAAAACACAATTTTGGGGTTAGGTTTCCTTTTCC
ACTGCGAGTTTGCTCACTAAACCCAC
>5773-8259
ATGTAACTTAGATAGGTCACGATGCTTGCTGCCTAGAAGCGACAGAGCAAAGATTCGTTT
TCTCAATCAACCTAAACAAAACTCTGTTTACGTTGATTTTGGTTAGGAATTTAGCCCATG
AAGTGACAGTGTGTCATATTATTTATAATGTTAGGTTAGGAACTTGAAACGCCAATAGAA
AACAAACAATGACAC
>5779-8255
ATGACGCATTTGGGTATCTGCTTGTCGATGGAGAACGAAGTCCTTCGGAAGATCATCGGT
AAAGACTTTTAGGACTTCAGGCGGTAGTATAGTGGTTGGGTAATTCATTTCATCAAACTC
CTGGTGGTTTCGGTTTTGCAGCCTTAAAGTTAAACCGCCATTTTCTTGCTGTAGGGTCGT
TTCGTCATTTGAATTACTCAT
>5785-8248
ATGTTGCAAATCCTTTCGATAGGCATCACAAACCAATATCATTTCCTGCAAAAGTTTACC
ATCTGGAGTGGTTTTAGGGACGATTTCCCAAAAAATCAACAACAGCTTTTTTGCTGTATG
ATCTTGCAGAGGCAATACATAGCGGATAATGATCATTAAAAGACCTGGAGGCAACCTCTC
ACCCGATAGTATCAT
>5791-8245
GTGTGTAGAAGTCAATTTAATAGTGAAAAAGCTTGAAATTACATTTTTAAGACTATGCAC
AATGTACAAACTGGTTTTCAGGCCTGATAAGTCAAAAACTGGATTTTTCGATTTTTCAGG
CTGAAAACAGCCTTAAAGCACTAAAAGCAGTCTAGATTTTTAAGAAATGCTCAAATTTTT
AGCAC
>5801-8240
ATGGTTTTAAACTAAGGAATACAAAAAAAGGAAAATGGTACCATAATACTGTCCTCCGGA
CTCAATGACTACAGTTCCGTTGTCAAAGACAATGGCATTGGTGTTTTTAGTAGGGAGGTA
GTGGGGCTGTGCCCCATTACCAGCAAACCCCACTATTGTTCTGAAACTGTTGCCCAAACT
TTTTTCCTGCTCATACCGGTATCTGTCTAGGATGTCAGCGATTTCCAT
>5813-8231
ATGTTTGGTATTTTTGGCAAACACTTACAAAGAGCAATTTTCTTTGGCTGCAAATGCACT
TTTAAATAATTCATATGTAGATGATATTTTAGCAGCAGGTGAATCAATTGAACAACGATG
AACAGAAGTTAAAATGTGAATTGATTGAACTTTTAAAACTTGGTTCTTTTCAACTTCATA
AGTGGTGTTCTAATAAAATGTTGTTTTTAGAAGACATAGCTAAAGAAAAGTGCCAT
>5815-8224
GTGTGTAAAACACGCCTTTACACATAATTAAATAAAAACGCTCAGCTTATTTGAAATTAA
ACGGAAGCAATAATTAGTGGAAGCCGGTACTGGACAACAAATTATATAAATGGAAAAGTC
AAAGCCAGGAAACCAAAAATCGTTTTCGAAACATCCAGACCAATTGAAAAATTATAAACA
ATAACGACCGAGATAAATCTGAATCGAGTTTGATTAATTTCGATCAT
>5824-8218
GTGTGCCATAAACGTTCATGTCATACACGCTTATATGACACTTTGGAGGTTATTTTTAAT
CTACTTTCCACTCTTGAATCACTCACTCTACAATCAATTTGAACCACCTTCTCAATAACA
CTATAAGGTCTCTTTTTGCTCGCTTCAACTCTGTTTCCTTATGGCAAATCTCACTAGTTT
GTAAATTCATTTCAAACGAATTTCAC
>5826-8216
ATGCATACAAAAAACCTTACAAATACCATTAAAGATATAAACCTAACCAACGAACTTGGA
TCAGACCACTTAGCTATAACCTTTAACATAGACTTACAGCATACGCAACTCCCGCCACCT
ACTCAACATAACACTAAAAAATTAAACTTAAATAAAACCGACATAGAAAAAGTAAACCAA
CAC
>5827-8215
GTGGATATGTTCACGCTGATTTAAAACCCGCGAATATTTTATTGGGTGCTACCAAAGGAA
CTGCCAACAAGCAGTGCTATTTAGTAGATTTTGGTTTAGCGTGTCGATATACTACGGAAA
AAGTGTATAAGCCCAACCCAAAGAAAGCTCATGATGGCACCATTGAGTATTTAAGTAGGG
ATGCCCAT
>5830-8214
ATGATCGACTGCAATCGCGCATCGCGCAAAACAATCGCGCGAACGCGAGAGCCCCATGGT
GCGTATTTTTTGAACCGGCCCGAGCCGATACCGGCAAGATTGCGCTTATGGGATTAAGCA
CTCCTTTACTGTTTACCATCCTTGGGTAACACCAGCAATACACAATGTGGTTATGAATGT
AGAATTCCACCTACGTTAGCATATTGAAGTGTCCCATACATACGTCACACAC
>5835-8209
ATGTCCTGAAAATTTGAGATTTGGCTTACATTGTTAGGACAGGGTGAATCTTTAAGGTGC
AGCCCTCGTGATAAACCAAACTTCGAAAAGATGAGGAGACGATTCTTGACATAACTTCTA
GTCTTGAAAGAATTACTAGAATATGTAAAAACTAGAAAACATTGTTCGATACAAGATTTG
GTGTAAACAC
>5870-8177
ATGTCATTAGGTGCAATTAAATTATGGAAATACAGCGAGGAAAGACAGAGTGAACACACG
TCATAAACTAGAAATCACATTTTGTCATGACGAAATGCCAGCGGAGATGAATATTTACAG
TTTGGGAAAAAATATGTGGTGAAAATGTAAAAGCAAGAAAAACTAGCAGTGCTTAGGTAG
TGTAATAAAACAAAGTTCAC
>5877-8170
GTGTATTACAAAATTGGCATCCTAATCGAATAAGTTTTGCAGATTAACGATTAGACGATC
GACTTGGGCAAGGCTGAGAAACAAAGCGGCCGATACCCTAAATAGTCGGTTATGCGTTAA
TGTAAAACCGAACTCGATATCGGGAATACACGGATCGGGAGCAACATTTACTTCTTTGGG
TCGTAATTTGAAATGCGGCCATCAGTATCTGCCATAAAAGAGCCGCTAGTTTGTCGATCT
AGATTTGCAGCGACCAC
>5883-8166
ATGACCAAAGTCTGTATGGAGGGTGGAATATCTAAAGTGCGTGTAAATAATAAACTCTCT
AGCAGCTTTGAAATCAACAGTGGACTTAAACAGGGCGATGCGTTATCTCCACTACTTTTT
AACCTTGTATTGGAGAAAGCCATGAGGTCGGCCGAAATAAAAACAGAACTGCTATCGGCT
CAAGGTCCCAAGCTGCTACTCGCACAT
>5892-8152
ATGACTGAAACTTTAAGACTGGAAATCAACAGAAAAACTACCAATCAGAATTACTTGTTT
AAGCCCTGGAGGACATTTGACTGAATTTAGAATAGTGGCTGATGGGAAAGAAAACACTAC
GTCCGGTTTGTTAGCTGAGGATATCGTTGACGCTGCTTTTTATGTGTTGGCAACACCTGT
ACAT
>5895-8151
ATGAATTTCCATAAAAGTCTACTTTTATCTTATTAGTAATTTCCTTTATTATAATAAACT
ACAGGTCCCACTGCCACCACTTTACCCACTCTAGTATTAGGAACATGTCGTGTTCCATTT
AGCACTGTATTTTTGATCACTTCATTTAAATCTATGGACGGATCCACCGCCACCACTTTG
GTTCCTGATCCAGCTATAGCTAATCCAT
>5913-8127
ATGCAGCTGTATCACAAGGTACCGTCCTGTCCTTTCAACTTTACACTATACATATAGTAT
ACATCAGACATCCCCAAACACTACATGACAAAATCTTTTGTTCCCAACTCTAAATCTATT
ATTTTTCCAAGATTTCTAGGCCCCGTAGAAGTCCAGGATTATCATAGGGTCATTTGATCT
TTAATATCCAACACAAGATTTCCTCCTGCGTTCAC
>5915-8126
ATGTCATTACTGAATTATTATAAGGTAAGTAAAATTTGTATTAATTTTCACTAAAAACTT
AACAGTGTAACGAACAGCTAAAATGATGCAAGAAACTCCAAATTTGGGCTTGGAAAGTGA
TCCGAGCGTGGCTTTTGGTAAATTACTGGCACATCCGGAACCAGGCGAGGAGATTGTAAT
TTCGGGTATTAAAAGTACAC
>5916-8126
ATGACCGTTATGATGTAGGTCGCAGACCTTTTGGATATCCTCGGCTTTAGGGGGTACATT
ATAAGCATCCACTTATCTATGCTAATCGCCACCTGTGAAAAGCAAACCCTTTTCAAACGC
TAAACCCAAAATAAAACATGGAATACGCACCATCGTATATGCACTAACGAATACACTTAA
AGTCGACACGTAATTAACTAAAGGGCACATGAAACTACCAAAGGGCCAGTATTGCGACAT
TATGGTCAC
>5926-8120
ATGGTGTACATCATGGACGAGTCGGATCAAAATTTGGATGACGTCTTCCCTGATGAAGAA
ATTATCGAAGAAGAAGAAGAAGAAGAGGAAAGTGCTTTGGAGAAAATTAAAAAACAAAAG
AAAAAGAAGTTGTTAAAACCTGGCCAACTGGTTAACATGGAGCAC
>5927-8119
GTGTATCCTTAAAGAAATTGTTGTTTCGGTATTTTATCGGGGGTAATTGCACGAGTGCAT
AAAAATTATCGATAATTTTGCATGAAAACTTGTTATCTCTTAACTGCATGAGTTTATTTT
CCGACCGATTAAAATGACCGAATTTTTCACACACAATGTGGCAACAAATGGCACAATGAG
CCTTGTGACGGCGGACAT
>5943-8107
ATGGTCGTACCAAGCGTCAGTGTGGTACCGTAACATTTTTCAGCCATTGATGGGAGTCGA
AATGCGACACTGATCGTGTGGTAGTGGGATTGTTAAATGAACGACGGTAATCTCGAATCA
TGGGAAACGTTTAGAGTTGATTATTTTATTACACAACTAATTTGTTTCCTTTAAACCATG
TATGTTAATAATTTAAGTATTGCAT
>5952-8094
ATGTATGTGTTCTTCGTTGTTACTTATTATTTTGGTTTTTGAGATGTTCATTTTTAAGCC
AACCTTTTTTGAAGCATCATTCAGTTGTTTTACCATGTCACTCAATTCATGTATGTTATT
ACTTATCAGGACGATGTCGTCGGCAAATCGGAGATGATTTAGGTAGGACCCGTCGATGTT
AATGCCTTTTGTTTCCCAC
>5967-8080
GTGGTTGGAACTTTGGTTATTATTCATGACAGTTCAAACGTACTTAACTTTGTGTACAAT
GTAACAACTGTAACCTGCATTGAATCGATTGCTTTCTGAACTATATTGTATATGGGAACA
GTATGCTTTGACAAACTGGCCTCCATTCGGTCATTAACTCCGATCCGTAACTAGCTGTTT
TGCTTTTCAACTCTCCCCTTTCTATAGCTAACTTAGTTACAC
>5969-8077
ATGCAATTTTCTCGAACTCATAAGCGTTACTCAGACCAATAATTAGACTCGAAATGAATC
ATATAGTTTCCTGAAACTAGAAGAAAAACAACTGGTAATGTTGTAAAAACTGAACAGTTA
ATCGCACTTGAATCGCAAGCGACCGTGCATGAAATAGAAAACGTTTGCAACCAGATATCT
GTAGTTAATAGCAC
>5973-8075
ATGTCGTTTATAATACGTTGCAGTTAAGGTGAAAGAAAGTCAAATTTTAGTGCACCAAGT
GGGTCCAGGAATAATTAAATTATTTGGCAACCTAAACCGGATTATTTTGGATGCCCACAC
CACAAGTTTACCAAAGTGAAAGTCATCTCAACACAATAAATATTTTATGTAGTATTCCAC
TACATTAGTAGAGTAAAATCAC
>5977-8072
GTGTTTTATACTTAAGATCCTCCTCAAGGCGTTACAGTCAAAAACTGAGTGAACGTATCA
AACTGCTATTTTTTAACTAGGTAGTCTAGATTTTTCACGTGAGCGTAGCTCCGTTATTTA
ACAAGCTATCAAAAAGTGTTAATAAAGGAAGTTGTAGCAAATTTCAGTTACAAGACTGCA
T
>5983-8066
GTGAGTTGGACCAATGCAACCATTTGATGACCAAATACGAACCGGACCTAGATATGAACC
ACCCAGGATTTGCTGACAAAGTTTACAGAGAGAGACGCAAGGAGATTGCCGAAATCGCTT
TTGCCTACAAATAGTACGCATCCTATTAGGTAAAAACTGTTTTCACATACTAACGTACAA
AATCGTTACAGCGGAGACCCAATGCCCCACATCGAGTACACTGAGACCGAGAACAAGACA
TGGAAATCAGTTTTCAGCAC
>5987-8062
ATGAAATTTGGCATGCATTTTCACCATTTTGAAGTGGTCATTTCGTGTGAGTTTATTTTG
GTTAAGGAATTAAAATTTAAAAAAACTGTTTGTTCGGACATAGGTAATTACACACTTCTC
AACCATATGATTTATCGCTGCTCCAGCAGAACATTTTCAACAATTGAGTTAAGCCTTAGT
TAACATTAATCTTCAAAAGGTTCAATTATGGTAAAATATCGACAAAAGTGTAGTACCATT
CGCCAT
>5997-8055
ATGGGTAATGCGCAGTCAAGGCCATCAGTTAATGACCACCTGCGCTAGTCTAATGGGTGA
TATAAAAAACGAGGGCGTGGTCATGTTGATACGTCTAGTTGATTCGTTCATCAGGGCTTT
GCCAGTTTTAGGTAGCGAAACTGTCATGCCGATTTTACCTAAAATTTTCGAGTGAGTTTT
ATTAGTAATTTGAACACGAAAAACAACAT
>6002-8048
ATGACTTTCAGCAGTTTTATTGGCTATGGCTGTCTGATGGTTGACAGCATCTTCCGATCA
GCTGATTTATAACCTCAAAGTCAAGTCACGAGTGACGTCCGCAGAGTGCAATGTTGCCAA
CACGTTTTATAGCACGACACGACAACTTTTTTATTTCAATGGAAAAAAAGTAATTTGATG
TCAATTTGACATAATTTCTTTAGTGTTATTGTTAGATACTCAAAAACTGTAAACAC
>6004-8045
GTGCATTTTGTTTGTGTTAATGGTTTGTAATTGTGGCTCCTGAGGGGGGTAGTCCCAGGG
CTGGCGCAACCCAGTGGCAAAAACCAGGTAAAACACAGCTCCAAACAGGTACAGGCTTGC
TGTGATGTAAAACACTATCCTCCATTGCTCAACAGTCTGAGAAACTTTACAATATTACTC
TCAGTTCAC
>6009-8043
ATGGGACGAGATAGGAAACATTCCGCCCAGAAAAGCTGCCCTGTTGAATATTGTTAATGC
AATACTTCAACTGAGGCACTTTCCTGCTGACTGGAAGAGGGCTGATGTTATCTTGTATCC
GAAACCACAAAAGGACCCGCTGTTCTCCCAGAATTATCGGCAGATCAGCTTCCTGCCATC
CTTGAGAAAAGTGGCAGAAGTTATCAT
>6013-8040
ATGGTTTGTTGGAAGATATACCTCTTGACATCAAGGCATCGCATGTGGTACATGGATGGA
TAGGTCGTGGAGGACCTGTTTTATGGCCACTTAGATCACTCGATTTGAATCCCCTAGACT
TTTTCTTCTGGGGTTATCTGAAATCACTAGGGACGATCTGCTCCAAAGAATAAGACAACA
T
>6016-8036
ATGTAAAGCAAAAGTACGAGGACACCTTCTTTCTGGACACCCTAACTGGACAGCTCACTA
CCAAGAAAAAACTGGACAGGGAAGACGTAGCAATGTACGAAATCCAGGTGGTGGCTAAAG
ATCAAGGAATACCACCTCAAAGCAGCACCGCCACTGTTCTCCTAACTGTGCTAGACGAAA
ACGACAATCCTCCAGAGTTCTACCCTCAAAAATACTTCACTCGCATCCCTGACGACATGA
AAATAGGCAC
>6018-8035
ATGTTCTGTAAGTACATTGATCAAACGACACATCAGCTAGGAAGAAAATTCATTACATTG
AACTCACTCATGGAAACCCAAGTTAACCGAGATTATAAAAGTATTTTTCCATGAGCAAAA
AAAAGGGTCCACTCTCCAATTCCCATCGTGTAAACCGACACTTAGGTCCAAACCAATCCG
GAATCGACTGAAAAATAAACCGTACGGTTTAACAC
>6021-8033
GTGTCTACTACCTTCTCCATGGGATGTTGCAACACTGTAGTAATCCTAAGAGGAGCTCTC
AAACCCAATTTAATAAATTCCTCATACAAATTCAATGTTGAAAGTTCGTGGATACGACAT
TCAAAAAAGATGTGGTCCAAATTGTCGACAGTTCCAAAGTCACAAAAAGGATCGTCTCCA
ATTCCCAATTTAAACAAATGCCAGCGAGTCAAACAATGGCCAGTTCTCATCCTAATCAC
>6026-8027
ATGCAAGAGAGGCGAAAGAAAACTGGCTGTCGATGAAATGCAACGATATCGAACAATGTG
AAAGATAATACGAATACCATAACATGCAAAAGAAAGTTAGAGAATGAAATGAAACCAAGC
GGTCTACATTCAGGTTGATTGGACCTAGATGGGAACCTAACATCCGAAAGCTCAGAGCTT
ATAAACATGTATAAGCGAGTACACACAT
>6061-7997
ATGACCAAAACTCTGAGTAGACTAAGTCCAAAATACTACTGGGACAACATGGTGAAGGAT
GTGCACAAATACATCCGGGGATGCAGGGATTGCCAAGCAAGGAAAGGACCCTCAAACAGA
AAACCCCTAGGGCTACTACAGCCTATTCAAGTGGGACAAGTGTTTGATCAGCTGGGAATA
GATCTGTTGGGTCCTTTTCGAAAAAGCAGTCAGGGAAAAACAACCAT
>6071-7990
GTGTATCCTTAAAGAAATTGTTGTTTCGGTATTTTATCGGGGGTAATTGCACGAGTGCAT
AAAAATTATCGATAATTTTGCATGAAAACTTGTTATCTCTTAACTGCATGAGTTTATTTT
CCGACCGATTAAAATGACCGAATTTTTCACACACAATGTGGCAACAAATGGCACAATGAG
CCTTGTGAGGGCGGACAT
>6090-7973
ATGACATACATATTACATCTCTTATCTGTTACAATAATAATTCTAAAGACACTTAAAATA
ACTTAGCCTAGCAAATTCCCAAAGACGTCCTTTTACACCAATAAATATGTCGCCATCCAA
GAGTGGTTGATAAAAGACGCCCTCAAGTACCACGAGCCCGTGTGAAGTTCTCACGGTGGG
CTCGCCAT
>6096-7967
ATGCGATCGTCCTCGCTCTGAATAATGGCCGAGCCACAATTGCCGTTATGTGCGAAGTTT
GTGTGATTCATCTCCTCTACCTGAATTACCACTAATAACAAAACGATACCACCAAAATAG
CTTTCGTTTTACCGTAGATTTGGTACTAGTTTTATTACTGTTGAAACCTTTAGTGGACTG
AATAACGGACGTTTGAATAGGACTGCCCGGTCTGGGCGAGGAAAGAATTCCAGTACCGCA
TTTTCTATGACACAC
>6097-7966
ATGATAAAAAGTTATGTTTTTCAAATGGAACGCTCTGTGTTTTTATATCAAAAAAGGAAG
TCCTTAGCAAAAACCATTTTGAAGGTTGTTTTCGTTTGTATAAAACCTCATTTTGTTGCG
CTGGATTTGCATTTAACCAACAAGAAAGACAGTTGATGACGTAACCGCCATTTGTCCTGG
TTCGCACTTTATATGATACAC
>6111-7954
GTGTCATTAAAGTTTCACAGATGAGCGATCGTCGATGCAACATTTAACGTCATGACAGTA
AAACCAAATTTCGTGTAGCATGAGTAGTTCACGCTTAATTTGGCGGGATTTCCGATAGCT
TCTGATTATGGAAATTTTAATTGAAGCCGTGGCCCTTTTAAAGCACCAACCCATCGGACG
TAGCCTTTTAACGCAGATAACATTAGCAT
>6114-7951
ATGTATTCGGTAGAATAGGAGGTCAAGTCCGTAACACTATGTTGAAAACCATCTGTTTGT
ACTTATTTAAGCTGGGTTTATACAGCGCACAATGACATAACTTAATGCATTGCACAAGAA
ATCACAAGTGTTTCTTTTTGGTGTTTATACAGTCGCACAACATATAGTTTTTAACCAATG
AAAAGAGTTTATGACAACACGCGATAAATGTCAT
>6134-7927
GTGTACAAGGTCCCGTCTGGGCCCCCCCACCCACTTGTTTACAAACACCACCGGGGAAAA
TCGATGGGAAATGCAAAACAGTGAAAAAGGTGGGTGGACCAAGCAATTTAAGTTTTACAC
CGTGCAAAGCAGGAAGTAGCCGAAACTTACCCGAAAAAACCTTGAAATTAGTCTGCTGAA
TTTAAAAATAGGTTGGTTAGGACACCATCATCAT
>6146-7916
ATGAACATTCGACGATCAAAATAAACTGCGTCACATTAAGTTATTCAGAGAAAAGCTGGG
TATTATTGTCTGATACGTATGTGTCCTTTCATATTTACATTTTTTTTTATATACGAAATG
GAACAAGAAGTTTTGTCAATATCAGACCAAAAACCTTAAAATGTTCAACCTTTAGGATGG
CCTGGATATATTCTTACCAT
>6186-7881
ATGGCTAGATCGTCCCCTCCATGTTTCAGACTTTCTGCTAGGATATTATCATACCCTGCC
GCTTGGTTATTTTTAAGTGTCTTAATGGCTCTAATTCTCTCCTCCATGGGTACGGGGGGG
ATATTAACCTCTGCTGTTTGGAATACAAGACTTTGGGGTTCTTCCTGTACCCGTCTGTTT
AGCAGCTTGTCAAAGTAACAC
>6193-7877
ATGATGATGTACGGTTTCGGAGACAGTCACGAACCCAACCCAGAAACGGTGCGATTAGTG
GAAAACATTTTACAAAGTCAATTAAAAACCATTGTAAATGAAGCCATGAAGAAGGGTGAG
GGTAATAAAGTGGTCAGAGGGGAGGATTTGGTCTTTTTACTTCGTCACAACAAGTGCAAA
ATGCAACGTTTCGTTCGGTACGTGCAACACAAAGATAGCAT
>6195-7875
ATGTTTCAGAGCACTCTGGCAGATTCAAATCGCTATTAGAGACTTCTGGTCCTTTGAAAC
ATCCATCAGAACCTTTTAGAGGACTCTGGCACTTTCAAAATAGTTTTTAGAGACTTCTGG
CAACTAGAAGAATCTTAAAAGGTTTCAGAGAGTTCTGGCACATTCAAATCATTATTCTCG
TCATTATTATAGACTTCTGGTACTTTGAGGTGTCCAT
>6199-7874
ATGGTAGGATTACGGTGACTTTTTCTTGAAAATCGAGTTTAATTTCAGCTTCAAAGTTAG
TAGGGTCTTTTTCAGGTTTAACTTCTTCAGGTCCTCTAAAATTTTTGAATGGTTCAGAAC
CAGTGTTGCTGCGTATAAGCTTCCTTTTCGGCACTCGTTCTTGTGTTTCTATGGAATTGT
TGATCCGTTTGTCTTTTCCGCTCAT
>6203-7873
ATGATCAAACTATACCCTATTAAAAAATGTGTTGTTGTTTTTCGGGGGGCGAATTGAAAG
TAAAAATTGCAAAGGAAGCAACCAATCGGTAGTTGCTAACACTCGAAACTGTAAAAACAC
GTATCCGTTCTTATTCACGTTGTTTGTGACTAAATAGTTATGTAAACACTTCTTGCAGGT
ATATGTGGTCTTTAGCCATTCACCTAGCAT
>6223-7856
GTGTGGTTAAAAGCTTTCGTGAGATGGTGGTGCAAGATTATCGCCTGGATCTTGAATTTG
CACTCGTATTTATTGGGAGACCAGCCAGACGGGGATGACTGGAGGGAGAATAATGGAGAA
CGGCAGGATAATGTAGCGGGACAAGATGGGGGCAATTTAGGGGCTGTTCACCAAGCTTTA
TTTATGATGGAACCACCTACAGGTATGTTTATTTCAT
>6226-7853
ATGAAGCTCTAAAATTAATTTTGCCTTTGCGCATTCAGGAGACATTAAAAACCTTTTACT
CTTCTACAGCTCTATGGCCTGACTGAGGCCAACTTGGAGAGTTATGACATCAGTCACAGT
CACGTGACCCTAAGACACGTGAAGTGCTAAATGTTACGTCACAACTGTCAAAAACAC
>6232-7848
ATGACGTAGACGACTTTCAGCAGTTTTATTGGTTATGGCTGTCTGATGGTTGACAGCATC
TTCCAATCAGCTGATTTATAACCTCAAAGTCAAGTCACGAGTAAAGTCAGCAGATGCAAT
GTTGCCAAATAATACGTTTTATAACACGACACGACAACTTTTTTATTTTACTAGACAAAA
AGTAATTTGATGTCAATTTGACCTAATGTCTTTAGTCTAGTCTTATTGTTAGAAACTTAA
ACAGTAAACAC
>6245-7838
ATGATTTGCTGTATTGATATACAAGGAGAGACCAGATCGGAGACTCACGTTAAACCACAA
AAATCCACTTTTTTTGCGTTTCGTAATCGCCAAGGGCTTAACGGGTTCAGGGCTTAATCA
TCAAAGTAACAGGAGGTGGGTAGCAGCCTGTCGAGTTAACCAAGGAACAGGAACGCCGGC
AAAAAAACACGCCCCTGTATATTACAAACAGGCAT
>6251-7829
ATGAATTTGTGGATTTTTTTTAGGCATTTTATACAGGGTTTCACAGTGGATTTGATGGAT
AATAAACGCATTTTTTTAGTTCTGGGATGAGTAATTAAGATTAAAACCATTCTGAGTGCA
GTTTCTATAGAGCTGCAGGATTTGTTGGCATGTCAACGACCGATCGATCTACAT
>6256-7826
ATGGATTTTCGGATTTTACTTGACAAGTGACGTTTGTTGCAAGGTTGTCAATCAAGTTGA
AGACGCTTGCAATGTTGCCATTTGCGTAAATCCAATTAGTACTCTTGTTGTGAAATAAAA
GTTAAATAAAAGACGAAGAAGTTTAGCAGCTCATTGCTCTTCTATGCAAAGTTTACAT
>6259-7824
ATGTATTATAAATTAAGTAGTTGAATATACAGAAAAATAAACATTCAAAGAACGATCAAA
ACGATGTCTGTCTGCATGTGAATCACATTCACTGTGACATGTATTAAGATTGATTATTTG
ATTTTTCGTGTATGTTATGCCAGTACTTTTACATTATCCTATTCAAGGAAGCTGACAAAT
CCTTCAACTTAATTTACCGTCGAATAACTTTCAAACTAAACCGCGCAT
>6260-7824
ATGATTTTTTGTTAATTAATTTTGAATCGACCATCTTTTTCCGCTCTTTCTATTCTACTG
GTAGACTTTTATTATTACGCATTCTAGTTTAAGGTTGTCTAGTCAAAGACAAGTTTTGTT
TCAGCTTTATTCCTCTACTGTTACTATTCTAAACCATTTTTATTACCAACAGGGCAATCT
TCAGCGAATCAAAATCATCAACGACGGCATGACGGACGCGAAATGTCAAATCAT
>6268-7818
ATGACGTCAAGTATTAATTTATAAACTAGGATTACGAAGGAATGATTTATCGCAACGTTC
TCTTAACATTTTTACGTCGCTTATCATACTTTAAACATAATCAAATCAAAATCTTACCTT
TGGCATGCAGCATTTTTAGATGATCCACAGTCATTTGTAGAATTTCAGCTTTTTCCAGTT
TAGCTGAACCTTGTTTCTCGAAAGCACTTGGCACTAGTCTTTTGAGTTCCGAAAGGGACA
T
>6278-7808
ATGCTAATTAGTTCATAAGTTTACCTGCAAACAGGTTTGAATATGCAAGCGAAGTTGGTA
ATTACTTTTCGCGTTAATTATATTAGTTATGCCGACTATCAATTGAAACTATGATGTAGC
TTCTTAATATCAAAATGTGCCACAAATAATTAGTTTGCAGCAGAATAAGTTGTCGCGAAT
TTTTTGATTATTAATCTGATGTTTTTTAGAAAAGTTTTAAATCGCCTTTTTCGAAGTGCA
T
>6285-7803
ATGAGTGCTGATAAGTGCCACTTTACCGCACCCGAGTAGGAAAAATCCTTTCCCACCCTA
TAATGCCTGTGTAGTATGTATGAAACACGTTCGGAAACTGGTCTGGCGTTTGGGCCTTGG
GGTGAGTGTGGGTGCGTCACAAAGTACAGGCCCTTCTATAGAGGTTGGAGGAAAACCCTC
AAAGCCCAC
>6301-7792
ATGCATAAACCTTTTCTTCTTTTTTGCCTTAACACACGTATTGCATTTCTATCCACCGTG
GCAAGCAAAATTGAATCTTACTCTTCACCAAAGTTATAAACATTTTATCACACAATTTCA
TTCTAGTACAAAATAATATTATTCCTCAAGTTTATTATAAGGACTTAAAGCAAGACCATT
TACAGTCTGTCTCTTGTTCCACAAAGACCAAAAGCCTCCCCAC
>6305-7786
ATGAGAATATTAGAGCGACTACTAGAGTATGAAAATAGCCCGTAGGTTAAATTGGTTTTG
AAGTAACCTAACATGAACTAATTTGTTTCAGGACGATACGTCTGAGTACCATGATAATCT
GGACGCCAACAGGAATGCAAAAAGGTAAAATCGAATATATAGTTATTCTGTATGTTGTAA
AATACTACTCAAATCAAGTCAGGGTCGCTTACACTAAAATTACTGTAATTACCAT
>6308-7781
ATGAGGAGAAACTGTCAACGCACAAGCAAATATATGGAGTTTAGTACAAGATAAATACAC
AGAGAAGTTGTTCGGGAAGTTTTGTTCACGTCGTTAAACATGATGTTCTTTGTCAAGTTT
GCTATATTCTCGAGGAGACTACAAAATGTCTTAATTAAACTATGTTTGCTTCTTCCTCTT
TCTAATATGAGTGTCCAT
>6309-7780
ATGTTTCCAGGACAACTAGTGATACTTTAGCTGCGGAATTTGCCGAATATGTACAGGGAG
CGCAAGAGTCCAATGCTGGGTATAATGCAAGGTAAAGAAAAAATATAGTACTTATAGACT
GATGCAATGCTCAATTTGACCATAAAATAATTGAACCCACTTGGTTAGCCACCAGGTAAT
CAAACACCAT
>6343-7754
ATGTAATATTACGTAGGCTTTGTGAATATTTAGCTTGATTCGTAATTAAATTAAACGCCA
AATCAATATTGAATTAACTTTAGCGGTCTCTGCAATAACTGTTTTTTTTTTATTTGACAA
TCAAACCAACTTTTTCTAAGTTGTCAGTTATTAAGAAAGATGGACCCTAAAGGAAAACAA
TTAAAAGAAACTGCTTCAATTCGTTTCAATTATTGCTAACGTGTACAAGACAAGGATGCA
TGTATTTATTGTACAT
>6351-7748
ATGCATTATCTGTTAAGTAAACGCGCAATTTGTCGCTTCAACAAGAAACATGTCAGTCAC
CTTAAAAGGAAGTGCAAATAAACGATTAGATTTTTTAATTCTCGGAATGTTGTACTCGCA
AGAGGAAATTAGGAAATGTCGTTATCGGTGCATAAAACATACAAAACAAGAGGATACGAT
ATGATCGGTTATATCATTATCGGAACAATATTTGCATCGGTTAATTTTCTGTTTCAC
>6358-7742
ATGAAAATCCAATACATCCAATGGCATCTGATAACATATCGGCCAAAATTGAAGGATAAG
AGTTCCCACTTGGAAAGTAGGCATGGAATCTTGGATGTTGCCAATGTGTTATTCCCGGCA
TAATCTTTTTGTCTACGTCGTTCATTATGTCTTCCCAGCTTTCTGGTTCGATTGGTGCTT
CACTGGGGAGCAGATTTTTCAAATATCCTGGTTCCAAGTTTGGCGTAACTCGTTGATTGG
GCAAATTATTCAT
>6369-7730
GTGTTTCTTGCCAGCAAAAACAGTTTGAGAACCTTTTGTAATATTTTCAAGACTCAGAAG
ACGGTTTGAATGACACTGGTGATATTTTGTTGTTTCTGAGCTTCAAAAACTGTTTGAAAG
CTCCTAGTGACTTTTTTAAGGATCAGAAGACAGTTTTAGAGCCACTAACACCAT
>6373-7727
ATGCTTTAGAAGGTTTATTACCAAGTGCCTTGGAAATGCAGCTATCTGGCAAACAGATGG
AAATTGAAATCGTCATTATGTTATGGAGGTATGTCAGCTACATCAAATTACTGCAAAATG
CTAATCCTACTGTAATTTACACGAAAAGACATCACGAAATTCCGATATCCCCAACACAAT
TAGCCGAGTATTGTCTAGCTTTGAGTGCTCTTTGTTATGATCCGAGACAATTCCAC
>6376-7726
ATGCTTTTTAAGTAAAGGTTGTGCATCAGCAACCGTATTGCATCATCTTATAATCGAATG
CATAATTCTTTTGGAGAAAGTAGGGTTTTTAGTTGATGTAGTTGCTACTGATGTAGCTTC
ATGGAACCGAGCTATGTGGAAAAAGTTTAATATCTCAGAAGAAAATGAGTCTTGTAAACA
T
>6383-7716
ATGTAGCGTCGTTTAGCTAAATAGGCGACAAGTTCCGTTCTGACGGCCGGGTTCGACAAT
TAAATTTAGATTTCGGGGTAGGGAAATTAATTTTCAATTTAGAGAATTTTGATGGCTGCG
TCCCATAATATTAAAGGCTCCAGGCTTATGTAGGAGTAGGAATTGGATACAGTGGAGGGA
TAATGGCATATCTTGGCTTGACCAC
>6384-7715
GTGTCATATTTGATTCCTAGTTCTTTAAAAGCTAATTTTAGCATCTCTTTAGTGCCCGTT
GCTAAGTTACAGTCTATGTCTACATTGAAATCATCCAGCATAAACCTAGAAATATCTGCT
AAAGATTCTTGCGAGTTGTGGGCAGATCAGGGTTGAAACTTACTCTAAGCTGTAATTAAG
GCTTTCAACTGTAATTATGTCGCCATCAGTTAATTGTTCTTCAGTACTGATTACTTGACC
ATTCAC
>6400-7704
ATGGGGAGCGCAGTAGCAATACTTGTGGGTGTTCTAGTGACTTGGTTTACTAAACCAAAC
GATCCAGCTGACGTTGATCTTAAATTGTTGGCGCCGTTTATTAGGAAATGGGTGAAACCC
CGGGAATTTGAGAATGAAATGGCTGGGGAAGCGGTCATTCTGGCCTATCAACCCACAC
>6405-7702
ATGAAAATTGAATCGCATCGGCCCGAGGCTCTTTTAGTTGCGCGTTGCAAATTAACAAAG
TTACCGGCGCCATTATCGACTTTTTTTGGTTGGTGGTGCTGGGTGAAAGCCACACAGTTA
CCAACCCGAACGAACAAAAAAGTTACCCAGATTGGTTTGTGATTAATTTAGCACCCTGTC
TACAC
>6410-7699
ATGAGTTTTCGAAGGTCTTTAGACCTTTCACAACATTTTTAGTTTTTTTTTGCAACATTT
CAAAACTTTTAGCAACATTTTTAGACAATTTGCAACATTTTGGAAGTTTTGGAAAGTTTT
TAGACCTTTTGCAACATTCTAAAGCTTTTTGCAACATTTTTGAGGCACTATGCAACAT
>6415-7695
ATGCAGACGTAGAAGCAAACCATCCGCTTGGGATGCTTTGGATATAATGAAGCATGTACG
ATACTCGTTTTTGGGTGATATGTTTGGGGCTCGTAAGTGTAGGGTTTGAGGGTAGTTTAA
AAGCACGCTTATTCTGGAATAGCCTATAGGATTCATTCCGAAAAAGACCAAGACGATATC
ATCGACAT
>6421-7685
ATGTAGAGGTTCTTCAACTTGATCCAAAGAAAAATAATAAATCCATCCGATAAAGATTGA
TTGGATTTGATTGTTTCACTGCTGGCATCAGTGCTGATGGGTCTCTTACCAATATCTAGC
TTGTAACTTTGAGGCCCGGTTGTACAATCACAGTTCAAAGACCGGTTCAATTGAACTGCT
ACTGGTTAGGGTTGTAAAATTTCATGAAATATACAACTGAGTTATAATTTCAC
>6428-7678
ATGTTTCTGGTCTTAAAGTTCCGACTTAGAAGCAAAAAAATACACTTTAAGTCATATTTT
ATGTACTTGACTTCAGTTTTCACATTTCTAGCTTGAAAATTGAGCTCAAAGCTTTGAAAT
TGACTGCTAAATGTTGAATATTGACTCATAAACTTGTAATTGGATTATCAAGTCAATTTT
CAGGTTTCTGACTATCAT
>6434-7675
ATGTAATATTTTGTGTGGTATTGAAGTAACAGTACTCACTTGAGTTTTAATCATAAAGTG
ACAAACTTTCTCATAATATAAGGTTAAAACATTGGCATTTTTTCTTTCACTGTAGCGTAC
TAAAAACACTCCTTTCTCAAGCTTGAATTGTTTAATTTTTTGTTCTGATTCCTGTCTATC
TAAGGTGCCATGGTAAAATTGTTTTTGACTGATTTCTGGAGTGGGGCAT
>6446-7667
ATGCGGAACAACACTATCATCAACAACAGGCTCGATAACCTTCCTGAAAGTAATTTTCGA
TGGTTCTTTAGGAGGCAACCAATCAGGAATAATTTTGGCGTGCACTCGCCAAACCCCATA
CTCATTTGACATGTGTTTTTCGAAAACTACATACTCCAAAACATCCTTGGCAAGGATTTC
AC
>6453-7661
ATGGATTTTCGGATTTTACTTGACAAGTGACGTTTGTTGCAAGGTTGTCAATCAAGTTGA
AGACGCTTGCAATGTTGCCATTTGCGTAAATTCAATTAGTACTACTTGTAGTGAAATAAA
AGTTAAATAAGAGACGAAGAAGTTTAGTAGCTTATTACTCTTCTGTGCAAGCTTTACAT
>6465-7651
ATGGTATCAAAAATATTTACCGTAATCAATGTAGTGTGGACCAAGATGAAATAAAATCAA
AACACAGATGACACTCAATCACAATTAAGCAAAAAAAAATTGTCCGAAAAACTGGTTCTG
ATCGCGCTATTAGCCAAATCTAACCGTAATGTGTTAAGGGCAATTCGTTGGTCGAATATT
GTCAT
>6478-7638
GTGTAAAAACTGACATTGGCTGATCTGGACATTTACGCCAAACTATATTCTGCAAACCTT
GATCTCCAGAATCATTTTACTAATGTCAGCAGTGACCACAACTGGACGTTCCCGAAAACG
GAACAAAATTGCAAAAATATTATTTTGAAGTACGGGGCCCTTTAATTGAAGTTGGTTTAT
TAAACATCCTGATTTTGGAAAAGCTGATCCGTCAAAAACCATTCCTAGCTTTGTCGTAAG
ACTATCGTCCCGAATGACAC
>6480-7636
ATGTGCATGTAGCACGTATTTTCATAGGGCAAAGTCCTGAAGCTTTGCTAGGTTACTTTC
AAAGTGTTGACCCTAAAATAGTCACTTACAGAGCCAGGTGTTTGACTGTTGTACTCTTTT
CCACTACAAGCATCACCACCATCAAATCAACCACACAATTGCTAACAT
>6485-7635
ATGAGTTTTGTGGAAATGATACTCTGCCATTCGACTATTATTCTTCTGGATATTATATCT
TTCTTACTTTTAGAAGTGTTCCCCACTCAGGAAAGAAAGGACGTGGTTTTAAACTGAAGT
ACGGAATATCTGGTAAATAATACCTGAGCTGAAAGTTGAAAAAATGTATGTACACTTTAT
ATTTTTAACAGGTTGTAACAGAACTATACAT
>6490-7632
ATGTGACGTCATTATCACGTCAGCAATTAACCTGTAGACCACCAGAAGTCCAACCTCTAG
CTGTAGATCAAACAGGCCAACCGAATGGAGAAGCTTTACCCGAAGTGGTCGTAATAGTGG
GAGGTTCACTTAGATATAATATTGGACACTTGTCGTACTCTTCACCGCAAAGTTTGAACG
GAGCTTTAACTAAACCTGCATTATATGGAGCTATAATTATTGGAATAATCAT
>6492-7630
GTGAGTCTGTGGTAGTGAATTTATGTGATACTTTCAAGAGTGAGCTGGACAAGGGTAATT
TTGTGTTGGCAGTGTTTCTAGATTTTCGTAGAGCGTTTGAAACAGTTAATAGGGAGATAC
TACTGAGAAAGCTGATGTGCATGGGTGTCGGCTGTACGGTTCTGAGATGGTTCAAATCAT
>6504-7618
GTGTTGATCTGCGTCACCTCAGAGACCTTCAGGCCAGCCTCAACAGCCGTGGCATACTCT
ACGCCGCGTGAAAGCAGGAACAGGCACATATTCTCCGACTTTGCTGTGTACTTCACCAGC
TCATCAATCTCGCAGTTGAGTGCCTCCTTGACCTTGCCAGCGTCATTCTCTCAC
>6514-7606
ATGGCTTGTTATTTAAAGTCAGGTAAGACGATTCTGAATCTTATTTCGACGTGCATATAA
CTTCGATATTGTTAAGAACATGCAATTAAGCAGTGACGAAACTGTTGATACAAAGACAAC
TACAGAATTGTTTAATCTTATAATACTGGAACAACGTCGTAAATCAATCTTGAAGTTAAG
AGCTGATTATTATTATAGGTCACGCTTTCTTCCAT
>6519-7600
ATGGGTACGTTTACTCCAATTTGCCCCGCGTCCACTTCGTGCACAAATTGGCGGGCGTGG
TTGCCGCTGGTGGTGAAAATGGCTGTACCGTTTCCGTACGGATTGGAGTTGATGATGGAG
ATGGCTTCCTCCAAAGTGTCAGCTGATATTACGGAGAGGACCGGTCCGAAAATCTCCTCC
TTGTAACAGTCGTATGATGGTAGGACTTCGGTAAGAACTGTAGGGCCTACGAAGTTTCCA
TTAGGGTATTTGTCCAC
>6520-7600
GTGTTTCGACTCTAGGAGAATTGAAACCAATGGCAAAGACACTTCGACCAAAATTTTAGT
GTTGGACATTGCGAAGCTTGCAAAAGCTTCCATTTCAGATTTATCACCGGGTATCACTTG
TTCTTCTGTAAAGACCACTGCATAATATGACACCAAAGATAAATTTAGTGTCCTCTACCT
TTTTTGATGTTGTCATGAGGGGTGTCAC
>6524-7596
GTGTCATAGGTTGGATGGGTGTAAAACTTCTCCAAAATGGACAGGCTACCATTAGCCAGT
TTGAACTGGTCGGTTTTGTCCTGGTAACTGTCCCCATCGTCGTAAGATATGAACACGGAT
GATGGGTTTAACAGTTTGACGTCGAATATGGGTATGGCCGGGTCGCGGGCCAGACATATC
ACCACTTTACTACCATTGCCCACCCAATGAACCATCAATTGCTTGTGGGTGTCAT
>6528-7592
GTGTTAATGGGGAGTGTTGGGTAATCACCTTGTATAGTAATAGGTGAATAAGGTTTATGG
TGAAAACGTTTGCAGAAAGTAGGTTGTGACAATATGCTCAACTCGGTGGCTGTTGAAGAT
GCCTGCGGAATTTGTAACGGAGATGGTACAGGGTGTAAGATTATCAAGGAGGTTTTTAGA
GACCTGGGGGATAAAGGTTACTTTTATGAATTTTGAAGGTTATTTTGGTATTGATTTTTG
GTTATAAACAAGCAGATTACAC
>6534-7588
GTGATTTTTGCTGTAAACATGGAAGAATTCTGGAGGACCTTTAAGACAGTCATGGAAGCA
GTAAAACCTATCAAAAATAGATATGCCTCAAAATCGATCATAAATCTGGTAAATACGTAT
AAAAACTCTTTGAACTAGGTAATAAATAAGCCATCTCACCCTCCTTCCACCCCAATCAGT
CAAGGTTAATCAATTTTTTACCCTAAACTTTCCACCAC
>6546-7579
ATGTTGCCTTGGCGCCGCTAGGGAAACCAATGAAAGCTCAAACTTGTCTGTACCCTTTCC
GTCCTGTTTCCTGGTAAAGCTAAGGCCTTTAGGGTAGTCCGGCTGTCGGAGAAAATTTCT
GATTTTGAGCCGTCAATGTACCAGCATACTGCATCCCTTCTCGGGTTGTCAC
>6547-7579
ATGATTTTAACAGAGAAATCCGAAAAACATCTTCCTGATGGTTCAGTCGAAATAACCTAC
AGCAATGGCAATTTAAAAAATATCTCGGCAGATGGAAAACTGATTCTAATGAAATACTTT
AATGGTGACGTTCGAGAAACTGACTTGAATACTCAGACAATTAAGTAAGAGGTGACACAG
TGCACAAATCGAATTTTTTAATGAAGTTTTCAGATACCACTATGCTGCAGCAGACTCATG
GCACATTCAGTATCCGGACGGCAC
>6550-7576
ATGCCGTCTTTTCCCTGACTGGTTTCAGCGCCTGGACTTTGTAATCCGGTGCTGGCACCA
GCTCTTGAGGTTTTAGTTACAACTTTTGAGGGTGTTTGAGAGCTTACGTCGACGAATACG
TCCTCATCTGTTGAGGTTTCGCTGTCAAGATGCCCCCTTGGTGTCTCATTTGAGTTTCCT
GGAGGCGTGGCAT
>6552-7574
ATGGTTGGTCGTCCTTGGCCGGCGTCAGTCGTTTGGCACGTGACACTGCTGTTTATTGCT
GTTGGGCGGCCGACGGCCTGGTTTGCGCGCCGGCCGCGCTGCCGTTTTTTGGCTGTGGCC
TTGAAGAGGGTTGCTGCGTATTTTCTGAGTGCTGGCGCCGTCTGGGTGCAGCTACTGGTC
GTCTTGATGCCTCTGTGGCAT
>6560-7560
GTGTCAACTGTCAAAATCCTCACGAAAAAACCATAAAACTATAAAACACACTTGGAAGAC
AGCAATGGCAATTTACACAATTCATAGGTTTTCCTACGAATTTACAGCTCCATGGGCGGA
GTTTTGGCAGGTTTTAAAAGCAATACTGTTTATTTGGCATGTAATTAGCTGCGTCAT
>6571-7552
ATGATTTAATCGAAAAATTCAACCGAATATTGCGCATTGCGCGACATTTACCAGACAAGT
AAGTTTAATATCCATAAAATGGATAATTGGACAGTTTGCGGATTGTCACTGACTGAATTG
TAAATAATCGATCCCGAGTGGTTTTCAATGTAATTTACTGTTTCACGCTTCGTTTTGGTC
ACTTAATCAGCACTAATTAGCGAAATTAGATTAGTCAAGCGATTTATTTTAATCAGCTTC
ATAACCGCCACACTACAT
>6585-7546
ATGCTGATGAACAAGATTTACATCAAAAAGGAGAAATCTTCATTTGCCTCACTTCAGTTT
GAGACATCATAGAATTTTCAATTGGACGATGCTAGGATTTATTTACTTCGGATGAACATT
TAGGCAACATGAACTATTGATCATGCACAAACAACATGACTTTTGACAACAAGTTTGGTC
TTAGACAC
>6586-7544
GTGTATATCAATAAATTATCGATTATTCAGAGGAAGCAATGAAAAGTAGATTAATTGAAC
AAAAGATCCGACTAATTAGTTTTATAAAGCTAATAAATGAACATGGCTTACCGTTCGAAA
TAAATCACTCTAAAGATTTTAATGTGGAACACGGGAGGTATGAACATGTCCATTTAGTTC
CCTGGGAATTTTGACCAT
>6597-7533
ATGTTGCAAATTAATTCAAAAATTATCGTTCATTTTGCTTAGATAACCTAATTGCTGATC
TTTCAGGTATCTATTTTATTACTGGTTATGGTGGGCGCGGTTGCGGGACTACCGCAACAG
CTGCGATTACCGGAATTTCAAAACTTCTCTCCCCCAGAAGAGGTAAACGCCGCCTTCCAA
GCTGATACCCACAAAGTTCAAAGGTCAATTAGTAATCAT
>6603-7525
ATGATTCAGTACAGTGGAGGATTGTGATTCTGGCAGTATAACTCCAGATTCTAGGCCACA
GCGCACCACCCGCAAATCTGTCGATAATTGAGAGTTGTCTGGTGCTAGATCATACCGACC
TTACATTAGGTGGAAGGGGAGGATATGTGGGTTTATGCAAGCAAGGCAGACCTTAGGTGA
AGTAAGGTGTTTTGTTGACTAGTTTGTTTGTCAT
>6604-7525
ATGGTCGTCATGGCCGCCACCTCCACCATATCCACCGCCTCCTCCAAATCCGCCAGATCC
ATGATGGTCGCCATGGCCACCGCCTCCGCCATAACCACCACCTGAAAATTTTTGTCCAGT
AATTAATCAAGAAATTGACATTTTAAACGTTGTGGTACTAACCTCCACTAGGTAGCGGGT
CACCACCTTGCAGGGTAATAATTTTAACTCCTCCAC
>6605-7524
ATGGAGTTACATGCTTGATAAAGTCAAAAAGCAGAAACATGTGTCGCCGGGATATCATCC
TTTTTTCTTTCTGCTTTACCTTTTTGAGGAATTACCCCTTTCCTGTCAAAAGTTGGAAGT
TTTTGCCAACTTGATATTCTTTTTTGTTTTCTGTCTTTGTCTCGCGCATGCATTTATCTA
TGTTTCTCTGCCGGTTACACGGTTTTCCTATGGTCGGTTTTGGATTTACCACAC
>6611-7520
ATGAAAAAATTATAACCATCTGACTCCATCTGTACATGAATAACTTAACATTGAAGCATC
AATTTACAGGTTTCTGTAAACAGAAGAGTGCCGCTAATCGGCGACTAGTCCAACTAACTG
CCGACGCCCGTCAGGACGCCTGCGTCGTCACTTTGACGCCCTTCCCGTGTAGCGGACGCG
CGCGATGGACAGTGCGTCCCTCAC
>6616-7515
GTGTAATTAGCTTCTAATTCGTCGGAGATAATCCTTAACAGTTAGAAACATGTTCTAAGG
GCGGTTAAAACTCTCTTTTGCACTCGGCAACGTTAATCAACTATAGTGATTGGATTGGAG
GGGAACTAAAACACCGGCAGTAATTTATTGATGAACAAGACAATTGGCAATACAGAAATC
TCGTTATGCCTGAATATGGAGGCAAAAGTTAAACGTGCTTCTTCGTCTCGACTTGGAACA
AAAAGCCGCACAATGGCAT
>6619-7514
ATGAATTACATTTTTAGAAGCTTTGTTAGGTTAACGTTTTTAGAGCCACCACTAGACTTC
TAAAAGGATCGTTTTGTAGTCACTGTTCAGAAAAGAGGAGGTAAATAGAGCTTCCAAACT
TTATCCAAAGAAGACCGACATTTAACTGACTCTTATTAACCTTCAAAAGGGTAAACCAAG
TCTTCCAACCTGAAAAACTGATGATTTCATGTTTTAACCTAGCAACTACAGGAAGAATCT
CAT
>6624-7508
ATGATTTCGTTGAAATCCAAATTTAATTCTAATGGGAATTTAAGTTTTTCTAGTGCTGAT
CTTTCAATAGTTTCTATGCGGTTTCGTTGCAAATGAAGTTTCAAACGTTTGAGTGTGGTG
GCATATTGTAAATCATCTAGAGCGTTATCTTGGATAACTTTCAAAAGGTTATGGCTGTAA
TCCAC
>6639-7498
GTGGGTAATTGCGCTTCGCCCGCAAAAGGCGCCGAGACAAATGAAATTCCTGGTTAGCGT
TTTTTTTTTATTTCTATCCTCCATCCGTAAATAAATTACTCTTCAAATGATAAAAGCCCC
GTCATTTGTTGGGGCGTATAAAGCGCTTAGCGAAAGTGTTATTAAAGTCGACAGAAACGG
AAATGCCTCGTTTACCTTAAAAGCTCGACGAATATCGCTCTTGATGCTCGAAAGTCTCCA
T
>6641-7498
ATGGAACCGTGTCCATCAATCGAGGTCAATCGGCCCTTGGTTTGCAAGTACCGTTTGATG
TACCGTGCTACTAATGTTTGAGGTCTTGTTTGGTACTCGTTCATTACTTCTTTAGGTGCT
GCCACCTGGTCGCCTTTGAGACGATTCAACAAAGTGACGCATACTATGGCCGCCTTGATT
CCAGCCTGGTGCGTCAACGCAGAAAACGGTATCGCCTCCAT
>6643-7495
ATGAAACTCTTTACCGGCATTTTGAAGGAAAGACTTGAAACACAAATAACAAACAGGGAA
GAACAACAAGGCTTCGGACGAAACAGATCCACGAGTCAATCTTGTAGAGCGTAAAATTCC
CTACAACTCTATAGTTTACACTTTTTCTGTAACACTTCAAAAAACGGAGCTACGCTCTAT
TGAAGTCACACTATGCAGTTACTGAAGCAT
>6644-7493
ATGTTAAGAATAAACAAATAGTATAGACATTATGGAGCCTAACTGAACTGAATTTGCAAA
ACGGGGTAGAACTTGATTTGTGTTAAACAACCAATCATTTACAGGAAGGAACCGAAGAGA
TCTCTTATCCAGATTTTGTCTGGAACCCACGTGTTGATAAAAACATCATCAACCCACTGA
TACCTTGAAAGTCTTTAAAAATATTATCAT
>6648-7489
ATGTTTTTTGAATGCAACATTTTGTGATGATGATTTAGATACTCTCTGGCCACCAATATA
CGAGGCAACAACTGTAAAGTAATAGCAGTTTGCCAAATCTCTCTCTGGGGTGAAAAATTT
CCGATAGCCGCCGATATGGAAGGCAGAATGTTGTACACTTGGCAGTGGGTGTAGGTAGCA
CTCTCAAAATTAAAAGCCACCGAATACACTATACAAAACAAAAATGCGAAAAGGGGAAAA
CACATAACGAGCACAATCAC
>6649-7489
GTGATTATGGTCCAGGCCCACAGGCCGTAGAAATGCAACTGAATCGGATGCGATTCGGCC
CTGGATTTCTCCAAAGTGTTGATCGCCCACATCGCCAAATTGGTGACCAGCAAAAAGGTC
ACAATCTCCCTGCCCGGTTTCTTGCGGATCTGATCCGCAGTGGCGCAGCTCCGTCGCGAC
GCGTCCAGAATGAAAATCGTTTGACAGGTGGTTTGTAATAAGGACGCCAC
>6658-7481
ATGCTTCACTGACTGTTTTAGGAGCATTGGGAAGCATCTAAACTGTTGTCGTAGCTTTTA
AAAGCTTCTAGGCTATTTCCAAATCATCTGAAAACTTCTAAATAGTTTTTAAAGCTTCTC
GAAGCTTCTAGACTGTTTTATAAAACGTTTGGAAGCTTCTGAGCGGTTTCAAGAGGATTT
GGAAGCTTCTAAACTATTCTAGAATCTTTTAAAAGCTTCTAGGCTGTTTCAAGAGCAT
>6677-7464
ATGAACCGAGCTACTATTGGCCAGACATCACCGACGTCATAAACTTATGGGTCATAAAAA
TTTATTTCACGCATGTCAGTATGTCAAACGGCCATAACCTTGTTTTCGTTACCGCTCTAA
GGTAGCGAGCGTGCTACGTTTGTCTTTGTTTTACTCGTAGTACTGAAGTTAGAGAAAGCG
AGAGAGCGGTAGTGAAGGGTGGTAAACGAATAAGGGTGTCGGCCAT
>6678-7464
ATGATACCAATTCTTCTTACTAGGCAATGTTGTCATACGGTGTAAATTATACAGAATTAA
GGTAGAAATTTGAAAAAATCAAAACTTACCTTCTGAGCTTTACACATAACGGCCAAACTT
TGCACATCATGACTGGTATGCCTCGAGTCCATCAAACACAAGGCGCACACACTAACTTTG
CATATCAAACAGTACAT
>6684-7457
GTGAAGAAAGCTGTCGGCGGAAAGCCTAGGATGCGCAGACGATCTAACGATTGTAGTACG
AGGCAAAGTTGCCTGTACTCTTTCAGAAAGAATCCAAATTGCACTCAATGGTGCAAAGAC
GAAAAGCTATCAGTTAACCCAAATAAGAAAGTGGTTGTTCCATTTACTAGACAAAGGGTC
CACAC
>6702-7442
ATGCTTCGCTTTCACTATGGCAGATTTTAAAGTTTTAACCGATTTTCTTCCAGCCCGTTA
GCTTTAGGATGATACGGAGCTCCAGTTAAATGCTTCATTAAATAAATTGTTCAAATTCCT
CCGAAGTAAAGGTCGGTGCATTGTCGGAGCAAATTTACAACGGTAGCCCGTACCTGGCAA
ACAGTTGCTTAAAAATATTAATAGTGACTTTTGCAGTCATTCATAGGTTCAATCCAT
>6730-7419
ATGCTTATTAATCACTAGTTTCGTATAGAGAATAATACTCATCAACTACTTGTGACCAAT
AAATCTTACTCACGGATTGAGTTAACTTACGAATACGTTGACAGCTGATGTTATTTTAAT
TTGTGTGTGTCGTGTACATTTTAAAAATAAGCTATCTAAAAAGAAAGTTTTAGGAACAGT
AGAGTATTCTTATTCTACTCGCATGTAATGACCATTACTCATGGGGAGCATTGCGACGCT
TCAC
>6731-7419
ATGAAATGGTTATAAAGGCTCAACAAAAAATAGGGGGAAGAGCAAAGTAGGACCCAGAGA
CAGAATAGGGTCATAATGTTTCGCATAAATCCATTTGAAAACCCTGTTAGCTGAAAAGTG
ACCTTTAAGAGACATTTTATGTCTTTTGTTACAATCATTTTAAAACTTCAC
>6735-7416
ATGCAAAATTACGATTACAAATTGGCTGATTAGCCCTTCGCAGAAATACTCAAAACAAAC
TAGGGTTGCTAATTAATTAAAAATGTGGGTTGGTTAGTTAAAACCAACCATCAATTTCTA
TTAACCTGTCTCGTGTTGTTTGTTCAGCCTCAATTTCCATTTCGAGCAAGAAAATTAGTT
TTCAATACCGCTCGAAAAATTCAC
>6740-7411
GTGTGTCAGGATGTTTGTCACATAAGCCAACACAACAAGATAACCTTCATTCAAAACCCA
TCAAAACCACAACACACAGTTAAACAACACAACAGTTAAACAGGTGTAATAACATTTACA
CCTTCAGCCAAAAAAAATAAAATTATCATCTATTAAGATGTCAGTCAAGTGATCTAGTAA
CACGAAAACTGCGTTATACTTCATTAACTGCAACAC
>6742-7410
ATGAAATTTACTTGAATGTGTCTTACGGCGTGGAGAAGATTCGGAATGGAGGATACGCGT
ATTACGTGGAATTAGCCAAAGCATATCAGTTTCATCGATTAAACAATGAGGCCTGTCAAA
TTGGAACGGTTGTACTACATAAACCTATCGAATGTTATGCTAACTATGTAAAACATTCGC
CGTTTAAAGATATCAT
>6757-7390
ATGTCCGCCATTTACCACACTTTCTGCTGTCGATCGGAAGAAGACTGTCACTATTTCCTT
TCGTTTGATTTATTCGGAATTGCTTTGTCTTTGTATGGAATCTACGTGTCGGGGATTTAT
TACGCCTTTTGGTGTGAACCAGTAAGTGGTTTATGTAGAAAAAACTGTTTAAACTAGTTT
ACAATTAATTTTTAGTTCTTGCAAAGCTTCTACTTGTTGTCCGTTACCATAATCTTTATC
AT
>6761-7383
ATGTAACCAGGACGCGTTTTAAGATCAAAGCAAAAAATACCACCTCGAGGCTCGAAAAAC
GTTCAACCCTCCAAAAGGAAATGAACCGTATTACCGGGCTCCAATAAATTACCGCGAATC
TGTCGATTTTCACTTTTTAATATCGGTATTGCATTGAATTTGTGATTTATGAATCGCGGT
TCATAAATGTTCCCATGGTTTCGGTTTGTGTCTTATCTGCGTAGAAAGTTTGAGCAC
>6779-7359
ATGGGCCTCACAGTGAAAGTAGTGACGATGAGGACGGCCCTTTAAGAATGCCCTCCAGAA
AAGGTTTAATGGGAGACCCTAACGGAAATCAGGTGGTTTAAACTTACGTAATTGCTATGA
AGTGTTTATTGAAAGGTTTGTTATGTTAAGGGTCATCCGACTAGTCCAATTCGAATGGCG
CATTACGAGAATGTGTCCAACGATGCGGCTCCTCGAAGTAGGAGTGGAGTATACAGTCCT
ACTTTAGACAC
>6786-7347
ATGCAAGTCCGGTAAGAGTTTCTAACTACTTTCAATTCAAAGCGATTAATGTGATTTTCA
GTTTGTAACTGATGGTTTTGGTTTGTGGGAACCAATAGGACATGTAGACTTTTTTCCCAA
TGGTGGTCAAGAGCAACCAGGATGCAGAGATCCTAGAAGTTCTATTGTAGTTACTCAC
>6789-7345
ATGCGATTCAGAGAATGACAGTTGACACTTTGAAAATTGAAACTTATTTTGTCTCGCTCA
GTTCGCTATAAGCAGAAGAGAGACGGAGCGCTACTGGCCTTTTCTACGTCACAAGGCACT
TTTTCGTATATAGTGTACTAAATAAGTGTGGTTTTTAGTTTAACATTTTTTTGCAGTTAA
ATATCTAAAGCAAACAAAAAGAACATGTTTTCCAT
>6793-7343
ATGGCGCACAAAGAACAATAAGGGTTAATTCAGTAAATTACTAAACGGTCGCTGTTCATT
ATAGGCTATTAAAGCATCTGCAATTACCCAGTTTGTTTAGGATATTACTCCACCTAACTT
TAAATTGCCAGTTGCAGCTGCAGAATTATTGCTTTATGAAGATGCTAATCTCAATTTGAC
TAAGATAACCGAACAAATCTAGTATATCTTGCACAAAAAAATCAC
>6794-7342
ATGGCTCGCACTTTCTTAGTGCCGCGTGCTAACTGCACCTAATCCGAGTTAGAGCAACTT
TTACATGGCACTGAGAAAATGCGAATTGAACTGGGGTAGGCCGTGCACTCGGATAGTGCT
TCCCAGTCGAATTCGCCATAAGTAATGTAGTATTAAAAAGCGAATTCCAGCAC
>6795-7342
ATGGTGATAATTACCTGTCTCTCATTGCTTACAAGACCCAACTCTTCGTAGCTTTCGTGT
AAAGCCTGTGCAAAAGTATCATCAACCATTTTCTCTACCGACACACCTCCAAAAACTGTA
TCAATAATGCGATTGAACTTCACTGTGTCTGAAAAAGTTAGTTTCGACACAATGTCCATC
TTCAAGGTGCTGACCACCACGCTCATTTCCTCCAT
>6799-7337
GTGGATAACCTGGACGTATTTGCCATCAGTGGGGTCTAAACGGTTGTCAGTTCTGCTGGA
ACTGAACAAAGGACCAGCTGGATCCAAACCGATGATGGTTTCTATCAAACCCTTTGTTCT
AGCACCAGCATTACCTAGTCAATTCATCACCCATTAACTAGCCATTTTTGATAAAAGTGG
TGCACAATCACCAGAAATATGCGCTCCAAGTGAGTGTCCCAC
>6804-7330
ATGAGTTGAAATTGTCAAATTGAAGCTAAAAACCCTTGTATTGAAGACAGGAGGCTGCTT
ACTGTCTTCCAGCAGCCAAGTTAATACCGAAAGGCTTATTTCTGTATTTAAATAGTCCAA
AGTGATGTCTGGAAGCCTTCCTAAAGATTCTGGGTGGTTATATCAATACTGCAAACAT
>6826-7316
ATGTTTGATTGCTGTTATTGTGATTCACTGCTGGTTTTGTTATATTCACATTTCAGTAGA
AGGAGAAAGTATCATCGCCAAACCAAGGCGTTCAACAAAGATGGGACAACATTTTTTTAA
AGTGTTAAACATAAACTTACCGTCTAAGATTTTCTTCGTTCTGCAAATTGTTACTCTTCT
CAT
>6827-7315
ATGATCCTTAAAGAATATAACTTGACCATTTATATTCAGTTTAATTGCTCCCATTTCTTA
TATTTGCCGCGATAATCGGCTTTGAATTTGCCGCCTTTTGCTGCTACTTAACACAACAAA
AGTGACAACCTGATAACTGACTCCTGATACCCGATACCGGGCGTTGTAACCATCTCAACG
ACATGGTCTCAAAATTTGCCAGACCATTGTGATACCAGGTTAGAAGTAACGTCATGGTAT
CAT
>6828-7315
ATGATATCTATTCTCAAAAATTTTTCAATAAATTCAAAATTTACAAATTTGAGTAAAAGT
GCCCACACCTCCCTACTAGTGGGATGATTGGGCAGTGTGGGTGGGAGCTTTGAGCTCTAA
ATAAAAAACGTTAGTCAAAACCATTTTTAATAATTTTTTATTTCAAATTTTTAAAGACCC
AC
>6832-7314
ATGCCAGTCTTTATACTTTGCTAAGGGTTGCACTAGCCCCATAATATGGAGGTGCTTCCT
TAGTTGACAGTGGCCAGTCAGAAATCCTACTGCTAAACGTAGGTTTTTCCTGATCATCGC
CAAATATTTCTATGGCGCCAGCTTGCCCATGGTCGCCCAAGGTGATCCTGGCAACACTGC
CTGAGATTGAGCAT
>6834-7311
ATGCTTTTGCTTGATTTACAAAACTGGAGTCTTATCTTAATGGATTTTGCCTGTTAACTC
TCCGTTTCTACCACTTCGACACCAACAATTTTTCTGTGGCAATCGTGGGTATGAATACAT
TCTCAAGAAATTGCATTACCATAACGAAGGATTATTAGCTGTTTAACTCAGCAGTGGCAC
TAACCTAACCAAGCCGTTATGGCCTCCAAAGTATGATATGCAATTACAAACCGTTAATAT
TATGCAT
>6838-7308
ATGTGTTTGAAGCCTCTAAAACATCACTTTAAAGTAACAGAATTCATTTCCAACTGTTAG
AAGCCTCTAAAATGGTACTTGAAAGTGAGAAAAGCCACTTTAAATTGCCAAAAGTCACTT
AATTCGAAGCCTTAGTGGCTTTTAACATCGTCACTTGAAAATACCAGACTTCTGGTATTC
TAACAC
>6842-7304
GTGTCTGCCATTAGAAACATTGAAAATAAACAGCGTTGCACTTAAAAGCACTATCTCGCA
AAATTTATCGGTCGCATTTTGACAAAGAAATATTAATGCCCCACATTTTATTTATAGATC
CCTCTTAAAAGTAAGATGCAAGTAAAATCTACTGGCGCTAAATATTCGACCCACTTTCTT
TGGATTCCTCTCTCTTTTACCTGGTCATCAACTTACCTGGCACAT
>6846-7300
ATGTTCGGTTTACAACATCTCCCCCTTTTCGTAGCCACAACGAGTTGAGGTTCAAGCTCT
GCAGAGCTCTCTACTACTACTCTTCAACAAGTAAGTAAGTCCAGTCCATTGTCGTAGATT
TCTGAGCCAAGACAACCTCTTCCTTCCTATTCCCCTTTTTCCTTGGATCTGGCAT
>6856-7290
GTGGAAAAAGCCACACATTACGTGGAAAAAATTAAATGCGCTACTTTGCGTCGGACTTTA
AAGAATTCGCGGGAGAAAAAGTTGCACTTTCCTCCCTTGATGCGCAAATAACTATTTTTG
CAGACCTCGGTCACTACAAACTGGAGTTAAACTTGTTGGTTTAGCTTTTTTTTCCAATCA
T
>6869-7284
GTGTTTTCAATGTCAAAATAGCATACTTAAAATCGCTTTACTACTTTAACGATTAAAAGA
GCGCCTAAATAAAGGTCACGTGATTGTTTTCAATTATCAAATTCAGTTTAGAAAGTCACG
TGACTCTTTTCAAGCGTCGAATGGAATCTTTAAGGTTTTAAAAATAGCATCCTTTCAATC
ACGTAACCAT
>6879-7275
ATGATCATCATAGCCACCTGGCAAACACGTGGAAGGGCTTGGTTGCCATGCTGGGATTGA
CGTTTTTCTTTTTCATGGAAAGACTGATTTTTGTGGCGGGGAAATGGCGAAAAAACCAGC
AGAAACATAACACAGTCACTGTAAGTTGGTTTGGCAACACTGTTGTATTATTTGACAATT
TTAAAAATCAAGTCCAT
>6890-7265
ATGGTAAATACCGGCAAATATTAGAATATTGAGCAAGAGCAGGAAACAGCCGACGGCTAT
GGTGACCGTCAGGGCTGTAGTATACGACTGGTAGTGGCTGGAAGCCAATTTTCTGCCAAA
ACTCTTTTCGTTAATACGTTTTATTTTATATTTGTCCAGGAGCTAAATCACCTTAACAAG
TTGTTGGAATTCTTGGTCTGCATTACCAC
>6895-7257
GTGTGTTTACACGTTCGTCGGCCCAATAAATAAAAACGACAAAACTCAAAACACACGCAA
CTTATAAATCACTCTCGACCTAACCGACTCCCCCCACGTAAACTCCCAAAATTAAGTAAC
TCGACGGCCGATAAATTGTGGAGTTTTTATTTTTAGGTTTTGATTGCTTCTGAAGCAT
>6908-7252
ATGACTTTTTAACCGGGTCTAGGCGCCATCTAGTGGCACGGGAAGCGGAAGTGTACGATT
CCTATTTATCTTGCTCGTAAACTGAACAGAAATAGTTTTCACGTTTATATTAAGTACTGT
AAGAATTCCTTTCGCCAATCAAAAGTTTGTACTAGAAGAAGAGTTATGAATTAGTTTAAA
TGCACCTTTAGTTCCAAGGATGAAATTTAGACAGTTGCAT
>6914-7249
ATGAGCTAATAAGTGAAAAGTTAAGATTTGAGGTTAAAATAACAGTAACCTCTTAGACAG
GCCATAATTTTGGTTCTGTGTTAGTTACAGGGTGGATTATTTTACCCAAATGTAGCCAAT
ATTTAACATAACAAATTGTAGTGACAGCACCAAGCTGGAGAAATGTCAACCTAACTTTCT
GACCGAATGGTACTCTTCAC
>6925-7243
GTGAATACGCCGATGCTGTCTTAAAGTTTTCGGACAAGCAAAACTTTTCTTACAGTAATC
ACAGGTCAATGGTTTGCTCCCAGTATGACGCCTACAACAAAATATAGCGGTTAAAGCATA
TAAAAAATACAATTTTCAGGTCTCATAACATATGCAATACCTTAAATGAATGTTTAGGTA
ATAAGGCAGATTAAACCGTCTTGGACAATAACTGCAC
>6928-7241
ATGCAGAACTGCTTCAGTCTCAATTTCTCCATAAGGATAAAACCGATTCGATAACTTATT
TGCTTTGGTTTTTATTACGTTAATGGCTTTGGATATTTTGGGAAACTGAGACACTAGAAA
AGTTTCGTCAGAGAACATTCTAATCTACTAGCACATAAACATACTATTTGGAGGATCTTT
ATCCTGATTATTCCAAACAACCACTATTTTCATTAGACTAGGAACTTTAGCCAATCTTTC
CAC
>6929-7240
ATGTTAATGACTGGAAAATTTGATCTAAATGACCGTTAAAACTTTAGAACAGCCTTTCAG
TAAGCGCCTAAATTAATGAAGAAATCGAATATTTATTATGATATGCTCGATTGACCTGCG
AGGAAATGAGAGTGAAGTCAGTAATAAATTGTTTAAACAAAGTAGTCTAACTAGCGACAT
>6933-7238
ATGCATGGCAATATCATGGTTCTCTAAAAAACAGAACAGTGAACTTTCAACTGCAGAAGC
AGAATATATAGCTGCTGCTGCTAGTGCCCAAGATTTGGTAAATTTAAAAGGTGTTTTACT
TGATTTTCAAATCAATTCAGTTGATATACTTTATTGTGACAATAAAAGTTCCAT
>6936-7236
GTGAAAGTGTGCTTGATCGTTCAACTTTATTATAAGTTTTATGTGTAAGTTGGGTGTTAA
ATAATTATTGCAACTGGCGATCATACCGTATAGGACTGAACTTATGGTTTTTTACCTTCT
TAGGTTAGTTAGAAAACCGACAACATGTCCGCTAAAGCCATAAGAGAAGCGACTGGGAAG
AATTTAATTAACAAGCAT
>6942-7233
ATGCAACTGTTAAATATCAAATTATTAATTTTTAGGCGATATTGTAAGAAGACTAGGTCC
AGAACGAACTTTGGCTTTACCCAAAGAGTTAAGGGATCGACTCTTGTTATCAGCAGCAAA
TTCTTTGGCAGACGGAAACCTGGACACAAGATCGCAAGGCAAATCCTTATTCAAGTGCCT
AATTGGTCAACCTCAATTTCACAAACAC
>6944-7233
ATGTTCAATGACCTACGAACATACAAAGTTAATTTTAGTTCTTTAGTCGCATTCCTAAAT
CTAAAGTTAGTCTCGTCGGATGCAGACCTGGAAATTCCACACAAGTAATTTCTGCTTTTG
TTTTAGGGACGTAAGAACGGTGGTACTGCATAAAGCAAACACAGGTCTGGGATTCAATAT
TGTTGGCGGCGAAGATGGAGAAGGCAT
>6945-7231
ATGTGTAGTTGTATTGTGATCACGTACTCAATACTCATTACAGTTTAGCCACACGGGAGT
CTTATTCAAGTTTAGAAATTTGTTGTTATCCTTCGGCCGTTTTCTGATCATCAAACCTGA
TTGGAATAAAATAATCGTCAGCGTCAAATACGTCTGCGACCTGCTTTGCAAAGATGTAAT
CTATTACAC
>6969-7215
ATGTGTAGAAAAGAAATATCTTCTCTCTTTTTAAAGTTGAACCACACTGCCTTAATTCTT
AACAAATTCGTTCTAGTCAACCAAGATCAAGTATGCTTTGAATCAAAATTTGAATAAGCA
ATTGGATTTTAATAACATAATTTAGATGTTTTTGCATTGATAATCAGTGGTTCAGGCAGG
TGAAAAGTTAGGAGAGTTAGAAAGTCGGTAGATAGTTCAGACTATAAGGTAATTCAAACT
ATTCAACAC
>6992-7196
ATGTACAGTAGTTGCCCCGTTATGGTTACGAGTCTTTTCCGCAGTTTTTTATGCTGGGGG
CAACCTTTTGGGCGGAGCTTGGCCAAAGCGGCCTTCAGCCATGGTGGCCAAAGGTTTTGA
CTGACGCCATACCTCGCCACCTCGTTAGCCAAATCGGTTTTATTAGTAGGCGTGGGCGTA
ATCTGTGGTGTAGCCGGCTTCGGTGGTTTTCTGGCCGGCTGCTGCGGTTTTCTCGCCGGC
ACCAC
>6996-7193
ATGATACCGACCACAAAGGGCACGACGTTTAAATAAATAATGGGACGATAGTAAATTGTC
CTTTGTAGGGCGGCGTCCGCGTTCAAAATCCACACCACGTTGGCCAGCGTGTTCTCGAAG
AACAGGATTCCATAAAAAATGAGGTATTTAAGGAAAGTGGGTCCCTCAACTAGAACCACC
TGTAAAACCCGTTAAGTGAGTGCTACAACAC
>6997-7191
ATGCTTCTTCCTGTCCCTAAAGTGTTAAACTGAAGCCAGAAAGCTAGTCCCTGTCTGTGA
ATAGTCAAAAATGCTACCAGAAACTTGTAAATTATCAAAACTAATACTGAAAGCTCGTTT
TTTTGTCTCTATGACGTCAAATTCATGTCTGAGTGCTTCTTTGATGTCTAAGACTTGTCA
AATTACAT
>6999-7190
GTGTGCGAGTAGTAAATAGAAACGCCTCCGCCAGCCACGTGACCATTAACGTCAGTGACG
TCCAAATGGAAAACCTAGTTTACAAATATGTTTTAAGTGACTACTTCATTTGACAGTTTG
AAGTACACTTACTTCCAGAGTGTTGGTAACATAAAAACTGCCAAACTTGGTTGAACTGTC
TTCGTTCAGAACTTCCGTGTAGATGTGACCAGGAGACGACATCAACATAATATGATATAT
GCCGTCTTCATACAT
>7000-7189
ATGTATTTTGACAAAATCTCAAATTGGCCAACTGTCAAAGTACGTCATTGTGACGTTATA
CTCGATCAGGTCACTCTATGCAGGAAGAAGACGAACGGAGTCACAAAGTACATTAAAATT
TTTAGTAAATTTATGCACTTTTGATATCAATTGAAAAGTCAACTTCAACTAAACTGATTT
TTTTACATCTAATTTGGTTTCAATAACAGGAACTGATCAAACCATACAAAATCTATTAAT
GGCAGACAT
>7001-7189
GTGAAAGCTGGCGGTTGGGATCGGTTCAGGTAGTACCGTCTAGAACCGTTCGGCATGAAC
CCTACTTCCTTGATCAGGTGGCAGATATTTTCCAACATACCACGGACCGTGTCGTACATT
TCGCTTATTAGGAGACCTTTAATGATCCAGTAGGAATCCCAGTAATACAGTTCTCTATTA
AAAAAAGTACAGAGTTAATCAACGAATTTTTAAGCTATAAAGTCAGTTAGTTAGTCAAAT
TCAAGGTTTCAGAATCACCAT
>7006-7187
ATGTTTTGCAAAAATTGTCGAAACAATGGTGCAAACTTTGGTACAAAGGTCTAGTTTGGA
CCACTGTGTAACCAGTAAAATACTCTTTAAATCCCTAAAGCAAATTAGAGAGCTATAGCA
CCATAAACAACCAGATGTTTGTCAAATTGTCGAAAACAGTGGTGCAAACTTGGACAGCTC
GTAATTTTGTTAATTTGACAGTTGCATCAGTCTAGTTTAGACCATTGCGTAACCCGTGAA
ATCTTCTAAAGATTCCTCAT
>7012-7181
ATGTTGATATGTAATACTTTTCTCTTCTTATCATGCGATTCCTATGGATAGTTTTGCAAT
TATTTGTATGTAGGCAGCTAAGGCACAATAGAACAAACTATTTCTTCCTTAAACTTACAG
AAATACGTTGGCTTCGAAAATGTCAACTGTTACTGTGTTATTAGCATAAAGAATGATTTG
TCTGCTCTCTTGTGTTAACATTTCAC
>7015-7178
ATGATAATTTGTTGTGTTTTCTTCATGTGTGATTGTGTTAGCATTTTGATTCAAAACTTC
TTGATCTTTGGGCATTTGGTTCTCTACATGTAAAATAGTAATTGTGTTTTTTCTTGCATT
TTAAACATGTTCGTTCGCTTCTGCAAGAATCCACATAATGCCCCAATCTCAAGCAGTTAC
TACACATTTTGTGTTTTTTTAACTCAGCAT
>7025-7169
GTGGAAGTATTGTGTAATAAGATCCAGTGCCAACATTCTGTCGTTAATTCATTTCTTTTT
AATGTCACGAGAGCCAAAATGCTTTTACTTTTTGCAGTGCCGGCCAAAATTGTTTGGGCT
TTAACCGGAATGGACGCTGAACTGCCTTGTGACGTAACACCAGCTCTACCGGGTGATAAT
GTGACCATGATTTTTTGGTTTAAGGACACCAT
>7035-7161
GTGTAATTTTGATTAACCTAACTTTACAAAACTGTTACGTTTCTTGATTAGATTTAAATT
GATTATTTCTCGAGCAGTATGACGTAGCTAAGTATGAGCGTTGCTATTGGTTATTATAAT
CTCGAATCTCCACCTTTTATTTTGACTTTTGACGTCCCAATTGCGGTTAGGTTGACTTTG
GTATTCGTAGGTTCAAAACTAGAACAT
>7042-7157
ATGAACAAGCTGTAGGTGTTTCTTTGAGGTTTTGTTTGCTCTATTACTATTTATCGTATT
TTCTTTTAGCGTTCTAGTTTGTCTTACATGTTGTATTTAGCCGATAACCTTGCGTATTTT
CCTTATCAAGTGCAAGACGAAGCTCTCTTTTTAGTACATCACATTGAGTTGTTGGTGTCA
AACTCTGGAACAAATTTACTCCAATCATTCAGAGAGGTATTGCTTAAATTGTAGAATAAA
ATTGCCACAGTTTATTCACAT
>7048-7152
ATGTCGACCAAGGCTGTCCATCTGGAACTAGTCTCTTCCCTAAGCACAGCACATTTTATC
ATGTCTTTGAAACGTTTCATGGCTCGAAGAGGTCTCCCATCAGTCATCCTGAGTGACAAC
GCAACTAACTTTTTGGGAGCCAGAAATGAGCTTAAGGAATTACACAGTTTCCTCAGAAAT
TCACAAAATCTTAATACCATCAAAGGTTTTTTGAATGAATTTTACATCAAATGGAAATTT
ATTCCTCCCAGAAGCCCTCAC
>7051-7149
ATGATAATGGGACGCTAAAAGCCTTTCCGCTTATCGAGCAACAACAAAAACACCTGCAAC
TGCCTCGAAGACTAAGACAAGCCAATTGTCTGAGCGTTTACTTGGAAAACTACTTAAACC
CTACCTAATTAGGCGTCGTCTGCATATGTAAAAAGGGCTTAAGACAGCCACTCAAAAGTA
TTTAAATGTTTTTGCAAGTGCGCTCCGGAGCTACTAAAGAAAATAATTGAATTAATTCAG
TGCAGTCTCCTTTAACGGCAT
>7055-7146
ATGTTTCTTAGTACTTAATTAGTTTGGCTTAATTTTACTTTAACGTCGTGCGTGTATAAA
TCCACTTTAAAATTCAATTGACTCTTTTTAAAACTGCCTACATGTGTAAATGGGGTAAGA
CAGGAATTAGTCCTTCCCGCCTTCAAAACAGGTGCAAAAGTTGTACAAAAATATACGGGA
GTTTTGCCTGTAGGAGGGTTACTAAAAAAAAGGCTGAACTATTTGAAGGGGTCTCACAC
>7060-7143
ATGTGTTTACGAAAGTTTGAAAATTGAGTTATCTGGCCAAATATGAATGTTGAAGTTGGT
TTTCAAGAATTTGACCTCAATAGGCAGTTTTTAAGCTAATTTTCTGGCCAAATATGATTG
TTGAAGTTGGTTTTCAAGAATTTTACCTCAATAGGCAGTTTTTAAGCAAATTTTCGTGAA
TTTGACGTCAATCTTCAGTTTTTAAGTACAT
>7067-7139
ATGAAATAATTCTGCAAAAGCACACTAAATTTTCACTAAACGCTATAAATGCAAAGACAC
AACTGTCAAAATCTACTCCAATGAAGCTATAAAATATACCTTTTACTTCTAGTTTAGTTA
GCCTCCTTTATCAGATTGCTTTGCGATTGATAGCACAATTAGTAATCAAATAAGTATATT
CAGCTCTAAATAAGTCAAAACATCAT
>7072-7137
ATGAGGGGTTTGTCGTTAACTAGGACTTTTTGAAAGAAGCTTGATTTATGTTTTAAATAA
ACTCTTACTGTAGTTCACGTGACTATTTTCAAGCGCCGAATGGAATCTAGCTCTTCTCGC
TCCTTGATTTGTTTCAGACAATGTCAATGTTAATATTAGAGACAACCTCTAAGAGTTAAC
AATTGACTCAT
>7073-7136
ATGCGAAAAGCATATATCACGACAGTACTCTCTTCAATTCAGTGGTTTTTTTGTACAAGT
TGAAGCAGCCACGTATAGATGGCGCTGAACGCTGAAAATCACTGATTTATAAAGGAAAAC
TACTCTCTTTAACTCAGTGGTTGATTGTACAAATTCGAGCTACCACGTATAGATGGCGCT
ACACGCACTTAAAATCAC
>7084-7131
ATGTGATATTATACATAGAATTTGTCGAAGAATCCAAAAAAAAAACATTATACAAAGTGT
TCCATTTAAAGTAAGCGAGGGTAACTATTTTCGATATAACCGAAAGTGCTACCAGTTGGA
ACATATTTTAGATAAACTGCCCCCATCGGTGGATCACCCTGTATTGGACGATCATACTTA
AAACGAAGCTTGGTTGGTTCAGATTGTGACCAC
>7086-7128
GTGTATCCATGACATTCTAGACTGTTTACAGGGCTCTGGTTGGAGAAAGTTAGGTTAGGA
GAGGTGGGAGGGAACACTTTAGGGTTTTATGGGGGCTTTTTCAACGCGACCGGTAGCCAA
GTGATTGCTCACAGCTACCATGGGGCTTTCCATATTTGGAGGCGTAACGATAATGATTTA
TGGGAATCTGTGGTTACGCCAGGTGGTCAT
>7087-7127
ATGGTTTCGTCCAACAGTTCCTCGTCTGTAAATTTAAAACTTCCTTCGTCGTTAATGTCC
AGTAGCAGATCTAGGAAAGCTTGTCGTTTGTTTATCGTTGATCCTTGATTCTGATTGGTT
GTTCTTAGCAACTTTTTTTCAGTCAAAACCTAGTAAAACCATTATTATTTCACCTCATTT
GAATATACAGTAGGTAGTTTGCAT
>7093-7124
ATGTCGATTTCGAATGGGGTTACTGGATCATTTTACGTTTGAATTTGGAGAGCTTAGTCA
AAATGCGACAATTTCGTGACTGATTGAATAAAAATAGCTGGTTGCCCGTCAACTTACAAT
ACAACCACCATTACCTGATTTTCTACCTTTATACAAGGCATTCAATAGTGAGGAGACTAA
CTTATAGGTTTAAAAATATCAAAATATTACAAGCAC
>7098-7120
ATGAGAAACCACTCTTCTATTTTGTACGATAGTAAAGCACACATCTTTGTATCAGATTGT
CCTAGATGCCTCTGAAAAAAAGCTGAGTCAAGGCACAATTGTAAGTTACTGTTGTTGTTA
AACATTTTTACCAACAATTCAACAGTTCAGCATTTGTGATCATTATTAACCCTCACAAAA
AACAGAACTGCCGAATCTGTGGCAATGTTCAACCAC
>7100-7116
ATGCATTGCATATGCCAATTGCACCAACATATTTAAGCTCAATTCGAATTTGAATATTAC
AGTTCACGTACAAAATGTTACAATCTAAACAAAACTGAACTAATGAAGCTTAAAAAAGGC
AATCGGTTCTCTACTTTGAGTAATGCAATAACTAGAAAAAAAAACAGATTTGCATAAATA
AAGACTAAAATCGCCTCTCATAAATCCTAATTAAAATAGCAAATTCCAT
>7103-7114
ATGTCATACTAGGAAAGCAGAACAGTCACATGACCTCTGTAGACCAATTGCAACTTTAAC
AAACGTTTGGCAGGTGAAGGTTAAGCTAGAAATATAAACAAAACGGTCACGTGACCTTTG
AGGACCAGTTATAGGCTTGAAAAATGCTTTTTAATCCAAATTTCAGTTAAAAACCAT
>7123-7104
ATGAAACGTCAGGAAGAAATTCCATTGGACCACGGCTTATAAGCCCGGATAACTTTTGTA
TTTCAATTAATGACTGTTCTGGGAATAAGAAAAACTCGAACGACACCACTGCACCCTCAG
TCCGATGGAATGGTCGAGAGACATAACAGGACCATCAATCAGTACCTTTTCAT
>7155-7075
ATGGATTTTTGGATTTTACTTGACAAGTGACGTTTGTTGCAAGGTTGTCAATCAAGTTGA
AAATGCTTGCAATGTTGCCACTTGCGTAAATCCAATTAGTACTACTTGTAGTGAAATAAA
AGTTAAAAAAGAGACGAAGAAGTTTAGTAGCTTATTGCTCTTCTATGCAAGCTTTACAT
>7173-7062
ATGGATGGAATTGATGATCCTGGAGGATCATTCAATAATAGTTGCTTTAAATGTAAGGCC
TTTTTGGATGATATAAAAACCACAGTACAGTGTATGCTATGCAAAAATGATTTTCATGGA
AGATGCGAAAATGTAGATTTTCGCGGCTTCCACTTGAGGAGAGCATCGTGGAGATGTAAA
CAGTGCTTCGATACTCAT
>7176-7062
GTGGTCGATGCATCCAGAACCAACTTTTAATATTATCGGAGATATTGTGCCCTCTACACT
GCGTTGAATATAACCGTTCAATCCAGCTTTTGATTTCAGAAGAATAATGTTCAATTATAG
TTCCAAAGAGCCGTAGTAATGAAAATGGCCAAACTTAAACTAAAAGTATAAAATATAACG
TCAATTTTTCAC
>7179-7061
ATGGTAATTTTAAGATCTTTTCAAAGATTTCAATTGTCAAGAAACATTTTCCAGATCAAG
TCAAGTTTTTGGGTCATTTCCCTACTGACCAGAAAAACCACAATATTTACTACTACAACC
AACATAATCTTTACAAAATTTCATTTTGGGAAAGTCTAAGTTGATCGACATTATCTCTAC
ACTGATCCGTGGTTTTAAGATTTCAC
>7186-7058
GTGACTTAAACTTTTTTAATTCTTGATCATCTGGCCGAATCACAGGTAAATTGGTTTTAT
TGTGGTTGTTTTTTGTAATATACACATGTACATATACAACTAACGGTTCGTTTGATTTCC
TACAGTAAATCCAAGAGTGTTCATTTATAAAGAGCTAGTGATTATCTCATGCAATTAATC
CACGACCTTGGGCTAACACAATTAAAAATGTTGAAATCTTATTAACGTGAGGTTACATCA
T
>7189-7057
ATGGAGTAAGTCACGAGAAATGCACCTGAAAGTATTAATTTATTTAAATAGCTTTTGAGC
AAATGGTAAGTCTCACCTCCTCCATTTTTATAGCACAAATACGGAAATCTCCATACATTT
CCTAATCCAACTGATAAACTTATACAAGACATTAAGAAATCCAACTTGTTGCCCCATCCT
CCCCTGTCATCGGGGTCAGCTGGAGGCATCCGATATGTAACCGATTTCCGATTATCGCCC
TGTTTGTCTTCAT
>7192-7056
ATGTTAATTTACTGTTGGTCACATTGTGTGATCTACACAGTATCAGTTTTAGGATTTACG
TTATTAAATCAGAAGATTTACTATAGAGTTTGTTTTTAGCTAAACTCAGCTTATTCTTGA
ATCTGGGCGGTTCTAGATTTTGACAACATGGGTAAGCATCATCATTGATGTACGCAGATG
ACATCGTCACAGTAGCCAAGGGGAAATATGAACACAATTTATGTGAACTGATACAAGTAG
GAATCAAAGTTACTGAAAGATGGTGCAT
>7193-7056
ATGCTCGCTTCTGCAGGAGAAACACAGAATTGACGCGGCTTCGAGAACAAACTCCCCAGA
AAGCTATGCCGTAGCGGAGATGGCAGTCAATCAGTGCATACTATGCACTCCTAGCTACAT
GGTAATCCAGATTGCCAGAGATCACCCTCAATGCATGGCAACACGATGCCTAGAGCACAG
ACCAT
>7197-7052
ATGAATTTGTGGATTTTTTTTAGGCATTTTATACAGGGTTTCACAGTGGATTTACTGGAT
AATAAACGCATTTTTTTAGTTCTGGGATGAGTAATTAAGATTAAAACCATTCTGAGTGCA
GTTTCTATAGAGCTGCAGGATTTGTTGGCATGTCAACGACCGATCGATCCACAT
>7201-7050
ATGCTGGGTCCTAGCGAATTAAGGAAAAACACGAAGCAGCATCATCTTTTGCTCCCTGCC
AAAATTAATTATTTAAAATATTCATGTTTTGTTTTCAAATATTTATGCCACTTTCCTGAG
AGCATATTTTAGCCTTTTGGTGGTGGCAAAGGAAAAAAAACATGTGTGATGTTGGGCTTC
TTTTGAAGATGCAC
>7218-7036
ATGCAACAAAAGTAACTTTGAAGCTAAACATCTCTAAAACTCGGGGCCCAGTCACGAAAA
TCCGGTCAAAAGCGAGCACCTAAACCTAAATAACATAATTTCCTAATTTAAATTCTTCTG
GGAAAGAGTGCCACCGACTCAGTGGCCCAATTGTGGAATTATCGATTTTGGTTCGGTTAT
ATAATGGACCTCATCATCAGCACGCATCCCGTAGGATTCCCCGAGTCGATTATGTTCATT
TTGACAT
>7224-7032
GTGCTTTGTCTTGGCCAAACTGGGGAAGTCTACAGTGAATTTCTTTGAAACTTTGTGCCT
TCTCGGCTATTCCCTTTATGGTCATCTGTTTACCTTACTCACATCCTACGTGTTTTTCCA
CGAGGATAGCAACGCGTTTTTTTTCGTCTCGCTCACAGTTTTTGGAGGGTCCAGTTCGTT
GAGGCTCAT
>7237-7024
ATGTTGCGTTACTGTATCATTAGAAATTTCCACGAAAGGCACTCGTGTCGTTACCGTTGT
TGTTGTTATTATTATACGACTTTTACACTGTACACGTTTATTGTAATGGCATAATCGCCT
TATTAGACGCAGGAAACCAGGAAGGGTATTAATTTTCCGGTTTTTTTAAAGCTTGACGCA
C
>7239-7023
GTGACAGGTATTGATGATGAAGATCATATTAAAAATTTGGACGAGGTTTTGCACAGGTTA
TCTGAGGCTGGATTTAGACAAGTTAAAATGTGAGTTTTTTTAAGATTCAATTTTTTATTT
AGGTCATAGAATCTCTTCAGTAGGTTTAGAGTGTGATAAAGAAAAGGCCAAAGCAATAAT
GGCTGCACTTCGGCCAACTGATTTAACTAGTCTACGCGCTTTCAC
>7248-7019
ATGAACATTTTTGGAATCCCCATTGAATTTCCTATCTGAGAACCTAAAAAAACACTAAAA
AATCGGTACAGTCAAAGAGAAGAAGACTGTCAAAGTTTGAACTGTAAAAATGACGGTTTA
AGAGATAGTCAGCGACAAAATCGCCTTTAAAACACACTTTCAATGACCGGATCACAT
>7254-7015
ATGACAATCAAATAATGAGAAAACCAAATCGATTTTGCCATCCTGTAAATCTGCGGCTGT
TTTATACAGCTTTAGGTCTGTATTTTCGAGAACAGCCAATCTACCACCATAAAAAAATGT
GTTTTGAATTAAACTGCCCACAGCCAGTGGGGTGCGCATTGGCCCCACTCCTGTACCTAC
AGTAACCCGTAATTGCATGTACAGGGTGGCATCGCTGAAACGGAAAACCTTCTGGTCGAT
ATTGGTCAT
>7265-7007
ATGCTGAAAAAACATGTTCTGACGGGTGTCCAGACATCTTCTAACAGAAGAGGTAAATTA
TTTTCGAGGAAATGTAAGTACCTCTCGCCATTCAGCGTTTGTTCGAAAAAAAACGGTCCT
ATAATTTGACCGCTCAAAATTCCACACCATACGTTTAAAAGCCAGCGACCTTGGGCTTGA
ACCTCATGTAACCATCGAGGGTTGGTACGTGACCAATACCTAGTACTACGCTGATTTACT
GTTCCAT
>7267-7005
ATGACACCAGAACTCCACAAACTGTCTTTTGTTGCTCAGAAACACTGTTACGCCACCAGC
GGAATCCAAACTGTCTTCTGAGCCTTACCAGGGGATCTCAAACGGTCTTAACAGCTCAGA
AACAAATGACTACACCATCAGAAGTTCTAAAACTGTTTTTTTAGTGGCTCAGAAACGCCA
AAACATCCTCAGAATACTTCAAACTGTTTTTAAAAGATCAGAAACAC
>7278-6999
ATGGGTGTACGAAAGCGGTAACCATTGACGCCATTACTGTTTACGGACGTTATAAAACTT
TTAAATTTCTAACCTGCAAAGTGTAGTACTGGCAAACAAAGAAGTGTTGTGTTTTAGCAA
ATTTTGTGATCTACGTAAGGACCAATGTTAAAGCGTTACAGTATGGGAAAAGTGTTGGTG
CAT
>7287-6996
ATGACGTTAACAAATTACATATGACATAACCTTTGACGTTGTTAAATTTTAACTTAACGG
CCATATGTGACAGCAATAGTGACGTAAATTGGTTTGTAATAAAACGTTGATGAGTTACTA
ATAATCACCACACACGGTAAATGTAACGTCCTGTAACGTTTTACAAAGCTATACAGGGTG
GTACACCACGATCTATTATGGGAAAATTATAATATACCAT
>7289-6996
GTGTGTGAACAAAGAATATAAAAATAGGTTTTCCTTTTCTGATCTCCCACGTTGGCGTTA
CAAAACTACAAACATTACATACATGTTACGCTTAATATTATGTATATATGTATGTATAGC
ACAACTCGCCTACTTTTACTTTTACTTATTAAGAAGGCAATTCTTGCGCGACAACCAGCT
GGAATTATGTCATTTGTGTTTTATACGGGGCGAGCGAAAAAATTACGGACGGATGCAC
>7294-6992
ATGCTTCAGTGGTTTTCCCCTCGGAACTTCCTGTATGTCTAATAAAGGTAAAAACAGAGT
GATTCAGGATCTCTCAGAACAATTATTTTGATACAGAATTGTTTGATTAATCACCCAAAC
AATCATGGTGAGGAATGTTTAAACGTCCAAAAGGCATTCCAAACATGTTTTAACTTCAC
>7299-6987
GTGTAAATTGATTTTGCTGTCAGTTCAATATGTGATTTACAGGATTTTACACTTCAATCC
AGATAGGTAAAACGACTCTTGTGAAACGTGAAATCTGGATATGGTCGATAATACAATCAA
GTTAAATCTTGAAAGGCTGATTTAGTTTAAACTTTTTTTTTGGTAGGAACAGGTTGTATT
AAATTGCTTTACTGAAAATTCTCAAATGCTTTGAGAAACACTAGAGTTTCTATTTCAGTT
TGAGATTCAATACACAC
>7313-6978
GTGGTAAAACCAAAATGAATAAATACTTACTAGCAATATTTTTGTTTCCATTTAGAATGT
TATTCTTCATGGGTGCAATGATGACGTCCCAAATAATTATCACCGATCGTAAGGATGGAA
TCTGGGATCGGTCGGTGGTGGCCGGAATAACATCTCTAGAAATCATTCTGACTCATTTCA
TTCTACAGACTGCCATTATGCTGGTGCAAACCAC
>7328-6969
ATGCTAAGACACTGGACCCATTCCTCGGCGTTTTTCCCATCGCTCGGTTTCAAAATTAAC
GTTTGATTTTCCGTAAATATCTCGAATGCTTTCGGTATATTGCGTGCCCCACGTGACACT
CTTACTGATCGAATTTGATTTACGTCAATCGATTCTCCACCACTCTAAAAATGATTTAAT
TGCAGTGATATCATCTGCTTAAGAAATCTCTTAATTCAGATTATATACAGGGTGATTCAC
>7329-6968
ATGTAGGATTCTTCTCCGTTTTTATTCACGTATTGAACATTTCTGAAACAAACCACACAT
TTCGTGCCATTTGCTGCGATTTTATTAATGCGAAACTCACATGCCATTGGCCAGCATAAT
TAGCCTGGTGGTATCGTTGAACATCACTCCGACACTTTCATCAGAAAGCTGGTAGCCGAA
ACCGTACTTGTCCGAGTAGTCCACCCATTTGGCCAC
>7334-6964
ATGGAACCGAACGAAGAACTGACCGACATTCACTACAAATGTCAACGATGCGAACAGTTG
TTTATCAATAAATTTGGCTTTTTCCGTCACATCGAAAAGGGCAAGTGTTACGTAAACGGT
TGCGACGTGTGCTCTTGTTCCTTCCCGTCAAACAGCGCTTTTCGCGAACACTACCTGCTC
GAGCACCCAGATAGGGCCATCTGTCACTTCTGTTTCCGCAC
>7343-6960
ATGTATCGAGCCGAACAAAATGATATTTGATAGAATCTTAGGTTGTTACTCTTGTTTAAC
ACACATCTGTTATTGCATGCATTTTACAACTTGCTTTTTGTCAAATGACGAAGGAATGTC
AGGATGGTAAATGCCAGACAAATAGCAACATATTTGTATTTTTGGACTGTTTTGCTAATT
GCCATGACACTTACTAAAAGCCCAT
>7362-6948
GTGGGTGAAATCATTGAAACCCTTACCCCAACATTGTCTATACCACTGTATTTTATATAA
AGATGATTGCTAATTGATTCTAATTCATTAGGGCTATCAGAACCACAAAACTTCCCTTTT
CCTAGAAGTGGGCTGTCTGGAAATTTTCCATTCCTTATCATTAGATAGTTTTTGCAGCCA
TCAT
>7370-6940
ATGACGTCACCCGGTTCTGGATTCGTCGAGGGTAGTTCAAGGGGGTGTAACGGGAGGCGG
GGGCTAATGCGAGAGTGAATGTGCGTTTTACTTTCCGAATGGAACGGATACGCGCACATA
TGTCGAGACTTGCTTTTCCGGTCACCTTTGACCTCATGATGGCGGCAGTAGCTTAAGACA
CAAAATATTTTGTCAT
>7371-6939
ATGAGAAATAATGTATTTCTAATAGAGAATGCCTAGGACCAGATTTTTTGGTTAGAATTA
ACTGATTTACACTGTTAATAGCCATTTTAACCAAATAATAGTTAACTTAGCTGAGTAACC
AAAAACTTGAAACATCTCTGTCCATCAAAAACCAGTCCAAGAAATTCACATTGGACTTTT
TAGTCACATACAATTATGTACATGTTACAATAAAAAGACACGGGCAT
>7374-6938
ATGTTGAATGAGTCTGCCATCTTGAGACCTTGGAAGCACCCTAAACCTGCGCCACTGTTT
CTCTATTATATTTTTTGGCTCGGCGCGACCAAGGTCGACGCGGACGCGAAAAACAGCTGT
TGATTACAGGATTTGTTTTTCTGCCTTAAGGCTATTACCGCCGATGACCGCATAATCGTT
CCCGGCAAAGTAAACATGGCGTGTTTTTTTCGTTTAGCCGCCGGGAAAAAGTGCCAATAA
TGCCAT
>7377-6936
GTGTAGTAAGTGAGCAAAAAAATTGCTGACATTCCTTAATCGGTTAGCGTCAAGCCTGTG
AGTTGTTGCATAGGTATCTTTAAAAATTTGTTGAAACGGTTCAACGTATATCTTATTTAT
TTGGCAAAACCTCTCCGCCAAATAGCCGTAAAACTTTTCGTACGTCCTCTGTTCTGCGCA
GCAATCTAAAAAATAAAACGCAAAAAAGTATTACTTAAAATTAAAAACAATGTGGACCAC
>7379-6934
GTGTTCTCAGTCTTACGGTCGCCTTGCAAGGTGAGTGTGTGGGACGCGCGTACGGGGTAC
CACAGAGGTCTCAAAATAGGCTGGGGAAAAATGTTCGAATTACACCCCAACGGTTCCACC
GAAACGTATCCATCCGAGTACCAGAAATGGACCGTCGGAGTCGGTGTCGGAGTGGTGTGT
TTCCGGTGTGGAAGACTGAGAACAC
>7397-6919
ATGGTTCTAGACTGCTTTCTAGACATTTGGAAGCTTTTGAACTACTCGAGAAGCATACGG
AAGCAATTAGACTGTTTTGGAATTCTCTGGAAGCTTTTAGACTAGTTGGAGAGCATTTCC
AAGTTCCTAAACTGTTTTGAAAGCTTTTGCAAGACTTTTGACTACTTTTGGAGCATTTGG
AAGGTTTTTGAACAATTTAATGAGCAT
>7406-6906
ATGATGAGGACAAGGCCTATTTTGTAAATAACAGCGATTCTCTGCACACGGAGATTCTTA
CGGACAGGAATCACGGCCTTCTGGTCAGAAATATGAAGAGTTCTGTATTTAGGCCCAACT
ACAGGGAAATCCTCACTGTCTGCCTGGAGTTTGTATCCTTTGACGCCTCTTTATTTGACA
CCTTCAT
>7407-6905
ATGTCAGGATAAACGGAATGTCAAACTACTAATATGTCAAGGAAGCGATTCATTTGCAAA
AACGGTCACAACAACTCTCAGAAAAGTGTAAAACACAGTTAAATAACATTTGACTCAATA
TGCTGTTTTTCGATCAACTTTTATGGTGTTACAGCTCTATGGAGCTGATTTTGACGGTTG
ACAC
>7418-6899
ATGAAGAAATCCTACTTTAAAAAGATTTTTGAAGATACGAAAAACCAGTTTTTATTTAAT
TTCTTCAGTGTTTATGACCTGGTTGAAAACAAAACAAGTCTAGGATTACCTAGTGCCACG
TGCGACCATTTGGTCCAAAAATATGGGCTCTAAGAAAAGCCAGCCGGGCCCAT
>7425-6895
ATGTAAACAGTGGGAAATTAGTTTACAAACGAATTGCGTCACAGGACGAGGTCATTGGGG
GCTTCTGGTTGAATCAGCCTGCTGAAAGTCACGAACGACGCATTTAATGAAATTGCTTGA
AAACAAGTCGATTTTTGTATACAAAAATGTTTTGCCAAAGGGTCTTGGAGTTCAAAGTCA
AAAATGTTCCACAGGGGGCAT
>7426-6894
ATGGCGTTTTGGTTCGACGCACCCCAACAGAATTCAAAACTCGATTTTCTACCATATTTT
TTTGTAAATCTTTCTTGTTTGATTGCAAATAACTCTATCGGTACATGTTAGGACCTTGAA
TAGCTAATGAACGGGGTTATTCACTGTTTTTTACCATAACTGTATCTCGGTAAGAGGCAA
CTGTTCTATGTAGGTACAC
>7432-6892
GTGTTTCTGAGATGCAAAAAAATTGTTTGAAAGCTTCTAGTGACTTTTTTAAAGATCAGA
AGACAGTGTTGGAGCCACTAATACTATTTTGGTGCTACTAAACTGCAAAAAAACTTGAAA
ACAAATACAGCCTTTAGATCACCCAAATAATAGAAAAACCTTGACACCCACGGAACGATA
CCCTGAATTTGTGACACCCTGTACAT
>7435-6890
GTGTTTTCATTGCAAGAGGAAAAGAAGACGCGCTAGTGACGTTAAATTTCGTTCCTGGAT
CGGAAGTTTATGGAGAGAAGCGGATATCTGTGGAGGTAAATATAGTGACAATTTCAGTTA
TAGAATAATTGAAGAATAATCAATTTGGCAGAATGAAGGTCTTAAAACCGAATACAGAGT
ATGGAATCCCTTCAGAAGTAAACTGGCAGCGGCCATTTTAGGTGGCGTGGACAACAT
>7444-6881
GTGTGTAAAACACGCCTTTACACATAATTAAATAAAAAAGCTCAGCTTATTTGAAATTAA
ACGGAAGCAATAATTAGTGGAAGCCGGTACTGGACAACAAATTATATAAATGGAAAAGTC
AAAGCTAGGAAACCAAAAATCGTTTTCGAAACATCCAGACCAATTGAAAAATTATCAACA
ATAACGACCGAGATAAATCTGAATCGAGTTTGATTAATTTCGATCAT
>7452-6876
ATGCATTTTAGCGTGAATTCTATACAGGGTGGTTGAAAGAGGATTTCAAGGGCTACAAAT
TGGTATTTTGAACAACCCTGTAACTGTCAAATTACCCAAGTTACAGCCTGTCGAAGTGTA
AAGTGTGAAACTCACACTGCAATTGACTTCACTCTGTATTTATTGTTAAATAACTTCAT
>7456-6875
GTGTTCTAGAATCAATGATAGGAGACACCAATCTGTTTTTTGCCTCTCCAGAAGATCGAT
TATGTGCTGAAGCTGAAATTATGATTGCCGAACCGTCAGCTCGTGGTAAAAAGTGCGGAT
GGGAGGCCATGCTTCTCATGGTCTTCTACGCCATCAGTTACTTGGAAGTCAAGCAGTTTG
TGGTTAAAATCACTTACGACAATACCCCCAGCAT
>7457-6873
ATGCAATGGGAACTAACACCCATACAACTGAAGCACTGTCAATTGTCAACCAATAGGTTT
CTGTCCTTTGCTAACATTTAAAAACAGACAAAACAATTTTCTTGCACTGACACAAAGCAA
TACTAGGACCAATTGCTTCATCTAGTGGTAGCAAAAAACAAATATAGTTTATAATATGTC
TGTCTTAACCAAAACAATTTTTTTTAAATCATCGGGAATCTGGAATGCTCAAGCTGACAA
TCGCGACAT
>7461-6870
GTGGTATAGACAAAAGTTAACTCCAGAGAGGCGGCAGAAATCGGGACATAGGTCGTCCGG
TCCGGGTCAGTTTTAGTGAATAATTTACCCTTAAAGGGCCCCAACCCTTCGAAATTAGCC
GAAGTCAATTAGGGACTGCAGATTCCAGACTAAACCGTCAATTTTCGTTTTTTTTTGCTA
CAT
>7463-6869
ATGTCCATTTCAACATCTCTTTGTTCCACTATATGTGTCCCAAAAGCGTGATATCTGAGC
CCCTGCAGAGCCTCACATTCACGTATTAAGTGGAGAGGCGTTTCATCCTCTCTACCGCAC
AGCCTGCATTCTGGATTTGGTTCTCTTCCTAGAGTTGACAGTGTCCCGTAATTATGGCAA
CAGCTCTCTTCAGTTGCTCCCTACCCAAGGGTAAAAGTTCTGTTGCTCTTTCTCTGGTTC
GGCCTCCCAT
>7467-6867
ATGAGGAGAAACTGTCAACGCACAAGCAAATATATGGAGTTTAGTACAAGATAAATACAC
AGAGAAGTTGTTCGGGAAGTTTTGTTCACGTCGTTAAACATGATGTTCTTTGTCAAGTTT
GCTATATTCTCGAGGAGACTACAAAATGTCTTAATTAAACTATGTTTGCTTCTTCCTCTT
TCCAATATGAGTGTTCAT
>7504-6841
ATGCACTCGTGATTGGATTTGTGGGATAACTATCAACCGTGAATTATATTCTGTGTTAAG
CGGGATCCACAATGAATATGACGACAAGATAAGCCATATGCATTTACCGGCTTTTCTACC
ACACGAGAGATTTAAATTGTCAGTTGATAGATATTGTTCAACTATTCTTCACCAAAGGTT
ACACTCCTTTTACAAAGAATTATTATTGTTGCACCAC
>7525-6827
ATGTCCCTAAAATTCAGTCAAAAATTGTTATTTTTGTTGTATAAATGATGTTACCACATA
CATTCAAGTAATGTATCCGACCGCTATCATCCAAGGTACTGCCATCATCAGAGAATCCAT
TTTCTGTGATCAGAATGTCAGGATTACCATACTGATCACTAACCCAGTTGATGTAATCCC
TGAAACCCCAAGGAACGTCGTATAACCAT
>7536-6818
ATGAGGTGAAAGCTTTTGAAACGCTTTTCCAGTCTTCAAGCACAGACTTTTCCAGTTCTA
AAGTGGTGGAAAATACCAGCCCATCAATTTTCTGTAAGGAAACCAGAACAACGTCAGGGC
TACACATGTCAAAAACGACAATTAACGGTCACGTGGACAAGGAAGAATTCCGTAAATTCA
ATCTGAATGAAAACACCGTAAATGGCAACAC
>7539-6818
ATGGTGGTCTCCTACTTCTTTGTTCTTCTGAACTTGGATCTCTAACTTAAATGGAATAGT
TCTCGTCATCATCTTTTGCAAAATCTTCAATTTACAAAAGTTACCGAATTTTCATTGTTG
TAATATTGACAATATAAGACAGAACATAAGCTGTATCAAATTAATAAGCGTCTTGGAATT
TACAGAATGTGCAAATATTAACAC
>7541-6816
GTGTAAACATTTGAAAGTATCCTGAAGCAGTTTAAAGAATCTAAAGGCTTTTTGATATAT
TTCAAGGCAGTCTCAGACATTTTAGGGCATTATCACTATAAGGCATTTTGAGCAATAATA
GAAGCATTGGTGAGGTATTTTAAAAGCATTTCAAGGTATTTTGTAGGCAAAAAGCAT
>7544-6814
ATGTTTACATCTGTCATACTAGAAAACTGATCATCGACCTTTCCACACAATAGTCTATAT
CATTCAAATACGATTCGTCATTTCCAGTACACATTCCCTGTATACCATAAACAGATAATT
TGTTAATTCAAATTGATAAAGTAATTTTGAGTTAAACAAATTTATTTGTTAATAAACTTG
AAACTTCTATTCTCGCAAACAATCAAAGGAAACAGGAAGGTTGAAAATTTGCCAGCATAT
TGTCTGCTTATCCAACAT
>7547-6812
ATGTTCACTAGTGATACAAAAGAGAAAAGTAAGTAGTCTTTCACAATAGACAGTTATTTT
AAGGTGGATAGGAGGAGTTTAAGGACAAAACGTCTTAGTGCAATCTTGTAGAGCATGAAA
TTTGCTACAATTTTCTTTATTAACACTTTTTGATAGCTCCTCAAATAATGGAGCTACGCT
CACTTGAAAAATCAAACTAGTTGAAAAAGAGCAC
>7552-6808
ATGCATCGTAGCAGTTACCGATCTTCTTAAAGTATTTGTCGAAGAGTGAGTATCTGAGGT
AGTCACCCATTTTGGAGGCCTTGGACAAGGTGCTAGAGATGGAGCTTTGGACACCCTTTT
CAGTAGCCCATTGGTTAGCCCAGAAGGCGGCTTGAACAGCCCTAGCGTCAGCGTCAGGAG
CAGCGGTGTATTTGTATTGGTGAGAATAGGAAGAATCCTTGGTGAAGAGGTCCAAGAATC
CATTGGTACCTCCAT
>7562-6803
ATGATTTCCAAAGTGCTACTTGTGACTGTATTGCTGCCAATCCTGCAATGTTTGGTAAGT
TAAACAAATTGAAAATGTAGAGAGATTGGTAGAAGAGCGTCATTTCAGGCGTTAACATCC
AGTGAATTGAACAGCAACTTGGTAGTTGTGGAAGCAAATTTGGAAGCTCGACAAACGGCT
GCCACAACTGAGATTAGTAACTATGAGGACATTCTTGAACAATATGTGTCTGCTGCTGAA
ACTAAATTGGCCAC
>7577-6794
ATGGCCAGGGTATTAGTGTATTGCTATTTAGCCAGTCAGCTATCAGCTCAAAGTCAACGA
ATTGGTACTGCCTGGTTTCAACTGGATTGGAAGGAATTCCCTATAGAATTGAGAAAAAAT
ATTCTTTTTTGCATTATGAGATCGCAAAAACCACTCGTTATGACACTAGGGGATTTTGGA
AATATCAC
>7584-6788
ATGCACAGGAAGGGCCTTGTGTTTGATCTCCCCAGAACCTCGGTAAGTAGTACAGCCTAT
TCTGGTATGGTTTACATTCGTGGAGTGCAATGCCTGTTAATTCCTTTAGTACTGTTCGGG
ATCCTGTGGTGGCTACTGCCATCATTAATGGTTAATGTCTAATTGTGCACGTTTGACTTT
CCCAT
>7591-6782
ATGTTATACAAATCCACTCGACGCCATTTTAATTGGCCACAGGCCGAGAAATCCAATCGG
TCTATGAGAGACTTATGCCACTGGGAACCGTACGGTTTTTAGTTAGACGAACGGTTTTTT
CTTATTAAGTAGAGTAGGTAAAGTGGTTATTACGATGATAGATGCATACAAGAGTTTTTA
TGCCTTCAAATGTCTCATTTAAGAGTGTTCTGTACTTGATGTTACTTCCTAGATCAT
>7610-6767
ATGTTTTCTGGGCAAGTTGTATAGGGTGGTTAAATAAAGCGTTGCTTTGGCTACAATTTG
ATAAAAAAATCCACCCTGTAGCTAACACACAACCAAAGTTATGACCTGTCAAACCACACA
TTGCTTTGTTAGTTTTAGCTTGATGTCACTTTGAAGTTTTTCCTTCTGGCGCTCTCAC
>7618-6765
ATGAAATTGACACAGTTATTACAGGAATTGAGAATTTGAGTAAGTGCAGTAGTAATTGAG
CTAGTTTTTACTTAAGTGATTTTTGTAGCAACTGACGAAAACAAAGACTTTATAAAAGAA
AATAAAAACATTAAGACAAGGGCTCCAAAGCTTAGCCCGGTAAAAGTAATGGCACAAGCC
CCTTCAACTTATCAAAGAGGTGTTGTGCCTAAGTATCTCAGAGATAGAAAAGAGGACAC
>7624-6760
ATGGAAAACCTTTAAGGACAAGATACTTAACAAAGTCAAGTGGCACATTCCAACTATTGT
TCTCAATTTTTAACGTGGGAAATGTGTTTAAGAACCCTACAGAGGGTCACAATTGATGCG
CTTAAATGACTTTACGCTTATGCTCCAAAGTAAGAAGTGGAGAAGTAAATTTGCTTTTAA
GTTGTCTTGTTACAGACAATATTACACTGTATATCACTACTATTTAAAGAGTACCTACAC
CAAACCAC
>7639-6750
ATGATGAAAAAACTTAAGCTGGCATATTTTAATTTTAGTAATAAAATGAAAATTTTCAGC
TTTTAATTCTGGTCATTCCGAAAAACCCAATGTAGGAATTCGGTGGGCAAAATATCTATT
TTACACTCATATCAAACATACGATTTAATTTCCAACTGATTGGTATCCTTCAGCAGAATA
AACTTTTTGTGTCTGCTCAGCTCCGGTTTAAAATAAATCAAGAAATAAATACTAATCAC
>7643-6748
ATGCTTCGCTTTCACTATGGCAGATTTTAAAGTTTTAACCGATTTTCTTCCAGCCCGTTA
GTTTTAGGTTGATACGGAGCTCCAGTTAAATGCTTAATTAAATAAATTGTTTAAATTCAT
CCGAGGTAAAGGTCGGTGCATTGTCGGAGCAAATTTCCAACGGTAGCCCGTACTGGCAGA
CAGTTGCTTAAAAGTCATACATACGTTCAATCCAT
>7645-6747
GTGGCAGTTAATGATTGCCACCGAACTTGTGAAAATTCTGGAGTGATTTTTGGTGCTGCA
AAAGTTTTATTTTTCTACAAGTAAAATGAAAGTTGCTGTCTTACCATAAGTGACTCCGTT
TTCCGGTTGGGGCCTGCTTGTAGCCACATACTTATCAACATTTTTTAAAGTTTTCACTAA
ACAGTCGGCTCCCAGTTGTCCCAATTTTTCATATAACACAGGCAT
>7646-6746
ATGGTCAGTCGATGTTTTGGCAGTGGTTTGTGTTTGTTCTTTGTGTTTGTTCTTTGTTTT
ATATTTATCAAGTGAACTTGTTTAGGTAAATATCTCCCAGTGTTTCAGTTATCTGGTAGT
ACTTTTAAGAATTGCCCCCCAAAAATATGTTTCTATTTTAGTTTCGGTGCCGTGTCCAT
>7647-6745
ATGAGCACATGCAGCGGTTTAATCGTCTTAAAAGCGCTTTGTTCACGTTTAGCTTTTAGA
TAATGTAAGTGGAATAGGAGCAACTTAAATTCGGTTGTTATTGTTAAAACCGACCGTTTT
ACGGTTAAATTAACTGCAAGTGGAGTGCAATGGATGATTGTAGAAAGACTGATTTTGATT
AATAGTCCTGCACAGTGTAATTTGCACATTAAAGACAATCAT
>7653-6741
ATGTATGTTTCGGACATTTTAATCTGGTGCATACGTGTTAACTGTCAAAATTTGATCCAT
AAAGCGATTAAACTTAAACAATCATTTGTGTTGCGTTTTTAAATTACTGTTAAACTCCGA
TATATGTACTTTGTAGCTTCATGAGTTTGATTTTAAGAGGTTACACGTCCATTTTGGACA
TTTTTGTCAC
>7660-6738
ATGTGTTTCATTTTGTACTGAAATAAAGTGAATATGAATGAGATTCTGTGTGATAGTTTG
ACTTGTTTGTGCTAAAAATTGTGAATAGAGAGGAATGGCAAAGAACAATAGATAGGGTGC
TTGCAATCAAAACTGATATCAAAGTTAGTACAACAATTTTTTTGAAACGTGTCATTTGTA
CGAAAACCAATCAT
>7662-6738
ATGTTTGTTTACGTTTTTCAGACTTTGTAACCTCAAAAGTTTGCTAATTGACAGACGACA
TTTGACAGATAATTACGGCGTCAGCCATTTTGGTTTTTTATTCACATTACAACCTATACA
CTACACATAAACATAATATTAGGAGTTTTTGCCGCTAGGATCTTTGATTTGCTTAGTCTG
ATCACAT
>7666-6734
GTGGCTCTGTCGGCCCTGACGATGGCAGAGTACTTCCGCGATGAGCAGGGTCAGGACGTG
CTGCTGTTCATCGACAACATCTTCCGATTCACCCAGGCAGGCTCCGAGGTGTCGACTTTG
CTGGGCCGGATGCCATCGGCTGTGGGTTATCAGCCGACCTTGGCCGACGAGATGGGTGAG
CTGCAGGAACGCATCACCTCGACGCGTGGCCGCTCGATCAC
>7670-6731
ATGTCGTGTATATGACTAAATCCCCAGGTGTTACCTAACAATTAACATTACTGGAGCATT
CCAGTAAGTCGTTTCTGGCGCCCACTTAACTACCGGGCTTATTAGTTTATTTTCAAATGT
AAAATCGAAAATAAATTAGACAGAAAAAATTCCCAGTTTTTGGCCAACTAACCGAATATT
TTAAATATTTTGAAGAAATCTTGACAGCAT
>7678-6724
ATGTGTAGTTGTATTGTGATCACGTACTCAATACTCATTACAGTTTAGCCACACGGGAGT
CTTATTCAAGTTTAGAAGTTTGTTGTTATCCTTCGGCCGTTTTCTGATCATCAAACCTGA
TTGGAATAAAATAATCGTCAGCGTCAAATACGTCTGTGACCTGCTTTGCAAAGATGTAAT
CTATTACAC
>7681-6722
ATGTTATGGCTGTAAAAAAACGAATAGTATATGGCTTCCTATTACTCTTTCCGGTTTCCT
GTCTCAAATATTCTGCCTTCCTCATATCCTGGATTACCATGTTGTGTTCAGTTTTCCTCT
TTATCTCTCGCGAATCTTCATTTTATAACTAGTTTGTGAAGCTACTGTTTGTCACTCATT
CCTTTCCAC
>7723-6700
ATGCCTTCTGGGTGCGCATCCTTGAAACGAGGGAAGGAAGTTATCAAGAAAAAGACCTGT
AGAATGTGACAGGAACCCGTTATTGTCAACTTCTTCTGTCACATTCTATCAACACTTCTC
TTGAGAATTCCGTTCGCTGCCTTCAAGAATTAGGCCCCTGGCAT
>7724-6698
ATGAGGTTTTGTCTAAACATGGAGGCGATTTTACTTACGATGCTGTAAAGGACATGAAGT
ATTTGGAGAATGTTATTAACGGTATGTATGATCAGGGAGAGAACAAAAAAATGGTCTGTT
TAAAAAAGAATCCCTTAGGAAGTATCCACCAGGTTCAGCGTTACTCAGAGTTTCTAGACA
GGACTACAAAGTACCAGACGAAGAAATCGTAATTCAAAAAGGCAC
>7725-6698
ATGAGTCGCAGTGTCCGATGTTGTCTTCGATTTCCAAACAAACGTCAAAACTGAAGAACC
CCAAGTCCAGCATCCTGTCGGCGGTGGTGAAGGCCTCACCGTCCACCACCTCCAACCAGA
AGAAGCTGCGCTTCCAGCTGGCTAAAGAACGCAAAGCCAGCACCACACTAGGCAT
>7729-6690
GTGACAACAAAAGATCCTTTAAAACTGAAGAGGGGTTTGTGGAACATATAAAATTGAAAT
CGTAGTTTGCCCATGTCATCCGCCACTCGAAAACTGTCAGCCAAAGTGGTAAACCAGTTG
ACCACCTCTTCGTTAGCGTAGGTGATAAGGCCTTGCCCGATATGATGCTTGCCATCCATC
ACAAAATTCAATATTCCCCTGATTGAGTTTTCCGTTAAAAGGGTTTCCTCAT
>7735-6685
ATGGATGTCACAACATAAAATATTACCACTAACTGTACAAGAAACTATATACAATTTACA
CAATACTCGGATTCAAAAATTACGCCATTTATACCAGAGATTTCTGTGGATTTTATAAAT
GACAGAAAATTTCTGATAGATTAATCGCCATTTTATAACTTGCGCTTGCGCAGTACGGGT
CGCGCGTTTTGCAGTTTGCGCCGTGCGATTCGCGCACAC
>7737-6684
ATGTATGTGTACGCACCAATTTTTCAGATATTCATATTTCAAATTTAACACTTTTTCCAT
AGCATATTATTATTCCTAAACAACACAGCTATATCCAGTGAATGTCCAGTTGTTGCTAAA
ATGTCCATGGATGGATATCCACTGGAAAACTATAATTATTGCATCCATTGTACTGCTATT
CCGTATGATTTCCAATGGACAACCATTTTCAT
>7743-6680
ATGTCTATAAAACTTTCAAAATGGTTCAAGAGGCTTTTGGCAATTTAAAACACTTCTGGG
AAAGTTTAAAACAGTTGCAGAGGGCTCTGGAACTTTTCAGAAAGACCTCAGTAGCATTTA
GACAATTAAAAACAACTCTGGGAAGGTTTAAGACCCTTGTAGAAGCCTCTGGCACCATTT
AGAAATTTTATTTGATCTTTTGTCTAATCAAATGAGATCAT
>7745-6677
ATGACGTAAATTGCCAAAAACCACCAAGTTGTAAATGGTTTGAATGCGAGGGCTAAAGAA
GTAAAGGTCACATTTAAAACACCTGTCTATTGAGGTTATCCTACTTTGTTTGCCATGGTG
CTGACAGCAAGCACAACCTATATGACGTCACGATCATCTAAATTGACAAAAACCATACTT
TGAGCAACTGTCATATTACGTCAC
>7748-6674
ATGCTCTAGAAGCTGAATTCATTGTTTTTGGCTTAGAGTTTAACAGTTGTGAGGTATATT
TTTATTTTGACAGGTCAGGCAATGTCACTTCTGAGCTGTCATATTAGTTAACTGTCAAAA
AATGTGCAGGAAATATCTAAAATTGTATGAAAAACTCGTTTTTTTTCAT
>7750-6674
ATGCATGGTCAGACCGGCAATAGTTTTTTAAAATCAAAGTAGAGTTTTCCAGACATTATC
GAAAATATTTTATTTAATACAGGCTGTGACTGTCTATATTGGTCGCCGAGCGAGAACGAG
AGACGTCCTGCAACGTCACATGTACATAACAGAAATAACTCAATGGTTGCAAGAAGCTGA
GCAAGAAGAACGACAAGACATTAACCACATTATTGAGGAGGCGCAC
>7754-6672
ATGTATGACTTTCTGGTCGAAAACTGTGAGCATTCTAAAACAATGCATTCCTATACAAGT
TTCCACGAAGTTACGGGCTACAACAAAAGAACGCACATTTGAAATGAAACTGGCTAGAAC
TATGAATAGAAAATTGTTCGTTGTGCTTTTCAGGTGGCAGAATAATTTGTCCTAAAAGCG
CTTGGTAGTTTTATGAAACTTTGTCAC
>7758-6670
ATGCATAACAGGAGCCATGAGATCATGTTCTACAGCGGCAATGGAGGTCATGTTTGAACT
CACACCGTTGCACCTCACTGTGCAAGGAGCCGCTGAGGCAGAACGGTGGTAAGTAGAAGA
GCTTGGATATCTCTATCAAAAAGCATTAGACATCTGATGTATCCAAAAGATGAAACTATC
AGGAAATTTAACTTTGGAAGTACGTTCTTCACTAAGTTAAGCCAC
>7779-6654
ATGTTGGGGGTTTTTGTGGCTTCAAACGCTAACTGGTCACCCAGACGAGCCAAGACCCAG
ACCTGAAACTTTACAGCAAAATTGTACTGGCTCTACTCTCGTTGGTGTAGTAGTTTTTAC
CACGGGTATTAAGATTCCAAAAATGCTTTGAGCTAACACAAATGGTCTCATAGAGGTTTC
GAGAACGTATCCAAATTGGAAATAGGCGAGAATGACAT
>7782-6653
ATGCGGTATCCAATCCCTGAGGTTAAGATCAAAACTAGCAAGGAAAGGTGTATTAAAATT
GTAAAACTACAGCTGATCGAGTAGCTCCAATATTGTGAATGATGATTCCTGTTTAGAGTT
GGCCAATAATCACAGGCATTACAAAACTTTCAAACTTCTAGAATCTTCTTATTCTGCTCA
TTAATCTTGAAGAAGCGAACATCTACTGTCTCTTCCCCAT
>7794-6645
ATGTTTTTGACGTCACCAGACATCTGTCAAAAATCACGGAGCTGTGACGTTAAATTATCG
TTTGGATAAATCACTCTGCACATTGTATTTATAGCTCTATGGAGCAAAATTTGACAGTTG
TGATGTTAAGCGACGCAAGTATTAAAGTGTTCTTTAATTTCAGAACTGATAAATTTGGCT
CCAT
>7803-6641
ATGCAACATCAGTTGATTGGTAAAACAGTTTGGCTGCTAGAAAGCTTAAAACTTGACGAA
AGTTCTCTGTTCATTGTTTTCCATGTTCGTTTGAACTTGAGAAAGTGCCTTATTTGACTG
ACAAGGTATGGACTTTTATATGTCCATGGATAGCCAATAAAAGGGAGTTTCCAC
>7808-6638
ATGATTTGAACCCTGCCGTGTTGTGGTTTCAAAACCGGAAGCAAGAGAGAGAGTATCGAG
GGCAGCCCGACCCAGAATTTCGTTGTTACGTAGCCTGTGCCACCTTAATCTTTGTTGCGA
TGTGCATTATGCAAATTACCACCATTCCCAAGTAAGAATTCCTTTGATTAACTCCCTTTT
TTAGAAAACATATGACATTTCAGGAATGTAGTGTTATATGGGACGGTGGCGCCCAC
>7812-6635
ATGGAATCACTTTCCTTAAGAATGTTTATGTTTCATTTCGATATTTTAATAAACAAAAAA
GTTTGAAAAAAGACCTCTGTCGCCGAGAGCTGACAAGATATCGAAGTACGGTTTTGTCAT
TAATCTTTTCGTAAAAATCGACCTCTAGACATGTATATTAGTTTTTTGCTATCTAGCCGG
GAAATGGGATTTTCCTGTCAAACCACTATAAATCCGGACACCCTGTATATTACACAAATG
AGCCACGACTATAAAAAGCAT
>7816-6633
ATGTCTAAGGAAATGGTGTTTTAGTATCACGTGACAACTGCCAGAAGAGTCAAAACTGAC
AAACTTTGCCCAGTCTGGACATGAAGCTCTAAAAAACACAATTTGTAACAATTTTCTTGC
AGCGTTAGATACAAAATGTATTTTAGACTCTCGTGATCCATAATTTGACAGTTTACAC
>7821-6630
ATGTTGGACTTGTCCAATCTTCGCGGTTGTCCTTCAGATTGTGTCCAGCTTTTTAAACTT
GGATTGGAGTCATGTGTCCCCTTTGATGTGTACAATTTTAATACTGTTAGGCCTTCAGCT
TGATTGAGTTCTTGAAAAGTTTTTTTAAACTATTTAGTCGTTTTAAATAAGTAAAATTAC
CTGTAGTTTCAGTATAGTCGGGTGTTTGTACACTTCCTGCTGATGTAGAGGCTGACAAGG
ATGGGGTTGAAGTCATGTCCGACAT
>7825-6628
ATGATTTGCATTACTTCCAGAAATCACCTAATAGTTATTGTACATAACTACTGTAATCTC
TTGGCAATTATTTGTTAGACAAAAAAATAAAATTGGCATGTCCTTCCCCTTATTCAAAAA
ACCCTTCATAAAAACCGGTTATATCCGGAAGTTTTGCCCAAGGGGAAGAAACACTACACA
C
>7828-6624
ATGTGATCACGTGACTATAGCAGGTTGAAAGCAGCTACTCTTTAAAGAAATGAATATTGT
TGGCAACTTTAGACTGTATTCAGACTTAAAATAACTTGGTCACGTGACCTACAACAACTG
TTATGTCACACTCAAATTATGACAAAATAACTAAGTCAAGGGCAAATAAATTGTTGAAGC
AT
>7829-6623
GTGTTCTAGGCCAGTTTTCTCACTTATTAGTGTTTTTTTCATAAAAACTCTGTCTTGACT
AAAGAAAGCAGAAGGGACTACATTTTGACGTTTGATCGAACCTTCTAACTGTCACAGGGA
CCAAGTTACGATCTGACAAATTATGACATATTCAAAAACGACTTGTCTACTTGCACTGCT
GTAGTTCTCGGTTATTTGTAATTTTTGAAAGAAAGCCAAAACTACGAGACAT
>7836-6618
ATGGCCACTTTGATCAGCGATTAATACTCTTGCTGTTGACAGCAATGTTTCATTTTGCGT
TATTGACGAAGTGTCCTTGTCATCTAAACTACAATGTGTTGTTACCGAAGTTGCGGATTG
ATAATCTTCAGCTAGAATTGGTGCTTCATTAGATTCGGTTATAGAATTATTTTTATTATT
AGTCAAATGCAATAAAGTATTATGTGGCTTACCGCATTTTCTGCACCCTTGAAGTGAACA
TCTAACAC
>7838-6617
GTGTTTGTCTTAAATCGAATAGGTGAAAGTAATAAAAAGAATTCTACTCCATACGAACTT
TGGTTTAAAAGGTCTTTTGATGATGTAACTTTATTGAAAGAATTTGGAACACCAGTATCA
GTGCATATTCCAAAAGAAAAGAGGCGTAAACTAGATGTCAAAAATGAGAAAGGAATACTT
GTTGGTTACGGCGAACAGACAAAAGGATACCGAATTTATCTCACAGACAGAAACAAGATT
GAAGTACAC
>7842-6614
ATGGTTTCGGGAACAATCAATTGATGCGGCTCAACGCTAAGGGACAATTAGGTGTTGGGG
AGAGGTGTATTGAGGCTGACGCGCAGGGAATCAAACTGGCTTTTTGCAGGTAATTTACGC
TTTAAAAGGACGAATGATACAAAAAAACCTGTTTGGGAAAAAATTAGGTTGGGAACGGTG
GACGGGCCTTGGATTTACGACGAGGACACGCACAC
>7853-6603
ATGTATTATTCACGTATTCCTGTTTCAAAGCATAATGTTTCTATTATAGATGTATAAGGT
AGCTTAAGTTGAATTTTGATCAACTGGTCGTAAAATATCATTGCTCCAAGCAGCAATTTA
TAGCTCTATCAGGCAGGTTTTGACAATACTACACAACTGTCAAACCTTCAGCCATAAACC
TCTAAAGTGCAT
>7859-6601
ATGGTGTTTGTATAATGGTTTTGGGTCGACAGCCCACAATCCATGACTTTACACGCCACC
CACACTAAAAATGTCTTTGGTCTGGTTGATTATTTCTATAAGGAAATTTCAGAATAATTT
AAGAGGGTTATGGGAAAAATGTATTTGTGCCTAAAAAACGAAAAATGACAGGGCACTTTT
AGTGACGTCAC
>7867-6597
GTGTAAAGAAAGTTTATGACATTCTGTAAAATCTTTTTCTGGAAGTGTAGTAAGTTGCTT
GTCATACCAAAATATACTAATTCGCCGTTATTTAATTTAACTGTGCCATTCATATTTCTA
GGAGTTTCAAGAAGGGTCTTGGCATCATTTTTTAAAAATGGATATTTTGGCTTAATTAAG
GCAATAAGTTCATTTAAGCAT
>7881-6592
GTGTCCTCCAGATAGCCAAGTATCAAACACGCTTGACTTGTACAATTCGGATACGGAAAG
TTTCGAAGAAATAACAGAATCTGATCTGGAAGAGCTTCAAGCGCATAAATCGCCAGTGTC
TGAGGCATCCGATACGCTGACTTGCGGCTCTTTGAACTCGAATATGGATGAGCTAAATGA
TAAGGACGTGACGTCTGCAGAGATCGAGAAAAGTCAAAAGTACATGGCTGATATAGTACA
C
>7883-6590
ATGGAGACTATACGGACTTTGTAGTAGAATCCAACGAAAAGAAGCTCTGGTAAACTTCCT
TTTAGAGAACAACTTATACCTAATGAACAGCTTCTTTTATAAAAAAACCAAATGGAAGAT
GGACTTGGGCAAGCCCGGACGGAAAACGAAGAATGAAATAGACTTCATCATCACTGACAA
AAAATCAATTGTCAACAACAT
>7886-6588
ATGTTGATTAAACTGATCAAATTATTCAAATAATATTTTCCGCTGTTGCGTTCAGATAAT
CGATTTAACAAAATGCTGGTAACACATTTAGTACAAATAACCACTCAAAAAACGAACCGA
TTGGAAATTGAAACTCGGTTGCTACAATTAGGCAATTTAATTAGTATTTCTACGTTTTTG
TCGTATGATGCGTATCGTGTAACAGGTATTGGTAGTTTTCCAAATCAAACGATATTTTAA
GTCAC
>7893-6584
ATGCTCAATAAAAAATAGCAAGTAATCTTTCTGATTTAGTGACAAAACCTTGTAAATTAG
CTGTGAAGCTTGCTCTTGCGGGAGCCTGATTACTGGAGACAGCAGCACACTGATAGCAAT
CTGAATTATAATTAAAGTGGTAGTTTTTGGTAAATCACTAACTGAAAGCAGCTTGGATAA
ATGCAAAACCAATGGAGCAGAATCGTGCACTAGTTTTCCAT
>7919-6573
ATGTAGACGAAGAACAATTAGAGAGGATTACAAGATATAACTATCTGGGTACCAACATCA
CCTACACCGCTGATTATTGCTCCGAAATCAAGTTGTATTACGATTAATTATTATTTTTTA
AGATGCGTGAGATTCGACACGAAAACCTCATAGCCTTTGTGGGTGCTAGTGTGGATCACG
GCCAAGTAGCCATCCTAACAGCATACGCAGCCAGAGGAAGTTTAGAGGACGTTCTAGCTA
ATGAAGACCTGCATTTGGACACCAT
>7922-6572
ATGAGGTGCGTTTATGCAGGTCTACTAGGAAGGAAACATCAAACATCTGTCCCTTGAAGC
CATAATAAATCGCGAATTATTTATTAACGTTTTACATTAGCATCGATCATTAACAGCGTT
TATCTAGTGAATTTCCAGTTATAGGTTCTTCCGTTAACCATTGCATGCATTAAAATACCC
TTGGGACCCTTTGAAGGTCGTTCGACCGAGCATTAGAGTATTGAATTAGGGTTTTATAAA
TTTCTACTCAATTTTTAGGGCAT
>7929-6568
ATGTTCTGCAAGTACATTGATCAAACGACACATCAGCTAAGAAGAAAATTCATTACATTG
AACTCACTCATGGAAACTCAAGTTAACCGAGATTATAAAAGTATTTTTCCATGAGCAAAA
AAAGGGTCCATTCTCCAATTCCCATCATGTAAACCGACACTTAGGTCCAAACCAATCCGG
AATCGACTGAAAAATAAACCGTACGGTTTAACAC
>7933-6566
ATGCTTTCCAGCATAATAAAAGACGGTAAAAAGGTATCCGATTTGGAAATGGAGTTGGAA
ATGAAAGAAAGTCAGGCAAAGAAAGACGCAACACAGTCAACTGGGACTGGTGAATCTTCC
TCTAATGAGATGCGATCAGACAAAGATAAAAACGGATTGGAGGCGGATAATCAAAGGTAG
TATAGCAC
>7947-6561
GTGTACGATCATTAAACAATTCCAAAAGTGACATAGAGTCGATGTTAAAAAACTATCCAG
TTGACGTTCTGTGTGTAAGTGAACATTGGCTAGATAAAATGCAGATTAAGAAGCACATCC
TCAATGGATATACATTGCGATCCTCCTTCTGTCGAGAAACCAACCTCCAC
>7959-6559
ATGTGTGGCTGTTTTTACTTTGTTTACCATTTAGCTGTTATGTGGTAAGTATACAACCTA
ATATATGAAGCAGAAGTTATTTGTGAACTGTGATTGTTGTTTTCCAGTATTTTCCTCCAA
GTGAATTTATATGGTACACTTACTGCATTTTTGTCGCTATTGGACTTGGAGGAATCAAGT
TTGGTAATTATTTCCTGCATCAT
>7960-6558
ATGTCACAGAGTTTGCAAAATATGAATTTACCAACTGTGAAGGCGCCTTTCCATTGTTCC
GACCACTTTCTCCTTACAATTCTACAGGTGGATCCTCTGTTTTTGTTTCCTCTCTGCGAC
AACATCCATTCGAATTTAAAGTGTTTCGTATTGTTGACTAGTCTCGTTTGCAAAGTTGGC
ATTGTTTCATAAATACCGCTTGTCTGGTGAACGCTTCCTAGTGTAATGAACCCGTCAT
>7975-6552
GTGTGTGATTATGGAGTTGGATGGTATTATCTAATACCTTTTCTATTTGAGAAAAATTCG
TTGAATACCTTTGCATGGAAAGCATTTAGCTCCGCCTCGAAGCAATCTCCAGAATATCAA
CGATGCTGGATCAAAGTCCTCGGGAGACCATGCAGTGGAAATGGACGTTCTGGAACAGCA
ATCCTCTCTGGACAT
>7978-6549
ATGAAATTTACTTGAATGTGTCTTACGGCGTGGAGAAGATTCGGAATGGAGGATACGCGT
TTTACGTGGAATTAGCCAAAGCATATCAGTTTCATCGATTATACAATGAGGCCTGTCAAA
TTGGAACGGTTGTACTACATAAACCTATCGAATGTTATGCTAACTATGTAAAACATTCGC
CGTTTAAAGATATCAT
>7981-6547
ATGTTATTTACACCGATTAATTTTGGACGAGGCGCCACATTGTATCGAGCTTGCGCTTTG
TTTACTAAAGCGTTATTGGATTGAGTTGCTCCTGTTAACTGAACGTTACTCAGTATTTTT
AGTTTATTTCTCTGGCCGTTGGCTGGAGGAGGCTTTCCAGTTCCACTCAAGTTGTTTAAC
AC
>7985-6545
ATGATATGGTTTTATGTCTTTTTGTAGCATTGAATGTTCAGTAGTACAGTGCTGTAAAAT
GTCTTTAAGAAGTGAGAAAGGTTTACTACAGTTTTGACATTGAAACTTTAACAACTTAGC
TTGGTTGGGGTGCTCAGTTTTGCTGTGAGATTTCAGCTCAGTCTTTGAAGTAAAAGTAGC
TTCACAGTTCTTACATTGGAAGCTTTTATGTGATTGTTTCAAATGAGTTTCTAGTTGGGC
TTTTGTACCACAAACTTTATCAC
>8005-6535
GTGCAATTGTGCCACAAAACACAAAATTCTCGTAGATTTGATCCTCCGAAACTAAGTTTC
TTAAAGCGCCTGTTAGTTGGTAAAGAGCATGATTGGTTTGTCTTGGAAGAGGTTGTTTCT
CAGTTTTCTAAAAATGTTTTTTGCCATCAAACGGTAGAAAGCTGTAATAAAAACTGCTTA
CTGCCGTGTTGATTAGCTTAATGTGAAGCACCATAAGGGGTAAAATTCCCAAATCCAAAA
TTTGTTGCAACAC
>8013-6529
ATGGGAGGAGTTTAATTACCTACACTTTGTTGCAAAGTGTATATTTGTAATTTGCACCTT
TGGATTCTGTTTGAGAGTACTTTTCATAAAGATCAAGATAAAAAAACCAATAATCACTCC
TTTTATTTAGCTTGGAAGCAACCTATTTTAGTCTTATTTTAGTCAAAATTGTGCCAACTA
ATCAAGCACAGTCACCAT
>8026-6520
ATGGGTTTGTCTGGAGTTGGAATAGCTGCCATTGGTGGTTTTTAGTTACTGTTGGTACCT
TGACATGTACCACCAGCTGTTCTCCGGAGAAGGTGCACTCGCTTATTGGTATACGGAAGT
ATGATGCTAAGTTGGATACAGGTATGGCCAAATCGATGTTGTCCTTCCCTATTTCGTTTT
CTATTTTATTTAGATCGCTCCTTAACGTTTCATTCGTTCGTTTCAT
>8028-6519
ATGCCAGACAAAAGGACGACTGATCTGACTGATGGAACAAATGTATTCTAAACTGGAGAC
CCTGGAAGAATAAAAGAACCAGAGGAAGACCCCTGCTGAGGTGGACGGATGACCTGAAGA
AACTCACTAGAACTAAATGGAAGAACAAGGCGACAGACAGGGAAGAATGGAAACAC
>8031-6517
ATGTAATTTACGATGAAATGACTAAAAACACAATGTTGCTCGTAAATGAAAGGGTTCTTC
ATTATATTTTTGATAAGACTATAGAGTAGCCGAGGCCTTGTTCAGGGCAGTGTTTAATTT
TCGTTTATTATGAGACCCTTTCGTGAGATTGCAAAGGTATCTCGAGGGTAAGCGGCTCGA
AAACGCTACGTCAACTTATAACAGATTAAGCAAAAACTGACCCTAAACCGCAT
>8032-6516
ATGCTGCAATGGTTTTAAAGGGGGTCGAAGCCAACCATCTGACATGGCAGATGCTTTTCA
AGGGCCCAGGAATGTAATTATTACTGTATATCAACCTTGATTCGATATTTTTTTCCAACA
TCGACCTATTAGTGAGATTGACTTACTGACGATGGAACAAAACTTGAAAAATGTTGATAT
CCTTACTTAAAACTTTCTGGAGATAATTAGTATTTTCAT
>8033-6516
ATGGAGCCTCGAGGGCCATTTGCGGAAGTTCTAAATGGCGAATCCCTTGCTATGCCCTTC
GATGTTCTGCCGGGCACGGTTGCCACCGATTTCTGCTACAGGACCCTCGTACCATCGAGA
GTGGACTGTGCAGAACGGGCTGATGACCTACTCCGTAAATATAACTGGTAAACCAGCAGA
TATCTGCCCCAT
>8035-6515
ATGGGAACTATCGTTTCTGGATCTAGTCGAAAACATTTCTAGTCAAGACAATGGGTTCTA
TTACTTTTCTGCCAGAAGGTAGTTTGGTTTAACAAATTTTTGAGTGATTCCATTTTCATT
CTCTCCCTGTTTCAGTTTCGGTGACATATCCAATAACTCTATATTTCATGATATGGATAA
ACTTATCAT
>8041-6508
ATGTCTCGTGCCTTGTATCTAAAATATTTACTTATTAACAACTTGGTTAGAATGTACAGC
ATAATTTACCAACAATCACGTGTACAAATATGACATTAATCTCTAAGCACATTCATACAA
AATTTGTATACCCCAGTAAAGTGAAAGAAACAGGTCTATGACCACCTATGGCAAAGTCAC
AGTTGAAAAACAATTCATTACAACAATCACGAGTTAACGAAACAT
>8047-6504
ATGCTTAAAATAACGTCTTGGAAATCCAAGCAATCTTTGTTTTTATCGTATTTTAGTGAA
ATTACATTGGGCAGATTGATAAATTTGTAGTGTTGAGAACGAAAATGTGCTGCTTATGTT
CAATTTGTAAACATCATTAATCGTTGGATACGGCAACAATTCAGATTAATGAGAGAAGTA
AAATAAATGCAATTTTACAT
>8051-6503
ATGTCATTAGTGTCATCTGTCATAGAGACTGTCAAGGCTGACGTAACGACAGAATTTTGA
ATGCGCCCTATGTATGGTAATTCGGTTATTTCGTAATATTTTCACATCCCTAGTCACAAG
CAATATCATACATCTAAATAACTTTCAAAATCTAACAAATGAGACAGTGAATGACACGGT
AGGTTGACATGATATGACAT
>8057-6500
ATGAAGTGACAGTGTCACATTATTTATAATGTTAGGTTAGGAACGTGTTGTCCGATTTTA
GTTCAACTGGCGCTGCAATCTTAACTTGAAACGCCAGTAGCGAACTGAGCAAAACAAAAT
GTGGGGACGTATGTCTTATATGAATTTTTACCAAACGTCAAAGTTTCAACTTTTAAAATG
ATAACTGTCATTCAC
>8059-6498
ATGCTAGTCGTAGATAATAGTTATTGAAGTAATAGGCCAAAAGTGACAGTTTTCCGCACC
CTGATTTCGTTTTAACGGAACGACGCGAGGCAGAGTAAAACTCACTCTATTGGTGCTATA
GTCTATTAAAAAACTAGGAGAAGTGATTGTGAATTAGATTGGCCAAACGTGATTGGTCAG
TTGGGGGGTATGATTTACACAGCAGAAATCATAAAAAACAGGTTATGTCAAAAAACACCG
GCTCAGCCACCAT
>8061-6498
GTGTGTGACTTTATCAAAGACTGTCCTTCAGGGGATGACGAGAGGCAGAATTGCCGTGAG
TGTACCCAAATAACAGTTGGTAGGATGTAAACTGTGATTGGTTGCAGATCTAATGCCCTA
CGGTGCTCGGTGCACCTTCGAAGACGACGATTGGTGCGGCTGGTCCAACCCCAATCCTAG
TGATATACTTCAATGGGCTAGAAACAACGGATCCACTCCCTCCAACTACACAGGACCCCA
TTTCGATCACAC
>8063-6497
ATGATGTTTGTTTTCCCTTGATTGCTCCTGCGAAATGGACCTAGCAAATCTATTCCCAAC
TTGTCGAACACTCTTCCTACTGGGATTGGTTGTAGCAGCCCCAACGGCTTTCTTTTTGAC
GGCCCTTTTCTGGCTTGGCAATCCCTGCATCCCCGGATGTACCGGATGTACGTCTTTCGT
CATAGTATCCCAGTAATATTTGTGACTTTGACAGGGTTTTTGTCAT
>8068-6495
ATGCTTCGAACGAAAGGTCCTGTCCGAAGGATCAGAATGGAGTGTGAAGGTCCAGGTATT
TCGAGCTGTACGGAATTTATCAGGAGCCAGATATCGTAAGGTCAATAAAAATATGGAGAC
TTGTGATACTCGATACATGGAGAATATTGAGGATGACTTGAGAGCGATTGTTAGAGTTAT
AAGAAGGCGAAGGAAGGCGTCTGACAGGAACAACACAAATTAATGTAACAC
>8082-6486
ATGTTTCCAGGACAACTAGTGATACTTTAGCTGCGGAGTTTGCCGAATATGTACAGGGAG
CGCAAGAGTCCAATGCTGGGTATAATGCAAGGTAAAGAAAAAATATAGTACTTATAGACT
GATGCAATGCTCAATTTGACCATAAAATAATTGAACCCACTTGGTTAGCCACCAGGTAAT
CAAACACCAT
>8084-6485
ATGGGTATTCCTGTGAGTTCCACATTGAGCGAGGTGGCGATCGAAGACTGCAACACTTGC
TACAATCTTACAAGATTCGAAAGCTTATCAATGGGAGATATTAAATCTATTTTGAAGGAT
ATGAAAAATGTTGGGGGAGGTTTAAGTGGCATATCTAAAAAAGGTTCTGTGTGATGTCTG
TTTTGTGGCGTGTGATCGTTTGTTGAATGTTGTCAATACGTCACTGTCCAGTGGAGAATT
TCCAC
>8110-6467
ATGCTAACACGTCATCAATAAGCTTTCAGCTGGCTCTACTACAAAACACACACACACAGC
ACCAGAGCGCAGCCAACTTTTTGTTTTTGAGATTTCAAAGTTAGCTGTGCGTTGGAAAAC
CGGCCCTAAAGCTAGCCAGTACCTGGGAGGCGGTAAGGATACCAT
>8121-6456
ATGAAGCACGCTGACAGTTGTTAGTCCGTGGGTATATGTTTAGCGTGTTCAGTAATAATT
CAAACAGTCCGGACATCCAAGAGAAGATACAAGACACAAGGACTTATCTTCAGGCTTAAT
CTGCCCAACCCACATTTGCTTGTCTCTCTCTCTTACACACAAGATGTAATTACGGCAAGA
TGCACAAGGCCATAATCTCTTGATACCCAT
>8122-6456
GTGGATATGTTCACGCTGATTTAAAACCCGCGAATATTTTATTGGGTGCCACCAAAGGAA
CTGCCAACAAGCAGTGCTATTTAGTAGATTTTGGTTTAGCGTGTCGATATACTACGGAAA
AAGTGTATAAGCCCAACCCAAAGAAAGCTCATGATGGCACCATTGAGTATTTAAGTAGGG
ATGCCCAT
>8124-6454
GTGAACACTAGTAAACGGAAGTTGGTATACAATGGTGTTGGTGAAAGGGCGCTTAGTACA
TTTGCATCGATGTTGCCTAAATTTACTTACTTAAGAAGAAGATCAGATAATGGCTTCGAA
TATAGTAATAAAGAGATTAAACAACTTTTGAGCCAGATAGGAAAACATCAGCTTACCGCC
TACTATACTTTACAGAAAAATGGTGTTGCTGAGGGGTATAATCGCAC
>8125-6453
ATGGCGTTCGGCAGGCCGCGGTTTTGTGGAATTTGTGGAATGCGGACAGCAAATCATATT
TAATAATGGCGGCTTTGTTTACATGTTGATTGGAAATTTACTCAAATTGTGATTGATTTT
TATTACTGGACAGTTTTAGACTGGTAAATCAGAGTTAAATCGATTACTTATAGTTGGGCA
T
>8128-6451
ATGTTTAAAAACGTGTTTTGGGGCAAGTGAGATTTTTCCAAAGAGTTGTTGATAGTCTCG
ATAAATCTGATTTAGCTGGATAGTGACAAATTCAGAAGATAATAGCTATAAAACCTTAAA
TTCAAGCTGAAGATACTAAATTCTCATTGAAGGTAACGCATATCTACAAGGTGACCAAAA
TAAAGATGCACTGCATGAGAATCTCCGAAACCGTAAGAGTAAAAAGTTGCACAATCAGGG
GACCAT
>8131-6451
ATGAATATTATAATAAGTTTCGTAAAACGAAAGACCCGCACGGGAATCTGGATTTACTGG
AGTTTTTGTTTTTACAACCGCCCTATATGGTATACGTTTTTCTTCCATTGCGTGGGATAT
AAACTGAACTTTTATAATCTGCGATTTGTAAGGTTTTCGTGTACGAAAAGCTTTAGAGAT
GCAGCTCGATGCCGTGTGCATTTCGCAAAAGATCAAATAATTTTCAGTTGAAAGTACTCC
AC
>8138-6450
ATGTTGTACAGTAAGTAATGTAAATTAATCCCAGGATTCCTATTGAGGTTTGTTTGGTCT
TTTAAAGAATCCTGATGCCAATTTACTCAAATACACAATGGAATGTATAGAAACTGTTCA
GTATTTCAGGTTTCCTAGCTAAAAAATTTCATGAGGGAAAATTCAAGTTTTAAACCAAAC
TGTGCATGATCTCCTCCAC
>8145-6445
GTGTAGTACTGCTTACAAAGAATAACAGAAAGCAAGATTTCCTACTTGTATTAAGTGTTG
TTTAGGTCAATATATCGGGACGTTTTTGAGCGTCTCTTAATTAACGTCCCGGTCCAGGAA
ATATTGATTTATCCGGAAAAGGCGACATTGCAGTCAACCTCAAATTAAGTTTAGGCAGCA
GCTTTTTACTTCTCAT
>8166-6434
GTGGAGCCCCCATCCCCCACAAAATACATGCCATGCGTCACCCCTCTTCTGACAAATACA
ACCGAGTGTTTATCTATTTCATCATTCAGCATCTTTTTACTTCATAAAATCTAAAAGCAA
TACATTTAATTTACATAAAAAAAACTTGAAACACTGTTCAAAGTTGCATATTTTTGCAGA
CTTCCACTTGGCCTCCCTGCAAGACGAAGGCTACGCATTCCACCAAGCCAT
>8176-6431
ATGTCACTGTTCGCGCAACTTTGTGGTCGACTCTGTCTGCTCCGCAACTCGTCCAACTCG
CAATAAATTTCGTTTTTAATATCGTCCAACATTCTTTCCGTCTCGTAATCCATATTGTTT
GACACTATAATATCACCAAAAACAATTGCTTACGCGGCTCATAGTCAATGATTGACAAGG
AGGGGACTATGGTCCATTAACAATTACGCAC
>8181-6427
GTGTGAAAGCGCGGCCACACGTGCAGTTCCTTGACAAAGAGGGCGCGCATGACGCGTTCC
ACGTGACCGAAACCCAGCGTGAAACTTTGCGCGCTATTCGAGAAGGCTTTGACGAAACCA
GTCTGAAAGTGGGTCGGTTAAAAGTCAATCGGTTGCACCGTTTATAGACTAGAGGGCGTC
AAAATCACTACAT
>8189-6422
ATGCACGTTTCAATCAAAAATTCTTCTTCTCTGGATTAGCGACTTGCTTCTGGATCAATT
TTCCCCTTAACTAATTGAATTTTCGATCTAGGGATGCGTCATTAGGTGACATGTCCTTGC
AAATAGTTTTGCTATTAGGCAGACTGCCAGGATATTCCAACTCGGTTTGGAAAAAAAAAT
TAGCGATGACTTTCACAAGATCATTTTCAAAGTCCCCAT
>8201-6418
ATGGTTACAGGGCAAACTTACGCCACGTTATCTTTACAATGCAAAGATGTGTGGGAGAAG
GAGTACTTGTCGTTCGCCTCCTCATTCTCCACCTTAATATCCGTACGTAGTCTTTTTGCG
TCGGCTCTCTCTCCAGTCCACGTTAGTCGTTCTGACATGGACGTAGTGTGATGATGGGGG
TCAACGTGCTGATCAAACCTACAAAAAAATAAAAATTACAAAAAGAAATAGGAACCACCA
C
>8206-6414
ATGGCCAGCCCGAAATCGGCCAGTTTTACCGCCGCTCCTTTGGCTTTGCTGGCTAACAGC
AAATTTTCCGGCTGAAACAATTTCAGACACTGTCACGTGTCAACCAAAATGCCCGAAACT
GTTTCCAAAACTGATCACCAGAGGGAGTGTATCTCTTACCTTGAAACGCCAATTGTCAAC
CGTTTTGGTTTTACTTACTTTAAGATCCCTATGTACGACGCCAT
>8218-6406
ATGGCCAGGATCTGCACATGATGCTAGAGTTTGGCGAAATTCTCCCATTTATTCAAAATT
AAAAAATCATGTCCTACCAAGCTGCTATCATTTGAAGGGTGCACGGGAAAAACAAGCTAA
GTCAATTTTTGGCCAAATTAAGAAAACAGCTTCACCCGATAGACAATAGCGATGCTATAC
AGGGTCCAAACTTAGTCAGAAGAAAAACGAGCTATGTCGTCTAATAGAACATATTTTAGG
AAAGGCGTACAT
>8230-6399
ATGGTGGAGGTGGAGGAGGCCACGGAGGCGGAGGAGGTTTTGGAGGTACTCGAAATTGTT
TGCTAATTTAAAATTGGTTCGCTAATGAAATTTTTTATAGGCGGGTTCGGAGGAGGCGGT
TTCGACGACCACCACGGCGGAGGTGGAGGAGGTGGCGGCGGATTTGGCGGTGGCCATGAT
GATCACCAT
>8231-6398
ATGATGCCTGATGTTAGTATATTCTGTTAACTATACATGTAGAATCGTCACCATAAACGT
CACCGTTGAAACCATTAATAAACATCTAAAAATACCACGTTTGGCCCCACACTTTATTGA
GAAAAACTGATCGCACCTCGAACAAAACACGTCCAAATTCCTAGGTGTTTCCTCCGTGGC
GAGATGACAAATATCGCTTCTTTTAACTAGAGACACCAGACAGAAATATCGCGTTTATCC
CCAC
>8249-6388
GTGCAATTATGGTATTATTGGTTTGCGTAACGACTGTATATTTTACTATACAGGGTGTTG
CAGAAACAACAAAACTAGGGACGCTAGTCAACTGCGCCTGGCGTTTCGTTCGAAATAGGG
TCACGGCACCTAAAAAATGCCTGAAAAGTGCGGTACCGTTTCGTCACACTAACTTGGTGG
TACTTGGCTGCAT
>8250-6388
ATGAGGCCATACAGCAGAAACTTTAATAAAACTTAATTTTTTACTCTTGACATGACAACA
AAAATCCTGGTTTATGCACGATCGGTTAATAATAAACGGTTGTTTAGTGTTAGAAAAGGA
GAGACCTAACGGAAAACCTGTTAGAGGGAGGGAGACTATTTCCACTTAATGTCACACGCA
T
>8251-6386
ATGACCGAAATCGACCAATTTATTTCAAAAATACCCACTTGAGAATGTACTCGGACTAGC
CCGAATATATTATTGGACTTGACCAGCCAACGGGTCGTATTTAAATTCAATAAAACGCTA
TTGAAACACATACGAGTCCGTACTTTTTATGCATATTTAATATCACCGGAGGATAGTAGG
AGGGCAACAACTCCAGAACTTATGGGATTTTTTTCGTAAAACAGCGTGCAAACGCTTTGG
GACTTGGACTAATCGACCAC
>8254-6384
ATGATAAATGTGGCAAGCAAAGCATCACGTTTTGATTTGGACGCTGATAATTGGGTTTCT
TCGTAATTCTTTTTCCACGTTTGCCACGCCGCATAGGAAAAGTATGACCCTACATATTCA
CTTTTAAGTTGTCACACTTTGTATTAACTATTTAAAGTTACCTGCTGCTAAAGCGGCTAC
GGCACCAGCTATGGAAAACCACAC
>8256-6383
ATGTCAGTTGCTTTTTGAACCTCGGAACGGAAGAAATACTTCCGTTCCGTTCTCCAACGA
GGGACGTACGATTATCCAGAACAAATCAGAAAAAACTCCAGAAGTATAATTTCAACATCA
AGCATCGAGCCTCTATCAAGAAGACCTCGTGCAGAATAATGCAAACATTGCCAGAAAGCA
GACCAGCGTGAAGGAATTGTGCCCAT
>8260-6382
ATGAAACTTAACCCCTTTAGGGATCTAAGTCGCTGGCGCAATGTTGTAAAAGGAGTAATT
ATTGTGATGCTGAATTTCCTGTTTGCAAGATTTCCTACCGACCAGTTTTAACTTCTCTTT
GCAGCTTAGTGAAACGTGACACTCTATTTGTAATACTGGTACAT
>8267-6375
GTGCCAACACGGATCTGCAATTTAACTTTGACAGAATCGTTAACAGCTTTGAAGTCTTAA
TTCAATTCGAATTGCACTGCAGTTACATTTAATTTCAAGTCATTTTAAAAGGGTATTGTT
GAGACGTGGAGAATTAAGTGAGTGTCGATCAATTTTGACAATCAATGATTATTTAACAC
>8290-6364
GTGTATTTTGGTCTGTGTAGTTAATTGAGAATAAGGGAAAACAGTCCAAGGGCTGGATAG
GGTTAAAAACTCACCCTTAATTCAGCCGTTTGCAGTGCGGTGAAAAAACTGGGTTGTTCA
GCTGTCACTTCGCAACTATAAAAACCACTAATGTCTTTCGTCACTTTTTCCAACACGACT
TGCGTGTCTCTCGAGTCTTTTTCGCGCAC
>8294-6362
ATGAGGCAGATGCTCATTGTAAATAAAGTTTACGTTACAGATCTGGGAACGCCGTTCTTC
CCCGGCGGTCCTGAACTGTGGCACCATCCGTTGGCGTACTCGGCGGCGGCGGCTGCAGCA
GCGGCGGCAGAACTCCCGGGGGCGGCATTGCAACACGCCAC
>8296-6361
GTGCACCGCTACATATCATAATTGATAATGGCTGGAAACTCGAGGTGATTCAACCAAAAA
TCCAACGGTAAACATAAAAAAATATTTTCAAACTAAGAAACATGAACAAAAATATAATTA
GACATGGGACTTGTTTACTCAAAATGGTCTAATCCAATTAGGACATGTTAGGAAAGTTGC
GACAT
>8301-6360
ATGCTCCTCATCAAGTTTTCAGAACAGTCTAAAATCGTTGCGTATGCTTCTAAAGCAGTT
TAAAAGCTTCAAAAAATGTCTAGAACTGGAACTCAAAAAAAGTTAAAAATCTTGCATCTC
TGAAAGAGTTTTGTGCTTTTTTACAGATTTTTATGTTTTTTTGTGAAAAATAATTTTGCT
TTTTATCGCTTTTTTTCACCAT
>8313-6354
ATGCCTCCAATAACTCTTTAAACCATACAAATTCCCGTAAAATCCAGCCAATAAAATAGG
TATCACAGATAAAATAATAACCAATGGCGCTTCGAAACAATTATAAAATGGCCGTTCAAA
GCGATACGTCACCATATTGAAGCGACCATTTCTCGTAACCTACCAAACTGTGGGGCGATA
CGCTCCTACGTATTCGTTTCAATGAATCCAGAAAATCTGCCAT
>8329-6342
ATGTATATGAAGAGTGTTTCATTGTTTAGCAACAAATAACAGTTGGCAACAAGTTTTAGC
CAGGGGATTACCCTACCTACATTCAAAAATTTTTCGATCAACGCCATCTGTACCGAACTT
CACAGAGTTGTTTTATGTTCTATCCTTGTTTCTCTTTGAACACAGATCAGGAATTTAATA
TGACAAACAAAGATAACTAATTTCATTTGTTGGTTTGTATATAAAATGGCGCTGGCAGGC
TGGCTTCGTTCAT
>8336-6338
ATGGTTTCCGCTAATAATTTCTGAGATAATCAAAACAAAATCTCCTCTCAAAAGTGACTG
GAAGCCCTTCCGGCCCTATCCGAATCTCAACAAAACGTATTTTCATTATTTTTTCATGCT
GAAAACAGTCTTAAAGCACTAAAAACAGTGTAGATTTTTAGGAAATTCTCTAGTTTTTAA
CAC
>8341-6336
ATGATCTGGTTTTTGACGGTTTTCCAAGTCTCACCATGGGAGTCTCTGTTATTTGAAGCT
ATACAAGGAAGGTTAAGTAAAATTGAGCTATTTAAAGTTAAAATTTTGGAAATTACTTTT
AATTTTTTTGCTAATTTATTTGATGAGAGAACTGAAAACAAATGACCAGTTACCATGGCC
AATTTCCTCCTTTATAACAC
>8343-6333
ATGAGTCAAAAACTTATTAAACTCGAATAACCATTCAAAAGTCAAAGCATATTTTGAAAG
TCAAAGGGTTTATTTGAAGCTTCAGGTACCAGAAATAAACCACTTCGTTTTATGTTCTCA
AACTGTACCATAAATTACCAGAAAAGTACAAATTATAATAGGAGGTCGTAAAAAGCTACC
TGAGCATGATTTGTAGCTAGAAAGTGTTTAAGTGGTAACAT
>8346-6331
ATGTGATGTCTCAGTCATAAGTATTATGCAAATTTTCAGAATCAGAAACTTTTGGATGAA
GTTTTCTTCCTTTTTGCAGATCTTCAAGTCACAAGCAGTGAGATTTTTCGGCTCTATGAC
AGTCTTGAACAGTCACGCCAGACTCGACAAAAACATCTTCAAACTGTTATTGGCATTGAC
CAAAAACATTTTAACATCTTCTGATCAT
>8352-6327
GTGAATTCGCATATGCCAACCGTAAGTGTATACAGAATGTAACGTTTTGCCACATTCTTT
ACACCTGTAAAAAGTTCGACCGTCCACTACAACTTTTGCTTTATTCACTTCCTTTTGATC
GATTTTAGGGACAGGATGTTTGGTCTGATGTTTGATGTTACGTCTCCGATGTCCCAGTTT
AGCAGTTTCCAGATCAGCTTCAGAACATTCTTTTTTAGTGGTGACTTCCATCCCTTCTGC
AAAATCAC
>8359-6324
GTGTTACTTTGTCTGGGCCAATAAAATTTCCGCCACCAGGCGTTTTACAACTTTTGAATT
TTTAGTAGTCGGAAGCTGCAACGCTGTTATTATCTAATAATTCAAAATTTAATGTTCCAA
TATACTTTATTAAGTTTGACCTAAAACATTTAAAAATGTTGTAGTTTCGTTTGACCTGAA
TAAAAAATTCAAGAAAAGGTGTGTCCAT
>8369-6316
GTGGTTTTTTAGGGTAATTTCATAAACAGTAATTAAATGAAAAACATAAAGCACACTCTT
GCGCTTAGGGTTTAATGCCGCTTCACATTATGATAAAGAACGCTTTCAGGTGTCTCCTTA
AAAACTTTACAAGACCCTTATTTCCCGAAATAACCTCATTATACCTGCGAGCAAAGTGTC
TAAAGAGGTTTCGTTTCACCCCGAAATCTAGTTTCTATGAAAATTCATGCAAATTAAACG
CTCTTACAAACAGAGCCAT
>8376-6307
ATGATTCCACACCAAATATTTAAGCCAAATCTTGTTTGCATCCGTCTTTGAGCAACCTCA
TGGGGATTCTTTACAGCCCAAAAATGTCTGTTGTGCTTATTAAAGACACCACAATTAGTA
ATCCTGCTTTCATCAGTACGTACAACAAAATTAGAAAATTCTGGTTCCTCATTACAT
>8378-6307
ATGGGTTTCTACGTTCCTTTTATGTACTTAGTGGACCGGGCGACTAATAGCAAAATGATT
ACTCACCAAACGGCAGTGTTGTTAATTTCCTCGGTGGGAATCTCTAATACAGTGGGGAGA
GTGTTGTGTGGAGTGCTGAGTTTCTTCCCCAAAGTGAACGGATTGTTGGTGAACAATGTC
GCTCTTACAATTGGGGGGATCGCCACTATTTTTAGTGGAGTCTCGATGACGCAGGAGTAT
CAGTTCTTCTACAC
>8383-6302
ATGTTAAGTATAAACAAGTAGTATACACATTATGGAGCCTAACTGAACTGAATTAGCAAA
ACGGGGTAGAACTTGATTTGTGTTAAACAACCAATCATTTACAGGAAGGAACCGAAGAGA
TCTCTTATCCAGATTTTGTCTGGAACCCACGTGTTGATAAAAACATCATTAACCCACTGA
TACCTTGAAAGTCTTTAAAAATATTATCAT
>8400-6291
ATGTCTGATTGCAAGTACGGTCCTGTTTGTAAATTTCACCTTGGCAAACCGCAACTGCGG
TACTTTACCCGCCAGTTTGAAAAGTGGGCGGTAAGATATAAGTAGTTGGAGTTGTGCCCT
TAATGGCAGTTGTTCGAGAGCTCTACCGTAATGAGGTGGAAATTAGTATTGACTTTGTTT
AAATTGGGTTTACTCCCGGGAGTTTGAGGCAT
>8401-6290
ATGGACTTAATTTTCAACAGGTGGTACCACACCATCTGCTGTAGTACACGTTGTCAAGTT
AACCCGAAAAAAAAAACATTTAATTAAAAAACCACCAAGAAAAACCGGAAATTTGGCAAC
ACGGTTCACGTAGTACTATCCAAGGGTCAACGTCTTTCGACGACCATTCAAGAACGATTT
CGCGTGTGTGCTCATCCTAGAGGTCGTGACGTCACCGTTTCGGATGGGCAATGCAT
>8402-6290
ATGGACCATCTACTTGTTCTATAATATCTAGGTCAATAAGCTCTTCTAATTTTTTATTTA
TTTTGGCTTCCAATGGAATGGGTATCCGCCGATATGGCTGACTTATCGGCATAACATTTT
CACTTTCGACTCAGCTATAATATTTGATTTGCTACCAGAGTCAATTACCATTCTTATTTT
TACACCTCCTACCTCGCAAGCGATTTGATCATCGTCAT
>8403-6289
ATGCATTACGTATAAAAGCAGAAAATCCCTTTTCATGTCCTCGATTTTACGTTCTTTTCA
CGTTCCGATATCCAAAGTTACGGAAAAGGCAAGATAGGGCAAGTTGTTTTAGGGTCCTTG
GACTCGCACTTTATATTTACATACAATTTAGGTATAAATATTTATATCCACCGTTGTATA
TAAATATTAGAGGATGTTGTGAGGTGTATCTGGGTGTAGTGCCTTTGGGACCAC
>8409-6284
ATGCATATAGTAGAGCAAGCCTACAGCAAGTAATATCTAAAGCAGGAAAAATCGTGCAAC
ACAACACAAATAAAAACAAAACATACAAACCTAAAATGCAGACATCCAGAATAATGTCAC
TAGGGAAGTTTAAACCACGAATAACACAGAAATAAATCAGATTTAACTAAGAAACAAATG
TGGTTACTACTAGATGTTCCTCAC
>8411-6283
ATGCCTAAACTGGCGGATAATTTGAATATATTGTCGTAACACTCCACCTACTATTTTGAA
TCTTCAATGGCGTACAACCAACTAGATCAATATCCCCTGCTTATGGTAGAAAGTAAAGGT
AAAATCTGTCAGTGACACAAAAGATCACGTTTTCAACCTATTTTAGTTGCAATTTTGTGG
TTTATGTTGCACCCAGTAACCTTACGAACTTGTGTGTTTATTTAAAAACTGTATGCAGCC
CACCATACAT
>8412-6282
ATGCTCAATGGCTCGAGTATACGGAAAAACACTTACTAAGAAAATCGAAAATGAATGAAG
CGGACTTTGAAGCGGAAGAACAAGCCGGCTTCAGAGCGGGAAGATCTACAGTGGACCACC
TCTTCTGTCTCATCCAAGCGATAGTAAAGAAAACAGCATTTCAGCAGGAAGTACACCTAC
TATATGTGGACCTAAAAAAGGCATACAATAACATCCCACAAAGTAAAATCTGGGAAGCCC
TAGGGGACTAACAT
>8415-6280
ATGTCTTATTAGCATAAATTACCGTCCTATCTCCCAAATAATTATAAACGTTTATCAGCG
GCTATTAAATGGAAAGCTTACCCAATAAAACACCAACTTTACATATTATCAAGGCGGGTA
AAACCGTTTGGCTTTCCGGTTCTTATAAAAATTCACTGAGAGAAAACTTTACTTTACAAA
GTGTTGGGTCGTGGCAGAGGGAGCACAGGCAGAGTAAACCAAATTCAC
>8429-6273
GTGTCAATATGAAGTCCAAAGCATTTCTTGTGCTATAAGCGTGTACATCCCTAAATAATT
TGGTTTTATCACAAATATACTCCGGTAACAGGTTATGTCTTAATTTAAAAACAAATACAT
GGACATTATATGCAATCTTCTGTTTCACGGATAACATATTTAAAACTTGAAGCATTGTCG
CAACAGGGGTGTACCTATTGCACTTCAGTATCGTTCTCATAGCAC
>8430-6272
ATGTGCTCTAATCTGATTGGACTTTTGGCCACAAGCCGGCACATCTGTCGTTTGAGACAG
ATTAGGTTTCGGCACTTGTGTCTCGCTTAGTTAATTCGATGACAACGGGGCCTCAAGCTG
GAGATTTTATAATATTTGAAAAAGCCAAATGGAGCGCAAAATTACCAC
>8448-6260
GTGTTACTTTAACGTTTCTCCGCGAGGCGCTGTCGCCTCAGATTTTTCTGGTAAAACTGT
ACAGGGTGGTTGAATAAACAATTTTTTTGGCTACAATTTGGTAAAAAAATCCACCCTGTA
GCTTTCATGGAAGCAAAGTTAAGGACTGTCAAAGCAGGCAGTGCTTTTTTGAACTTCAC
>8464-6253
GTGATAACTTACCTCCCGTTTTGAGGGCCCACACTTTTTGCCTCGTACGACGAACTGGCT
GATATTGCATGGTCTGGAATTCTGCCCTCTTCCATGCCCAATGCTGCTCTACATTCTCCT
GGAACAAAATTAGGAGGATTATTAGTAGAAAGATGTTTTTCCACCTAAAATTTGACAGAT
AATATTACAAAAATCAT
>8470-6252
ATGCCTTGTCACCTCTGCTCTTCAATATCGCCTTAGAAAAAGCTACGAGGTCAGCAGAAA
TTCAAATAGAAACTAGAAGCCCGAAACTATTATTAGCATATGCAGATGATATTGACATCA
TTGGACACTCCACATCAACAGTAAAAGGTATATTTCATCGAATACAAGAGAAGTAGAACT
CAGGATTAACGAGGAAAAGACCACAT
>8478-6249
GTGATTCTAGAGCAGTTTGAAAACTTTGAACAGCTTCCAAATGCTCTTCATCTAGTCTAA
AAGATTTTTATTCTCCTAGAGTAGTTTACAAGCTTCTAAAAATTTTCAGAACGGTCTAAG
AGTTTACAAATGCTTCTAAAGCAGTCCAAAACATGCTTTTCAACTATGCTAGAAGCTTTC
AAAATATTTTAAAAACAT
>8489-6241
ATGCTGTTGTTGATAAAATAAGTGTCTGGTTGAACCTTCAAGGTTAAATCAGTTAGTACA
GAGTCTAACTTGTTAACGTAAATTTTGCCGAAAACTGGTAACCTTGGACAAACTGCCTGT
TAACAGGAATAACTGTGGTCATGTTATTTCAACGTTTTTTTTAAATTAAACAGTGTTCAT
TACTTGACAT
>8491-6240
GTGTATTAGAAGGCCTTTAATCCACGCCAAACAGACGTATTAAACCTTCATAATATACCG
GTCGTGGATAAATACCTTTTTTTCTATAACGTTACCATGGTTGAGTGGAAAAATCTTGAG
TAACTAGTAGTTAGTGAAAAGTGTGCTGTTTGGCAAACTACGTCATTAATCAACGTCAGT
GCAATACGGGCAC
>8502-6234
ATGTAGTGATTTTGACGCCCTCTAGTATCTAAACGGTGCAACCGATTGACATTTAACCGA
CTCACTTTCAGACTGGTTTCGTCAAAGCCTTCTCGAATAGCGCGCAAAGTTTCACGCTGG
GTTTCGGTCACGTGGAACGCGTCATGCGCGCCCTCTTTGTCAAGGAACTGCACGTGTGGC
CGCGCTTTCACAC
>8503-6232
GTGTCTAATGGGCAAACGTGTCAAATAACCATAAAACGCCCTTCATAAAGTTTGAAACGG
TTACTGGCTAACGTATATCGATTGGCAAGTCACTTCCTCACACATATTTAAGCTGCCCAC
TAGTCTATAAGGCCCATTAAGCATCCATTGACCCGAAAAATAAATCAAAAGTGTCAC
>8530-6203
ATGTTACCACAGTCAAAAGATAATCAGACTTACCCTAGGCAATACCAATTAGCATATTTA
ACTAAAGAGTCGGGGATTTCCTACCTAATCTTTGATAAAGTCTCTCAGATGAACAGACGG
TCTCAACGCGCGCCCCGACCTTGTGGTGACGCTACCCTTAGCCGCAGGTCCAACCCTTGC
ATGTGTACTCTTGTCGTACTTGCACTCCAT
>8537-6198
ATGCATTATAAACAATACACAAAATTACATGGTAATTTGTTCCTCGTTCAATGACGTATC
GATCAAAAACCCCAATTAATTGTGGTTACCAAAAGTGTTTCGTCATTTGAGTCCCATCCC
TATTGATCGTTAAAAATAATCGTTACCATCATCAAGTCAATTCTTAATTCCCCTTTGTGT
TTTGCGATTTTTTTGTTGATCATTCTCGGAACAACGCATAAACAACAAACGTTTTTAAAG
GTGTAATTATAAATTAATCAT
>8538-6198
GTGAGAAACATACTGTAAAGTAAGACAAGGTATTTGCCGAAATACAACTAGAAACGTGTT
CAGGAATTATCAAGACAGAAGACAACTTTCAAATCCACAAAAAAAATTGCAGCACTTAAG
TCACTGGAATAGGAACGTGTTCTTTTTTTGGATCTTAGATATACAGACGGTTTATGCAAC
AAAATATCTTTTGCAC
>8539-6196
ATGTCTTGGTGAAACTGTCGTTGGAGTTTTCAATCCGAAAGCTTAAATACTAGACATAAT
TCTGTATGAGATTGGCCGTTCTTAAATGAAAACTACCCACTTTTTTGTGTATTGAAATTT
TGCCGAATACCGTACATGCAGACTAATTTGCCTGGTAATCTCATAGTACCAT
>8544-6195
ATGAGGTGAATCTAAAGTTATCAAAGCAACATTTGAAGTGTCCAAGTCAAAATTTGGTTT
CCAAAGCAGTTTTCAATATTTTAAAGTCAAAATTTGGTTTCCAAAGCAGTTTTCAAGATT
TTAAAGTCAAAATATGGTTTCAAAGACAGTGATCAAGGTTTTAAGGTTAAAATTTGGTTT
ACTAATCAATTTTCAGGCTGCAATTGTGATAGTTTACTTGAAAATCATGAAAACTGACTC
AAAATACAAATGTTAGGTCAATTTCCAT
>8551-6187
ATGGTAACTTGCACTTTGATAGGTCATTCAATAACACCTGACACTCCTTTCTTGATAATG
CATCTCCAAATTTGATAGCACCTTCAATCAGTACCACTTTTAATCAATTTTTCAAACTAA
AATTAAATGTATAATACCTCGGCAAGCTTTGGAATTCATAACTTTTTGTAAAGTTTGTGG
AATCCCTCCAGCTGGGGCTTTAATTGTTTTCAAACGTTCTAGCAGCTCCTTCAC
>8557-6183
ATGAGGTATCACAGAAAAGAAATAATATTAAATACTAGTATTTGGAGTGTTTGATATAGT
TGCAGTGGACATTCAATCCCAATCAACAACTAAACATCAACAAAATGCTAACCCAGCTGC
AAGTCCCTCGACCATTGGTATACTCATCAGATAATGCTAGTTCGCCCATCTCGTTGTCTT
CCCAAGACGAGGAAGAACCTCAAGATTTCGATTCATCTTCCTCCTCTTCATCTTCGGACG
ACAATAACGACAC
>8574-6178
ATGGCGTGCAACGATGAATATATTCTAAACAACGCATACAAAAAGAACATTGTTTAAAAT
CAGATAACACAATTTAATTTATAGGTTTGCGGTAGGCGCTTCACTCGCCGTGCATTAATT
TTGACACCGCATACACTCATTGATTAAATATAAATATGCGTGTTTTCTATTTGTTTGCGT
TATGAATAAATTACGATATAAGCTGGCAC
>8576-6177
ATGATACTGGATTATTTATACAGTGGTCCCATCCTGTGACGACAAACATGTCAAGGTCGA
GCCACCCTCGAAAAGTGCATTCGTCACACACATACGTATAAATTATTCAAAAAAAAACAA
CTTGCATGTTATATTTCGTGACATCGTTTTATTACATGTCTACTAGACTCCTCTATATTA
TATACGTATACAC
>8578-6176
ATGGTCTTTACAATCATGAAGGCCAGAATAACCACTTTTGTCATTAAACGCTTAATGATC
GTTTAATATTCGAAAGCGACCTTGACCACAAATAATGATGCATTTGACCAGTACTTTTGT
GATTGAATTCCAATGATCATTATGAGTAATTAATGCAAAGTCTAGTAGTGGTTTAAAAAT
TCACGTTTTACTAGTAGTGGCTAAATGATTAATTTTAATGTGATTTAACCGTGACACAT
>8590-6168
GTGTACAAAAAATTATCGGCGGTCTACCGCTCGCTCAAAGGTGTACACTTGTGGAAAAAT
TTAATTTGCATTGACACCAACTACCTATACAACAAAAAAGAAATAACTGTAAAATATGAC
AAATTAACGTAAGCATTTTTTTAATCAGTTGACATAAATAAAACCATAAAAAAATAAACT
TACATGCAGCTGCTAAGTTAAGTTTTCTGAGCGAACCCACTCTGGTCAAGACTGTTCAT
>8605-6157
ATGACAACCCGAACACCAGTGGTGCGTTCACTCCGGTCCTCTCGTACTAGGAGCAACCCC
TCTCAATCTTCCAACGCCCACGGCAGATAGGGACCGAACTGTCTCACGACGTTCTAAACC
CAGCTCGCGTACCACTTTAAATGGCGAACAGCCATACCCTTGGGACCTACTTCAGCCCCA
GGATGTGATGAGCCGACAT
>8610-6151
GTGATTTAGAGAACAATAAGTGTCTTTTCTACACAACGACCAGATTCCTGCGTCTTGTCC
GATGTGGGTTAGGCCCCATTTTTTTTTCTCGCTCTTACTCTGTTTACCGAGCATACGGTT
TTCCGCTTTAGCTGTCGTCCAGTATCCGATTCAATTATTTGGTTTCCTGGGGCGACCGGC
CAACCAAACGCACCTGTAGCAAAAAGGCCCATATTATAACCGATATATCAC
>8611-6150
ATGAGTTTGTTCATACATTCGACCAACGGTAAATTTTGACATAAGTTTTCAAGCTGACCA
ATGTTCTTTGAATTTTTGTTTTTAAGGACGTTTGCACATATTGTCATTACTCTTCTGTAT
TAATAACCCAGATGTTTCTTAAAGAAAATTTACAATCCAGATTATAATTGATTGCGAAAG
GCGACAT
>8618-6144
GTGAGTCTGTGGTAGTGAATTTATGTGATACTTTCAAGAGTGAGCTGGACAGGGGTCATC
TTGTATTGGCAGTGTTTCTGGATTTTCGTAGAGCGTTTGAAACAGTTAATAGGGAGATAC
TACTGAGCAAGCTGATGTGCATGGGTGTCGGCGGTACGGTTCTGAGATGGTTCAAATCAT
>8619-6143
ATGTGAACAGCGAAAAGATACTCCATTTGCTTAATATTAATGTTAAGTAAAAGGAAACAT
TTTGTTGTTCAAACCAGCAAAAGAGTAATATGGTGAAACGTTAGTCAATGAACATTGAAA
AGGAGTCATAGCGTCAGAAATGTCGTAGGTATGTATGTAGTTAGGGATGGACAATGTCGC
AAATGTATGTTGTTAGAACCATGTAGTTAACAT
>8621-6141
ATGATTTTAAAACTGTATTGAAAACTTCTAGACTAGTTGAAGAGCATTTGGAAGCTTCTA
TGCTGCTTCAGGAACATTTGAAAGCTTCTGGACATTATTTTGGAACCTTCTGAAATCTTT
TTTGCCTACATCAGGAACATACAAGGTTTTTGGACAGTTTCAAGAGCATATTGAAGGTTC
TGAACTGCTTTAGAGGCAC
>8626-6138
ATGTCCACAATGCATGTTATCAGTTTCAATGCAAATAGTCTAGTATTAATTAAACTTGGT
TAAGGATATTTGATTCGATTTTGGAAGGCTAAGTGTCAAATTGAATTAGTTTCCCTTTCA
AACTTAATTACACCCCCAATACCAGTATAGGTACTTAAGGGAGAAGTTTTTTTTTAGTCT
TCCAT
>8638-6130
ATGCGTTTTATGGCTCTACAAGATGGTCAAAAGTAAAAAAACACCAAAAACTAACAAAGC
TCTTAAATAACCAAGTTGTAGTTTTTTGGAAATAACTCAAAAACGCTTACCGCTACAGCC
TTGATTTTTTTACCCAATTACATCATATTTAATGACCCTTTCAGTGATGTATTACAATCT
AGCAT
>8640-6129
ATGGATCAACCATTATGCGCTTATTACATTAATTCTAGTCATAATACTTATCTAATTGGT
AGACAGTTTGGAGGTAAATCTTCAGTAGAAATGTATCGCCAAGTATTATTAGCCGGTTGT
CGTTGTGTTGAGTTGGATTGTTGGAATGGTAAGTGTTTATTTCTACACGAAATTAAATGT
TATTTTAAATTAATTCTCATGTAAAGGTGAAGACGATGAACCCATCATAACTCAC
>8682-6109
GTGCATTCCGTCACTTTTTGCCCTGTAACTCGTTCAGTAGGTTCTTAAGAACAAATACCT
AAATGCGATCTTTTAGAGCGTTAAATTTTCTAAAACTTACTTTATTAACACTTTTTGATA
GCTCCTTAATTAACGGAGCTACGCTACTTGAAAAATCAAACTAGTTGAAAAAGAGCAC
>8687-6106
ATGTGAATCACAACGTTCACCTTACATAACACACTAGATTTAAAATCAATAGAAAAACTA
AGAAAGTTTAAAGTTGTACGACCAATGTCACGTGACCATCGGAAAACGTCTAGTTTAGTA
AATACATGTTAGCTTTTAGGGTCTTTTCCAGGCTTGTTTCAAAAGGGTCAAATCAC
>8698-6099
ATGGATTGAACGTAAATTTGAGTCTGAACTGTTCAAATTAGTTTGCGAAGCAACAGTTTC
TCTAAGACAACTGTTTTGATGCTGCTCATATTCGTCCAAATTGTAGAATTCCAAAAAACA
TTGTTCACATTCATATTCAGGTTCCGGTTCATCGTCCATATTATGCTCAATAACATGCAT
>8700-6099
GTGTCATTATTCTTTTGACTATATCCCTCATTCATTGAAACTACAGTGCAACTTTCCCTT
TGATCTCCATCTGCGAATCCTAAGAGGTTCAGGTATGTCCTATCAATTTGAATTCCTTTA
TCATGCCAAGGCAATTTGTTGAAGACTTCCTCCAGAGCTAGAGTAAATTAGGAGACATTG
GGGTTCTGTCCCTGTCGGATGCTTCTTACGATGGAAATTTGTCTGTTAACAGGTCTTCAT
>8711-6094
ATGACCTTACAGTATTCCTTGCCCAAATTGCCATAAACATTCACTTGAGTTATTGACAGC
TGTTTAATAATACTAAGCTGGGCATCTATGAGAAGTTCAGTACTGTCACAGGTAAGAAAA
TAGAAAAATTGCCCCAAGAGCCAAGTGACAAAACAACAGTAGTCGTTCACAATGTCATTG
TAAGTTTGCAGTGTTATTCCAGGTTCTTTAATGTAAATGAATGTTCGAGAAAACTCCTTG
GACAT
>8718-6090
ATGTAGAGAAGGGTAATCAATTCCATTGTAATCCACATTAGAACATTTAGAGACAATTTG
AGCCTAAATAAAGTTGAAATTTTAGGCATTAACTTACTCTCCACACCATGAAGCTGCACT
TTTTAACAGGCAACGTACAGCTCCAGTTGTTGACAGATTAGACCTCAAATTGTTCCAAGA
AATAGACAATCTGAAAATGGACTTGAAAAAAAGGATGAAACTAGACCAT
>8727-6084
ATGGTATAACAAACGTATAGCCCATATAAAAATACAAATCACGTAAAAAAATAGTTATTT
CTGAAAACAGTGGATAACAATAAATATCTCAAAAAGTGGACGTTAGTACACTTTTCACAC
ACACACAATTTCTCGGTTTTAAAGGTGTCCAATCCATAAAAGGGAGAAAATTCAACAAAT
ACTTTGCTAATACTGAAGAGGGTTTGGGAAAGCGACGCCGCCGTCTCCAT
>8730-6082
ATGTAATATTTCCTACATGTGTAATATACAGGGTGATTTACGCTGATGGTAGATATATTA
GAAGTATCTAGAGAACGACTAAATACGTATATTTTCGTTGAATTTTGAAGTCTAGCCTAG
GTTGGGTCCAAACTCTCTATCTAAAATATTTTCGACTTTGCGGTGTTGCCGCAAAAATAT
TGAGCTGTTTTTCTCTAGATACTTCTAATATGCCAT
>8734-6078
ATGAAAATTTATAGCCACTTGAATCTTTCAACATAATGGCTTGAACGAGAGTATCACGTA
TAGTAAATCACTTTACGTTATTCATAAATTATGGTTGAATTAAGGGGGGAGAGCCAATTG
AAAAGATTGGTGGTCTAAACTTGACTGTATCAGTCTTACCACCATAAAACTTCTATTGCC
TAAAGTAAGCGAGTACAC
>8737-6076
ATGAAATGGTGAAGGCGCGAGGCGCTCGGTTCGTGTGTAGCGTGGGACGGTGGGGCCCGA
GAAGCCCCGAGCCCCGCCCGGCCGTGTAGCCCCGTGGTGGTGACGTCACGTGGGGCCCCC
CACCTGTCACTTGTCACTTGTCAAGGGCATTTGGGGCGCCAGTATAGCAAAGCCGGTACG
GGCTCAT
>8749-6069
GTGGAAGTTCTTGGTGGTTCAGCTCCATTGAATACAGGTAGGAAGTGACCAGAATGAACC
ACACCCATATAACCACCAAAGGGCTGGAGTAGAGGGTCAGTTTCTTTCTGAAGGGCAGCA
ACCAAATCACATTGGCCCAAACCATTAGAATCAGAGTCTTCCAACTCAC
>8751-6068
GTGGAGGCGCGGATAAACCTTCTACTTATATTGGTAAAAAACTGCACTCTAAGTTGGCGA
TCTGGTCGTCGATATTTCTCCCATTTCCAATATAACGACTTCAATCACAAATGATGAAAC
CAAGTTTATCGTTGCTGTTTTGAGCGGGCGATATTACTTCCACTCCATCGCTGGTGTCCA
GTCATCGAGTTTTGTTCGGGAGCTCCGAGAAAAGACGCAAGCAAGGGGGGCCACACGATA
AGCCGCACAT
>8759-6064
ATGAGTACCAACAATATCGGGATTAACTTACATTTATTCCGATTATGTTTTAATGGGAGG
ATGATTTAGACACGTGTACTGAGATAATGTTGTTCTTTACAGTTTTTAAAAGCTTTAATA
TAATCAGTCCACTTGACCCCACAAAAATTTAACAACAATTACAGATTCAAGTATCTCAAT
ACAATCAGTATGAGTGTTCGCTATTGTCACTAAACTCAACTGATTGGCAC
>8762-6063
ATGCAAATTGTCCGGCACCGGTTCTGATTAACTGTGGCCGAACAACCATCAAAGGGTTCC
CTTAAAAAAAGAAATTGTGAAGACCGTGGTCATCATTTATCACTGGGTACATTCCTCGGG
TACGGCTCGGATAATTAGTGACCGTCAAATCGCGACTATTGAAGATACTGGCTGCCATCC
TAAGTTAAGTTACTTAATATCCATGCTGTGGCGAGAAATTATGCACTTACTAACGGTACC
AC
>8769-6058
ATGGCAATTATTTTGACAGTTGTGACGTGTCAGTTTATGTAAATGATGATACAGTGTCAC
GTGACAGCTGTCTAATGCGTCAAAACTATCAAACTACAGTCATTCAGGCCATGAAACTAG
CACAATCAAAATCAAAAACTGTTTACTTGCAGTTGTAGAAACATTGTGACTTGTACAC
>8773-6058
GTGTTTGACACGTGTCTTTGACAATTCGCAGTATATAAAATGATTCAGAACCCCCATAAT
GGCAACGTTGTACAAAACGGTGGATTATACACAAAAATAAAAACAGGAGAACAGTAGATA
TACTTTTTTTAAGGGTAGAGCTGGTAACATTGCAAATCTCAACTAAACTCTGTCCACTTA
AGCAACAT
>8788-6052
ATGAAATGCTTCGAATGTATTAACAAATTATGCTAAGTTCACATGTACAGTTTTTGCGTA
AATCACCGCACTGTTCGTGGTTTGTGATTGGTCAATCTGAAAGCTGCTTTTTTTGATCAA
TCACAAACTACCCAATGGGATTATTTACGCAAATGTTGCTCCATTTGAGCTGTTATAACG
ATATTCTGCTACAT
>8791-6050
ATGAGAAATTGAAAAAACCATCCCTCAATCAGTGTTCTGTTAAGGGTCCAAACATGATTG
AATTAATCCATTCTTGGTTCCAAAACTCCATTAAGTGATCTAAAATTGTTGTTAAACCTG
AGCCTTGACTTTGACTGATGCTAAATCAACTCAAATATGACTGTTTTCACTAACCTCCTT
ACCAATTCTTTCAAACAC
>8800-6046
ATGCCATTTTAAGTGACCAAATCATATTTTTAAGCACATTTTTGGAATCCTCATTAAATT
TCCTATCTAATGACATAAAAAAACACTACAAAATCGGATTCAGTCAGGGAGAAAAACGCT
GTCAAATTTGAATTGCAAAAAACCCAGTTTGAAAGAACAGTCAGGGATAAAATAGCAT
>8809-6040
ATGTTTTCTAAGATTTAATGGCAGATATCACATGGTTTTAAAAAATAATTTTGCTGGACA
GTCACGACTAACAGTTATTTTGTCTTTAATAACTGTCATAAATCTCAGAAACACGTTTTA
TATCGAATACTGCAAAACAACTTTTTGAAACCCGGATTTTTGCAACTTTTGAGCATAGTT
TGACAGTTTTCAC
>8822-6032
ATGTTTAAGTTGTTTTAGGTTAATTTGGAGAAGGCCATTTTACACAATTTCATTCAATTG
AGGAGTGACTTTAAATCGCAGAAACCTACTATTTTTAAGAGCTAATTGTTCTAAGTACTA
TTTTATTTAAGGTTCTAATGTATAACATTACTTACCCACTCAATACTTTTGCCTTGTATG
TCCTTCAGCTGTTGGTACCAT
>8824-6031
ATGCACTTTTTAGACTTTGTACAATGTGACAGCCAGTAATTCAGTTATTTTGACAGTTAC
GTCACTCTAGTTTTGACCAAATTGTAGTCCTTTAAACTGCCTTTTATCTGTCCTAAAAGG
TTTGTAGTGTCAACTGTCAAAATAACGTCATAATTTGACAATAAAGTGACAT
>8850-6019
ATGTAGATACATTTTCAAATTGCAAACCTTCTGCATATAATTCGTGCCTAATGCTTCTTT
CACAATGAACATAAGAAACCCATAAACATAAACGTAAAGGTGATTTTTCAAACTTCTGAT
TAGTTTAGGAAATCTTAAGACAAACCGATGAAACGTTCATACTTATTTACGATAAAATGC
CGTTTGTCCTTAGGGATTGCGCAGTAAACATAAAGAAGGGTTTGAAAATAGCTAAGTTTA
CGTTTGTGTATGCCAT
>8857-6015
GTGAATAATTTCTCCTGGTTTTTCACTTCTTCTGAATTCTGGCTTCTTGTGTGACTTCTT
TGATTGCTTACCAAGTTGACAAACTTCACAGAAAAAGTCTTCTTTGTCATCAATGTTCAA
ATATTTGACTAGATTAGTAGTACTCAAAATGGCCTTGAAATTAACATGAACTAAACGATT
GTGCCATAACCTCAGTGAATTTTTACTGACTCCTGTACAAGAAATGTTTCCTTCAC
>8863-6010
GTGAATCCCTACTAACCATAAAATTAGAATGTCTTCACTTAAGTACTAATATCTTTCGTC
GACAACTTTAAAAGCATTCTTCCAGTATTTGCTACTTAAAGGAGATTAAGATAACGTTCA
AGATAAGCGCATATTTTTTCTAGTATTCACCCTTTTCCAGTTTGTACTGTTTACATACAG
TACCGATATCAACAAAAACGTGGTTGTAATGTTACGCACGTAAACGCTTAAATAAACATT
ACATTTTGACAT
>8865-6010
ATGGCCCGCTCCCTATTTATTAAAAATGAGTTCACTTTTTAAAAGCCATAATCTATCCTT
TTCTCGGTACTTCTGTATGACGTAGAACCTTGGACTCTCACTAAGGAGACTACCAAGAGA
GTTGAAGCGTTCGAACTATAGCTGTAAAGGAGGATACTGGAAAAATCTTGGACACAAAAA
ATTACTAACAC
>8877-6002
GTGCAAATTACAGCTTCACAAAGGCTTCAAACTTAGGAACAACGCTGCAAACTCACAAAA
AGTGACACAATTTTCGAATTGAAATTTCTGAAAAACTGAAAAAGTTAGAAAATTCGCTCA
ACCGACATTTTGTAACATTTTTCATCTTCTTTCTAATGATATATGAAAAATCTACAT
>8879-6001
ATGCGAATTTTGACGTGCACCATGTTCGAGCGGGCATGTTTACACCGACTGTTGCGTTTC
GGGACGATCGGTTAATTAACGCGACCAAAAATGGCGCGCGAACGCCATTAAGGAAGCCAT
TAAAAATTAGATATTCGTGAGGCGACCGGTTTTAATGTCGTTATTATTATTATTACCCCC
CCGGGGGATCTCAAAACAGCTTTAAAATCATTTTTCAT
>8888-5997
ATGAATCACACCAATCTATTATTATCCTGACAAGTTCAAGAAACAATGTTGGTGACAAAT
TGCAGGTTTTGGTGTTTCAATGGCTGTTAGACAATCACCTTTGAAAGTTACTTTGAAAGG
TACAGATTATTAGCAACTTTGAGATGATACCTTAATAATGTATAAAGGTAATTCAT
>8893-5996
GTGAACGATCCTACACAACCAGTTTACAATGGGGCCGTTGAATCGATACTTACAGTTTTA
GGATTTTTGGGTACTTTGGCCGCCGGGGTACTCAAAATCGAGTGGAAAACACGCGGCGAA
TTAGCGTTGACTTGTTGTTCCTTGTTGCAGGGCTTCGCCATGTTAATCGCCTCACAAACT
GAACGGATTTTAGTGGGTTATATTTGTTATGTGGTTTTTGGGGCGCTCTATCACCTGACC
AT
>8900-5993
ATGTTGTTTTATTTTCAACAAATTGGCTCCAGAGTCTGCAAGAAAGGTAGCAGACGACCT
TCGAAAGCCTTCCATGTCCAGTGAATAATCCTGGATTTCTTAAGCCTTAAGTAATTCAGC
AATTTTCTTTGGTAACTGGCCAATACTATTAATACCTACTGGTTGTATACTGCAT
>8908-5989
GTGCCTAATTAAACACGCATGTCTTGAATTAATCACAAATTTTAACCTGCAAATGCTTTG
GAGAAAAAGCCCCTTCAGAAATACCTCAACTTGAATATCATTGATCAGGAAGTATTTTCA
CTAATTTTTCTTTTCTCTGGCTATTCATAGTTACTGGTCTATTTCCATTTAAAACCAATA
GTTTGCATTATATTTGCAACAC
>8919-5982
ATGACTTGTTAACGCTCTCCATCACTGTACACAAACCACTGACCCATACAGCTTCGCTGT
TGATCGAGAGGTAATTGGTTGTTGAATGAAAAATTTAGGATCAGAGTGCTAAATCTGTGC
TTTAATGCATGTTTGTTGGACTGATGTTATTGTTGAACTAAAATGCTGCTGACATCGCAT
>8925-5977
ATGATCCGTTTTTGTACCAAGTTTAAATGAAGGAAAAAAATGAATACACTTTTTTCCTGT
CGTTTTTCATTCTGACCTCAAGACACAGTGACACAGCAAGCTTAAACACATGCATCTGTA
ACACTTTAATTTAATAAAGCCTTATCTGGGAACTCATCTGGACAACAT
>8926-5976
ATGAAGATGAACGTAAAAAGTTGTTCCAGGAAGTAATTGAACTACAAAACACGTGTCAGT
TGTATTCCACAAAAGGTGCGTGTGTCATTATATCCACATGTTGCTTAAATAAGAGTGGTC
GGAGCTTTTTTGAGAAAGTGGTTTGTCCAAAACAACCTGCAGTAAAAGTGGATAGATTTA
TTAATAACAACAGTGTTGTACGGAGCATTTTTCCGCTTAAATGGGACAGTTACAGCAGTT
CCAT
>8929-5974
ATGTTTCTAGTCTTAAAATTCCGACTTAAAACCAAAAAAACACTTTTTTATGTACCTTGG
CTTGAGTTTTCACATTTCTGTCTTGAAAATTGAGCTGAAAGCTTTGAAATTGACTGTTAA
ATATTGAATGTCGGATTATCAAGTAAATTTTCAGGTTTGTGACTATCAT
>8931-5973
ATGTATTCACCTGAAGTCTTTTGTTTGTCATTGAGTTAAATTCAAAGTGCGATTATTGAC
AACGTTCAAAAAATTTACAGGTTCCAAAAACTGTTATTTGATTTTAAAAAGAATAACAGT
TTCCAAATTTTATTTGGTGTTTTCTAACCTTTAAAACGCATACTAATAGCAGCATAATTA
TAAATAAACCCTCTAAATGTCAGGGTTCTTAAAATTGCACAATTGGTGTATTGGAAATAA
AACTTAAAAGAGCAT
>8935-5970
GTGAGGTGGAGAACTCCCAAACAAACTCTCCATTTCATCGGAAGAGATTCGTACTCTGCA
GGAACGGACTAAGGTTTTGGGTTTGGGTGGTGCAGGGGAGGTGTGAGGGGTGTTTGGTTT
GTTAAGCGGCGTTGCCGCGGTGTCAAAAAAGGCGACGTTGCCATGTAGTAGACGCACCTG
CCGTCGGAATGAGCTGGTTTCTACCGATTGTAACGTGCCCACGGAGGAGTGAATCGGCAT
>8936-5969
ATGTATTATTTAATTAATAATAATGATTTTTCACTAGATACTAGATCAAGCAGAAGCGAG
AGTACATCGAATAGGTCAAGCCAATGAGGTATTAATTCAATATTTGTTAGCTGATGGTAC
CGCAGACGATCATATTTGGCCACTGCTCAAAAAGAAACAGCTAATTTTACAAGAAATGGG
ATTGACGAAAGAGTCATTTTCCTCGGTTCCACAT
>8937-5968
ATGTGATGTAAAACTTTTTGGTTGAAAGTCATTAGCCAGTAAGGAATCGATTAGAAAATT
TTTCGACTTTTTTGAGCACACTTTCACTGTATCTGTTTCGTTTGTACAGAGCCCACCTGA
TTCTTCCTGATTCATTTCTAAAACAGCTCGATCACCAATATAATTGCGGTTAGGCGCTTC
CCGACCAAAACTAAAGGCATCTTAATATAAACAACTTAACCCAC
>8938-5968
ATGTGAAAGGTAGAAATACATTTCAGAATTCCTGGAACTCAAAATGACTTTTTAAATTCA
GCATCGCAAAAAAATAAACTTTTACCTTTATTAGTGAAGTTATCCATGTAATTGCCAACG
AACCTATTATCTGTAAAAGAATAAAGATGTTGTTTAAAGATCCAGTCGTTAAATCCTTAA
CAATATGGCGCAATTAAAGTCCCCAAACTACGCAGCAGATACTCAGGCCCTCAT
>8940-5967
GTGTTTTTAAGTTTAGCAAAAGACAGAAACATATTGATTGACGTTGACATTTTGGTTGGT
TTTTCGGATTTAAACGCGTCACGTGACTGTTTTTGCAGTTTTAAGGCATTATCACATAAT
AAAAGCATTGTGAGGTGTTTTGTATGCAAAAAGGCATTTTTTGGTGTAAAAAAATTATCG
GCGGAAATTCAGATGGACAAATTGATAATCCATGAACCTTACAT
>8942-5967
ATGTCCCATACTTGGTTAAAAATAAACTAGGTGTGGTGCACTGATTGTGGTACTTTGGTC
GTGCCAATATGGCGCACCTAATCTCATTCGAGCCGTTTGGGATTCTTTGCAAAGAAACCT
CGAGTACAATACACTTTCTCATAATTTATTTCCATTGTTTCTACACAC
>8945-5963
ATGTCCCAAAGGCATTAAAAACGCTAACTTTGAATAACAGTTCAATGCATGAAAATCCAA
TATCCAATAAAATACAATTGAAAGTCCAATTTCAAGGCTTTTAAGCTCTTTTCAGTCCTG
AAACGTTCTGGTTTCGTATTCTAAAATATTTTTAAGTTTAAACTATATCTTTCAGATCCA
CCAAACCCTGAAAACACTACAT
>8953-5957
ATGAAATTCCAATATTTTAATTCTCTGCTCTGCTGGGTCGTGGATTTGTAGCATGTGTCA
GGGGTCGGACACATGCTACATCGGTCCATGAAACCGTAATTCTCAGAAAAATTGTATTTC
TAATTGTCAAATTGTCGTAACCCCCCTTTCTACCATAACTTAACCTCACTCTTCTTTATA
CATAGTTGGGCTACTAACAT
>8959-5954
ATGATGAACGCCATCAAATCCTGCAATACGAAATTGGCGCAAACCTACCTAAAACAACTG
TTCAGTGTGTCAACGAGCTTGACGCGAGAAATCAGCACCGAAAATAAGTTCCAAATTAAA
GATGAAGTAGAAGGTAGGCCTTTATATCTAGATGCCCAGGCAACCACCCCTTTAGATCCA
CGGGTGTTGGATGAAATGCTACCATATCTAACATGCTACTATGGTAATCCACATTCAAGG
ACCCAT
>8960-5953
ATGTTTCAGAGGCCTCTGGGAATTTTAGAACACTCTTAAAAGGGTTCAGAGCCTTCTTAC
ACATTCTAATCGCTATTAGAAGCTTTTGGCACTTTGAGATGTTGATTAGAATGAATGTTT
CAGAAGCCTCTGGCATATTTAAAATACCTGCTAGAAGCTTCTGGCACATTCTGATTACTA
TTAGAACTTGCTGGCACTTGGAGATGTCCAT
>8961-5953
ATGTAGTATTATCAGTTTTTCATTTCGACGTTTCGTCTCTGCGGAACCATCATCAACTCA
TTTTTTATTAAAAAATTACAAAAATCAAGTATTTCAAAAAATATCATCATTTAGCGTCAT
TTTGACATCGGATTTGAGTTGCTGAGATACAAATGCTTTACACGGTATCCTAATCTAAAA
CAGTAATTTTGCCACCAT
>8963-5953
ATGTTTTCAATTATCAAATTCAGTTATACGAACGTCACGTGGCCACTCTCTGTAAGTTAT
GTGACTGTTTTCAATGTCATCCTTACACACATTAAGAACGTCCTAAAAATGTACGTGATA
CTTTCAGTTATCAAATTTAGTATTACGAAACTCAATACGTGACCATTTTTACGACTAAAA
GGAATTTCTGTAAGTCATGTGACTGTTTTCAATTTCAAAATAGCTTTCCTAAGGTCACAT
TACCAT
>8967-5950
ATGTGATCACGTGACTATAGCAGGTTGAAAGCAGCTACTCTTTAAAGAAATGAATATTGT
TGGCAACTTACTCAGACTTAAAATCACTGGGTCACGTGACCTACAACAACTGTTATGTCA
CACTCAAATTATGACAAAATAACTAAGTCAAGGGCAAATAAATTGTTGAAGCAT
>8970-5949
ATGTATCTTGGGCTTTTTATGCTGAATGGGTGTCGTATATATGGTGAGGCTGAAGAGTTA
AAATCTTCCACATCGTCTAAAGAACGAGCTTCCACAAGTAACATGAAAGCAAAAATGAAT
AGGAGAACACCCATGCTGGACATTTTGCTGGTTGTATTGGGAAAAAAAAAATTATTAGTC
AAACTAAGTGGAAACCCTACTAAATTATTTTAGCAGGCACAT
>8984-5944
GTGCACGTGGGAGATGACGCAAACCAACAAATCCAATAAAAAAGATTTATTTGCTCGTGC
CCAAGGCGTGCGTGATTAATTGCAATGGAAAGGAACCAGATCAGCTAAATTAAAACAATT
ATAATTGAACATGGTGCAAAACTAAATTTAAGATCGGTTGACAGTTACAAATGAAAATGA
ACAACTGCGCCACTGCAT
>8986-5943
GTGATCGCAAACATCCATTAATGGACACGCAGCAGGATAAGAAGAAGAACAAGTATCACC
GGACTATAAGCCACGTTGTAAAATATCATAACTGTCGAATGTAACGTCTTGAACTGTCAT
TTAACGTCACGACTGCCAAATTTGACTTCACAGAGTTACCAGTAACAATTAAGAGACGCG
ACTATTTGACATTTTACAGTTTCAC
>8989-5941
ATGCCCTCTAACGCTGTAATCCAGAAAACTGACTGCAGTACTTCCTGGTGTTATGGGAAC
ATTAACACTGCTACTGTAAGGGAACTTCCACGTGTCTAAAGGGATAGCGTTGATTGATTG
AGGTGCAGATTTCCATGTTTTTGTGGTAGTGAATGGTCGTGGATATGAGTATTTGCCATA
CCTAGAAGGTTTTTCGAAATACTGAATTTTAGAAGGTAAGTTCCAGGTTTTGGTTGAGTG
ACGGCCAT
>8991-5939
ATGACACTTGAACGGTTTCTCGTCCGTATGCAGTCGAATGTGATTGCCCAAATTACCGGA
CTGGGTAAAGGCGCGTTCACAATGCGGACACTTGTACGGTTTTTCCCCCGTGTGAATTCT
CACGTGATTCACCAAATTACAGCTCTGAGTGAAGCATTTACCGCACACGGTGCACGCGTA
CCGTTTCTCTCCCGTGTGACTTCTCAT
>8994-5939
ATGCTGCCGCTAGGGCCGGAGAAGAACCGTTGACAACATAAAGGTTTTACATATTAGGGT
CACGAGAGGCGTAAATGGAATTTCGGTAAAAATTGTCGGGATTTTTCAAGTTTTTGTCTT
CTCCACGCTTTTTTGTCGTTGTAAAGGGCCGTTTTTTGTCTCAGACGAATAAACACAATT
GGTCTTGTGAACGTACAT
>9002-5931
ATGCAATTTTCACTGCTGAAAAAGTGGGGAACGAAACAGAAAAATGTCATTACTTTTTCC
TGCCCATTTCAGTACAGCTTTTAGTTAAATTGTAAGGTTTTTTCTGACCCAGTCTCTTTC
CCATTAAGCTAATCCACTCTCGCTATATCTTTAAATTAATAGAAGCTTAATTACTATGCA
AAGCTTTCCAGCTTGTGTATTCATTCACTTTGGGTCTCCAACAAATTTCCGTTCAT
>9015-5925
GTGTAGGTTGGTTAGGAGCTTCTGTCCTGATAATTTCAACCTTCCAACCCCACAATTAAC
GGAGTTATGCAACCAGAAACGCGGAGACAAGAAATTCTATTTTTAATTAACGTTTCGCGT
TGCACAGTTCAATTTGCAAGGAAAAAAGAGTCGCTTCTATTGAACGACATTAATTTCGTT
GCTATTCGAGAGAAAATGGGGAAACAAGACGTCAACCGATGCAC
>9018-5923
ATGAGGTGACCTGACGATCATCAAATTGTGCTTTGTGCTGCTTTCACGTATCCGTTACGG
GATTATCCTTTTGAAAAATTTTAGGTTACTTTATTAAAAGATTAAACTAAATTGTGTTCA
CTGGAAGAGTAATTCCTAAATATGTGTAAAGCTACACCAAGGGTTCCAAATCTTTGAAGC
AGTTTGTTCATCATAATTCAC
>9020-5921
ATGCATCATGATAAGATTAGTAACAATTAAATAGGTATTAACTTACAGTTCGATTTCCTT
CAATGAAACAACTGTAAAAGTCCTCTTCTTTCTGCAACTGAGCACTAGTCAACAGTCTAA
GATAAACCACCATATAGTCAGAGTATCCTTGCTCATTGAAAATAATATGCAACTCTCTTC
TGGCATCATCCACATTTTCAATCTCAGCCAACTTGTTCAGCAC
>9025-5919
GTGAATAGCATCCCTTAATTGGGCCCATAAAGTAGCTCGTTGAGTTTTCATTTCGTCGAC
CTTGGAATTTAAATGGTCCAGCTCTTTTAGGACGTTTTGATCGATATTCGCTGGAAATTG
CATGATTAACAATCAAATAATTTAACTAAAGAAATGGATTATACGATTTAGAAAAAACAT
CAGCAATAGCCTTTTGATACCATGATTTTTAAGCTTTCAATTCAC
>9033-5915
ATGAAAAGAGCCAAGTACACCTTTACATTAGGCGCTTTTCTGAGCGAAGAAGCCTTTATT
AAAAAGGGGCCAGCAAAGTCTACTCCGACTTCCTGAAACGGGTGGGACATAGAAACTCGA
TTTTTTGGAAGATCTGCCATTTGCTGTTGGGCAGGTTGAGCCTTGAATCTGAAACAGGGC
AAACAATGGTGTATCACCTTCTTAACTTCTCGAAGTCCATTTAAAGGCCAATATCGTAAT
CTGACATTTGAGAGAACAGTCTGAGCAC
>9035-5913
ATGAGGTTTTTCGACTCTCACGTAGGTTAAAATTCGTTCTAGGATCCCAGCTTATACAAC
ACTAACCTTCATTAATAAAATACAAATAATTTGTTGTGGCGTAACAACAAAAATATCATG
AAGTAACACGTTTCCGTAGGACAAGGTTGCAAGAAATTTGCTAATTGCGTTATTGACAAT
GACTTTACACCCAC
>9044-5909
GTGTCTTGTCTAGCCAATACGTATCTTCACAAATTAAACGCAAAATAAAAACTGAATCAC
CATTTTAAACCACGCACTTTTACCTGAACCGAATCTCTTCACTTGGTTTCACACTCTCCA
AATCAATTAACACCTCTTTGTATCCAGCATAAGTTTTGTGAAATTTATGAATGGGCAATG
CGTCAAAAAATTCATGCGCCAGCAAAATCGTAAAACCTTCAGGCACATCTCTAAGTTGCT
GGTACCAAAACACTGGAACAC
>9049-5907
ATGATACTTAATTGCGGTGAATTTTAGGAATCCAAGCAACTTATCCGTAAAATTCAGCAT
ATTTACCTGCGCACATTGTCGGGAAGACTTTGCGCAACGTCAACAGTTGAGGTGCCACCT
AAAAGCCAAACACCCCGAAGTGTTGACGTGTCGAGGATGCGGTAAAGTGTTTAAAACCGC
ACGAGCATTATCAGTGCACGTCAAACAC
>9060-5899
ATGTTTGATTACGTTACCTGACAACTGTCAAAACTCATTCAGCACTAACTAGTGATGGGT
CAGAGGGAAAGAACTCGGTTCTTTCAGGTTAACCCTACTTTATACTGTGGTCAACTGTCA
AAATGGTTAGTAATGAAAAAGTAATACAAACTAATACTTTAGACGTTAAATCTCTTTTTA
TCATATTATTTTCGTTTTTTGCATTAATGGTTTCAT
>9079-5891
GTGGCGGTGGAAGCGGGCAACAACTCCAAATGTGCCCACAACATTAGCAGAGCTGGCTGA
AATACTGCAGACAGGTGAGTGGCCTAGATATGACAGCTGTACTAATGGCCCTTTCTTTTC
AGGGACAACTGCGGCTGGTGCTCATAGGGCTGTCGTTTTTGCAAATGAAGATTTCATTCG
CAACTTCGGCGACTCTATGTACAC
>9099-5881
ATGAATTTTAGACTTTTATGATTGGAGTTGTGACAATAATGACATTTGATTGTCTGTTTC
AGAAGTAGTTTGGTCTGACATGATATTTGTGCATGTTTGTTCCATAAAGCTACAAAAGTA
CAACACATAGTTTTGAAACTAATAACGCAGTCTCATGTAATTCATTATCATAAATTTTAG
ACTTTTATGATTGGAGTTTTGACAGATTTGGGCCAT
>9103-5879
ATGATAATGCCTTAAGCCTGTTTCAGAAGGCCTTCAAATGTTGTTACCATTTGTGGCATT
CTTAAATTTAGCCCCTGGTATGGAGATGATGGTAAACCTTGATTGACACCCTTGAAATTT
TATGGTCACGTGACCTAAAACCTCTGAAATGCTCCTGAAGTCTAGCAATAAACTTTCTAG
AAAATGCTTCCAAATTTTTAAAAGGTTTTGTAGTTTTATGGATTGTATTCTTGTTTTTCT
AAAAGTTCCAT
>9109-5875
ATGAGCCACCCTGTATGTTATTATACGCTTTTTTCTAGTGCAAACTAAAGGCTACAGGGT
GACCCCAAAAAGTGTTAAATAAAAAATGTTTTGTTTCTGAGACATTTAGAAATATATTTG
ACAGACATGCGGCGCCACTTAGCCGCCAGTCAATACAACCATTTACAGGAAACTGTAAAT
TTAGCTTCCCGTCAT
>9122-5869
ATGGAGTATTGGACCGGTTGGTTTGATCACTATACGGAAAACCACCACGAAAGGAATGTT
GGGAAATTTGACTCAGTGTTGGAAGATATACTTATGTGGAATGCCTCCTTTAATTTGTAC
ATGATGCATGGAGGCACTAATTGGGGTTTTTATAATGGCGCCAATATTTTTGGCGATGGT
AGCCAAAACGAAGGTAATTAATACATAATTTAGGTTTACATACTGTATACACAGTGTCCC
AT
>9127-5867
ATGATTGCCGCGGCAAGCATCACCACTCGAAACCTTACTTTTCCTTTGACTACGGCGATC
AGAACGACGCCGTAACCGATCCAATTTTTCCTGTAAGCGTTGAAGCAGTTTATCATACCT
ACCCATTCCAAAACACCAAAAAATCTAATAAAAAAAAACCTAAAATCAAAACGTAAGATA
TTTTAGGATACTACAGCATGTGCAC
>9129-5867
ATGATCGCGCAGGAAGTGGCCAAAATCATACCGGAAGCGGTGAAACCGGCCGGTGACTTG
ATCTTGCAGGACGGGACCACTATTCACAAGTTTTTGGTCGTTAACAAGGACCGAATTTAC
ATGGAAAACATCGGCGCGGTTAAGGAACTTTGTAAGGTGATGGGCGAACTGGAAACGAGA
ATCGATCAGGTTGAACGCAACACTACTAGGATGTTGAATAACCCGAGAAGGGCGGATAGT
TTAAGGTCTGACAGCAC
>9134-5866
ATGTCTCCACCCGGTACATTAATCTTGAGTCCAAACTATTAGGCAACTAATTCATTATTG
AAAGAAAACACAAAGCCCATTAAATCCGAAATTTACGTTGTTTTTGCATAAGAATCAATT
AAAGCTAATACCACGATCAGTTTTTAAGCTGATGAGCTTAACATTTGTTTAGGTCGCTGA
TTTTTGCCATCAAGAAGTAGAGCCAATGTACAAAGACAGTGATCACATTCACATCATGGC
GGCCTGTTCCGCATTCAACAC
>9141-5865
GTGATTTTGTTACTTTTTAAATAGTGTTTATATACAAGATTTGGGCGACGTCTTATGTAC
GACTAATGTAACATGTACAAAAAAAAAAGAAAAGAGAACGCGGTAACGACATTTTTTGTT
GTTGTGGTTTTTGAACTTCAATATTGTCATTACCAGTGCGAAATTTTGGACGGCCTGGTC
TATACAGTGTGTCTCAT
>9144-5864
GTGGACGAAACGTCAGGAAGAAATTCCATTGGACCACGGCTTCTAAGCCCGGATAACTTT
TGTATTTCAATTAATGACTGTTCTGGGAATAAGAAAAACTCGAACGACACCACTGCACCC
TCAGTCCGATGGAATGGTCGAGAGACATAACAGGACCATCAATCAGTACCTTTTCAT
>9145-5864
ATGCAGTTTTGACTGGTCACAGTCTAAATCTGGTAATCTGTACATACAATCACGGACACT
AAATTTATGAAATGTTCAACATAAACAAGTTTTGTAATAGTTGAACAACCAAAACCCACT
TACCTCGGGATCCAATCTAGGAGGTGGTGGTGGGGGCGGCAATGGTGGAGCTTCAGACCG
TTTCCTGGCGACCGGCGGGGGTGTGTCCTCCAT
>9149-5861
ATGGACCTCTCAAAGGTCCAAAAGCTTCTAATAGCGATTAGAATGTGCCAGAAGCTGTTG
AAACTTTTTAAGAGTCTTCTAAATTTGCCAGAAGCTTCAATAAGCAATTAGAACGTGCCA
GAAGCATCTGAAACATTTTAAGAATCTTCCAAATTTGCCAGAAGCTAGCAAACATTTTAA
ATGTGCCAGAAGAGTCCTCTGAAACAT
>9151-5860
ATGTTTCTGAGAAAGCAACAGGTTCAACAAAAAGGTTCATATTGGTCCAAATTATTTCAG
TAGCTCTATTATTATCCTCAATAGCAGGTCGTTTTGTTGCCAATACTGAAAGGGGGATTT
CATCTTATTTCATCTTCAGAGTCAACTACAGATTACAGAGTTTCCACTACAGATATCTCT
AGAACATCTTCTTCAT
>9156-5859
ATGATCGATGAAAGAAATTGTATTTCTTATCTATACTCAATGCCAATCAACCGATCATGG
AGAACTACAGACCATCCAGTTTGTTATCTGCCATTTACAAGATGTTCATTACAAACCACC
TCACCCAGAAATTTGATTATTACCAACCAATCGAACAGGCCAGATTTAGAAAAACCACAC
TATCGACCATATCCAGACAATACGCAC
>9159-5857
ATGAGCGCGCTTTATCAAATTATGAGTTAATGTTTTTGATGCTCTGGGGAACTTCTCTGA
TCTGACTTTCTTTTGAGCAGTGTTTCTTATTGTGTATGGTTCGGCGTGTTTCCTGACAGT
GTCAATATGTGGGTGTTAACGTTTGTTTTGGGTGGAGTTTTTGGTTTGGGTGGTTACTGG
TTTCTTAAATCATTCTTGGTTGGTTGGAAGACTCTTATCCAT
>9167-5853
ATGTTCCTTAGCAAAGTTTTTTTCATATTCAACGAGAATTCTTCACTAGATAAACAAGTA
AATTTGCACCTTCACCTAACTCTCGTCTGATTATAATTTATTAGATAGCATCTTATTGAT
TGTTCTAAGGTTTTCGATGATGATCTGAATACAGTTGTGGGAAAAGTTTTCCCTACAGCA
GTTTTGGTACACTTGGACATAGAGTTCATATTTAATGTATAGCATTTTTAAGAGATATTA
TCTGCACAT
>9168-5852
ATGTATTGGTGTAATTAAGTTACAAATTTTCATTTAAATTACCAGAAACCTCTAGGATAA
TTTTGAAAGATTTATAAACTTTCAAATGCTATTGAAAGCCTTCTAAAAAGTGCCAGAGGT
GCTCTAAGACCATTTTGAATCTGCCAGAAACCTCTAAGTGCTACTGACAACAGTGTCTTA
AACCTTCTCAGAGTTGTTTCAAATTGTCAGAGGCCTCTAGGACAGTTTTGAAGGTGTCAG
AGACAT
>9174-5850
ATGGGAGTGATCCCAGTACTATTCCTAGGAGAAATGTTCCCCACTAGTGTCAAAGCGTTT
GCACTTTGTCTAGCAGACATTTGGTTCGGCGTGATCGTGACGGTGGTGTCCAAGTTCTTC
CAGATAATGCAGGACGATTTCGGGATTTCAGTGCCATTTTTTGCTTTCGCCGCCTGCTGT
GCCATAGGTTTGGTGTTTATAGTGTTTCTGGTACCTGAAACAAAAGGCAAAACTCTAGAA
GACAT
>9176-5848
ATGACAATGTCAAACTGTATGTCTTAAATGCACCATTTGGGATGGTAAGTTAATAGAAAC
TTTTTTTCTTTTTTTTGGATGAGTTACCATATTCTGAAATCCTGCACACATATTATGAAA
CACCCTGTATATGTATACTTATCGGAGATCGCGGGTATTTTAATTTAAGCAAAATTGATA
TGGTGGAACAT
>9178-5847
ATGTGTCACCCTGGCTTTATAGTGTTTTTGCGGAAAATTGCCCGACAAAATCCCGAATAA
ATCGAGAAAAAGCGTGCCAACTAAATAGACTTACAGAGTATTTTGAGAAATTATTGTCCG
TCCCGCAGCAATCCTGTATACGCGTTTAACATATTAAACTAATAGCCTAATTTTTGTTAC
ATTAACATCTCAATTTTTTAGTGCCTAACAC
>9182-5844
GTGTGATCGTTCACATCAGCTATGGTGATGTCAACTGACAACTTTGAGGACAAAGTAGGC
CTTCCACTATCACTAGCCGTCACCTCAATATGCTGCACCATATTAGGTTCAGTCCTTATA
GGTCTGTTCAAATAAATCACCCCAGTCGACTCAGAAATTCTGAATTGCTCGTCGGGGTTG
TAACTCAGAACGTAGCTGATCCGACTGTTGACCCCCGAGTCCATGTCCCGAGCCCTAGCC
AAGTACACTTCGTGCCCCAC
>9188-5841
ATGAACATATGATTGCTCTACTTGGAAATTCTCTTTTATTATACCTACTTAACTCAACAT
TTTGTTTTAATAATTTTATGTCACTTTTTCCATACATAAATAGAACATGTATTTTTGGTC
TAGGGTACTCCGGAATTCCATATTGACGAAAATTTCCGAGCTGGAGAGGTAGGTCAAATA
CTTGGTGGTTTGTTAACTAAAGGCGCCATCACCGAAGGCAC
>9192-5840
ATGTCTGATTGCAAGTACGGTCCTGTTTGCAAATTTCACCTTGGCAAACCGCAACTGCGG
TACTTTACCCGCCAGTTTGAAAAGTGGGCGGTAAGATATAAGTAGTTGGAGTTGTGCCCT
TAATGGCAGTTGTTCGAGAGCTCTACCGTAATGAGGTGGAAATTAGTATTGACTTTGTTT
AAATTGGGTTTACTCCCGGGAGTTTGAGGCAT
>9194-5838
ATGAATGTAAGCAATTTGGCTGGTTTTTTATTATTCAAAAAATCGTTCTGCTTGATATTG
AAATAGAATTGTCCAAAACTTTCAATGCAAACAAAAAAGTCATGCGTTGACAATTGATTA
TACAGGGTGGTCCAAATTGATTGTAGGATAATTCAAGAGTGGAAAGGTGATAGCCCACAC
TTTTTCCTAAGAAAAGTTTGTCTTGACATTTCTCTTCATCTTGCATAGTTTTTCAGATAC
AGTCATTTTTATACAC
>9196-5837
ATGGAAATTCATTTTGTCTCGTAGATCCTTTTATTTTGGTATTTGATTTGCAAAAGTTTT
ATTTTTTTTTATCTTTTCAGGTGCTGGCTTTCGACAGGGATATTGGCCGCAACGCGGAAA
TCCGTTATCAAATTAAATCAGGCAAGGGTCGGTATAAATTCAAGATTGATAACGCCAC
>9210-5829
GTGGTCCCAGATTGTACAATAACCGCGATACGTACCAGCGCAGTTGGGTTTAGGATCATA
TTAACGGTGATGGGGCAATGATGTGATATGATAATGACGGCGACGTACGTCCAGACCATG
TCCATACTTAGTAAAACATAATTTCTGCAGGTCAAACTGGCAAAACTGGACGATGAACAG
TTAACAAACATAAATTTAAGCAGTGACAACAC
>9211-5829
ATGATATAACGTCAGGCATGACAGGAATCCATTTTGATTCCAAGTGTTGATCGGCCATTT
TCGTTTCATTTTCTTCGCGCGACATAAAAATTGGTTTGTTCACTCTTAAATCGTGATGAT
TGGCGCTGTTACGCTGCCATTTAATGCAGCCATTTAGTGTAGAAGCTAAAAAAAGGAAAT
ATTTCCAGCCTGAATATCCTGGTAGACATTTTACCTGTTAAACTAGGCAC
>9212-5828
ATGCTATTAAGTGCTTCAAGTCATATTTTCACAAAAGTCAAGCACAGATTTGCAAAAACC
TCATTGCTCTACCTTTGCTAGTTTTGGAGACACCCTGTACAAACTCATGATTAACAGTTC
AAGAGCTTCAAAACTTTTTGCTCTAGTTATCTAGATTGAATGTAAAATTTCTGTTTTGTT
CACTTTATAATAACTAATTTTTTAAATGTGTCAC
>9221-5821
ATGTTATACCCTTCGCTATGCAACTTTGTAAATGATTCCTAGCAGGTAGTACCCGCATGC
GGTACTCTAGAACAATGTTCTACTTGTGCAAAAAGGGTTTCCAAATGTTGGTGGATTTTT
TGTGGTCGTACTTAAACGGAATTAAATTGGTTTTGCCTAAGCGCGGGTATTGCCTCACTG
TAGTAGCAGAGTAAGTGACCCGCAC
>9228-5820
ATGTTGAAAATAGCATATTCTTATCAAGTAGCGAGGAATCTGTCGTCTCCAAAGACAAAT
ATCTTGTGGTGTTACTATTATCACTTTTGTCACCCATATCTCAATTCCTTCTCAAATTTG
CACGTAAATTAACATCAAATAAACACAAGAAAGCAAGAGCCGATGTAAAGACGACTTTTA
TACTCGGCGTTAACCGTGTAGGAATTATTTTCAGGATAAGCCTGCATGAAGTCTGACAC
>9229-5819
ATGATATGGTTATGGCAAAGCGTTCTCCTTCAGTAACCTGATTAAATAAAAGACTCGTAA
TTGCACGTATTTACATAGCAAGTCCACACTGACCCTTTCAACAAAATGGGGGTTTTCAGC
CCCTGAAGTAAACATGGACAGTCGCGCCTTACGAGGCTCTACCGTCACGTTACTGCGCTT
GTCCACATAGACAAACCGGCCTCCTTGATAGTCCTTGGAGTAGTCATTGAGGTACAACAG
TGAGGTGTAGTGGAATGACTCAT
>9237-5816
GTGCTAATGTTAGGTTATAATGTGGTAGATCTGCAGTGTGTTCCATCATGTTGTCCAAAT
GGCGGTCCTTAACGTAGAACACACTGTAGTAATTTAGATATTAGAAGCTGTAAATGTAGC
TGATTAAAAGTCTTTTTAAGGGTTGTAAAAGACATTTTCATCCCCCCCCTGTAAGGGAGA
GTGAATTTTGAACAATCTTTCTGTAACCAT
>9244-5813
ATGTTTTTAAATCAGAAATTCTCAACGAATTTGTACCAAAATAACATCACCTAAACCTTC
TTGATTACTTTCCCCACTGAACCAAAAATTAAATCTTTAACAAAATGGAACATGCAAGTC
TCTGTAACTTTGTAATTATCTAGTGCATCCTATAAACGTGTTATCTGAATCTAAATTTAG
GAAAACCTATTTTCAAACGCAT
>9245-5812
ATGCTGTCAAGCTTAGTATAATGATATATTTACCACAATACCCCAAAATCCCTTCATTTA
ATATAGTCCCACGTCGAAAATCATTGTTTGAGCCAATACGTAGATTTGTTAAAAATCGTG
ACGTTGTTCGTAATGCTATTGTTCCACATATTAGCTCAATAGATAATACATTTTAATTAA
CGAGGTTTGTAATTAAATCTCAT
>9248-5811
ATGCACAAAACAGGGTCCACTGTAGAATGTGCACAGTTTGATAGTGTTGAGGGTCTTGAC
TTGCACCGGCACTTTGGCTATTGTAGCGTACAGTAGGGCTTTCGTGCATTCCACGTTTAG
TGAGGGCAGACCGTAGTCTCCGTCGTACACGTACAACGTAAATTTATCATTCAAATTCAT
TGTACTAGGGAAATTTATGTGGTTTAAAACAT
>9252-5809
ATGTCTTTGTTAACACTGTCGTAGTTTTGTCGACGCCGACAGACACAAAAACGAACAACT
GTTTATTAATTTTAAAGGCTTAATTTTAATTATTTAAGATAATCGAATCAATAAGACGGC
TACTATATTTTTTTATACATAGAGTGTGCTTTAAATTCAAGGCACATCATTGGAGACCAA
AGCAATGGTAAGAGATAGATGGTCGGTTAAATTGGGGCAAAACTGCACGATTTGCAGTTC
AT
>9253-5808
ATGCAACATCAGGTGATTGGTAAGACAACTTGGCTGCTAGAGAGCTTAAAACTTGACGAA
AGTTCTCTGTTCATTGTTTTCCATGTTCGTTTGAACCTGAGAAAGTGCCTTATTTGACCG
ACAAGTTATGGAGTTTTATATGTCCATGGATAGCCAATAAAAGAGAGTTTCCAC
>9254-5807
ATGAGTTCTATATTCTATATTATTGGATTGGACACATTCTTGACTTCCATGATTCAAATT
CGAGTGTAGAGTCAACAATCAGAAATTAAGTGAATTTCAAAAAACAAAAATTGATTGATT
TAACTAAACAAATGAATCGTGAAAATAAAATACATTCTAACCGAAGAAAAAGCAAATCCT
TTCGAATTGAGATACCCTGAGACTTTGCGTATAAAAACAT
>9261-5804
ATGTTGGCGCAGGTGCAACAGTGTATCACAGTGAACAGTAGCGCCCATTTCAGGTACATG
ATAACCAGGACCTGTTGAAGAAGAAAAACGACCTTCACCTTATTCATTATATAAATAAAG
AAATTTCACTTTCTTCAAGCAGATTACCGAAACCGACCCGGAATATGGTATATTATAGTT
ACTTTCACCTGTTCTTCAT
>9265-5800
ATGAGAAGTTCATGTTTAGGTATTTTCTCAATTACGGAGTTGATCGAGTCATAGAACTCT
ATAAACTCTGTCTTCTGGGACATAAACTTGATTTTAGTTGGAATGACATTGATCTGAAGT
AGCATAGTCCTTTCTGATATGGGGACAAAGTTCCCAATGCACTTGGCTATGTCCAGAAGA
TATTATAGCCCCTACACCAT
>9278-5794
ATGTTGCGTTACTGTATCATTAGAAATTTCCACGAAAGGCACTCGTGTCGTTACCGTTGT
TGTTGTTATTATTATACGACTTTTACACTGTACACGTTTATTGTAATGGCATAATCGCCT
TATTAGACGCAGGAAACCAGGAAGGGTATTAATTTTCCAGTTTTTTTAAAGCTTGACGCA
C
>9283-5790
ATGTATTTAATATCAGTGGCGTCTCCCAAATATGCAAATCCTAAAACAATCAAGCCCTGC
TTATTTTATATTATACGTATAACCAAAAAAGTACCCTCTGAAGAAGACTTGGACTTCCTC
ACTCGTTCAACGGCAGTTTCTAAATCCGGTGGTAACGTCGCTTCTTTCATGGCTTGCCAC
AT
>9300-5780
GTGTGCACGGTGTCTGTTTCCAGCCTAGCGGCTTGAACGATTATGTATGCAAATGTGCAC
CAGGATATTCAGGTAAGTCACATCCACTTGAATCTAATTAACTTCACGACTATCAACACA
GGCAAACGTTGTGAATATCTAACCAGTCTCAGCTTCACACACAACAATTCCTACGTGGAA
TTGGAACCGTTAAGGACCAAACCAGAGGCAAACGTGACGATTGTGTTTGCCACCTCCCAA
GAAAACGGCAT
>9304-5779
ATGGACAAAACCTCTCAAACAAGCCACAATCATCAAAAGACTAAAAATGAACATAAAAGA
CTACATCACATTCACACAAGAAAAACTGGCATTACTCGAAAAAAAACTGGACAGGCAAAA
AACCCGGGATGAAGGGGACTCTAAGGAGGAAGTTTCACGAACGGCCAACCAT
>9313-5774
ATGTATAGTCACGTGATAAGTCAGAATCTAGTCAAGTGTTCGCAGAATGACCACTTTATA
ATTTAAAAAAAAGTATTCATGAAGCTCACCTGTGGTAATCGTCGTGCAGCCACCGGATAC
AATTTTCTGGATAAAAGATAAATGGGAGGCCTACTGTTCTCGGTCACGTGATGGTTGTGA
TTCTTGTGCAGAGTGCTAAGGGCACTGTCGTAAATAATATGAAAGGTGAGGAACAGAGAG
AGAAGCAT
>9317-5773
ATGGATTATACTTTTTAGGTGTGGCTTGTGTCCCGAATTGTTGTTTATAGAAAAACCGAT
TGGTTTGAAGAGTAATTCATGTTGCTTTGATATTGTGTAATTCTTCGTTGGAAGACAGGG
CATTGATAATCTCTTGCTGAATGATGACTATCTTCAGGTTTCAGTTTTAGCTTTAAACAG
TTTGGACAC
>9319-5772
ATGTAAAGTGCATTTTTTACCGAGAATCGCCTAAGGCCTAAAATGTTAACAGCACAATGC
CAAAATTTGGTAATAAAATGTTATTTAAAATTCAAAAGTTATAACTACTTTGTAAAGTTT
GTTTGGTTAGGTTGTGGGTCTTGAAGTAATTTTTAGTAAACTTGGACCGTTTGAAAATGT
GGTTATAGGCTACATTTGCAC
>9320-5772
ATGTAAAAAAACACTTTCCTGCGTAAAATGAATTAAGACTGCTGATGCATATGCAACAGA
TATTGTTGTCTCGAAGGATATTGGCATTTTATGTGTAGTTGAAACGCATTGGTAAACATA
TTATTTTACTATTGGCAAAGTATCTTTTTGCAATGATTTATTTCATAACTTATTAGTCAC
GCATTGTTAGGAATTTCAC
>9323-5770
ATGTGCAGGACCGGACTGAACACCTTACGTCAGGGACGTACTCGAACCACCACTTTTAGT
CTAAAAAAACATCACTTTTCTTGATATTTATTTAAGTGGCGTATAGTGAAATCCGGCAAT
CATGAATCCGACCAAAACAACTTTGAATGCATCGCAATTAAGGCTAATTTACCATTTCCT
AATTGAATAGCGTCAATGGCGGCTAGTTGTCAGTGTAATTAAAGGATTAAAGAAAGCTTT
GAGTAATTCCGCTGCCCGATCATCAT
>9346-5762
ATGTGTTGTTTATTGTAATGTCCTCTCTCTTGTTGGTTGAGTGAAATTTCTGCAACACTC
CTACACCATTATTTCACAGTTTTGTCAGCACATTCATTATTAGTACCACGTGTTTTCGTT
TCGTTAATGCAGAAAGTGAAAGGGTCATCAGGTACAGCTGAGTATGATAATTTTCAAAGA
ACCTCCCAGTTAAATCTGCTAATTAATTCACATAATAACCTATTTTAACAGGGTTCCTTT
TTGTTCAC
>9355-5759
ATGTCTAATATCTTCTTTCCCATTGGACTATATGCATCTTCATTGCTTAGGAATAATGAA
AAAAATGATTTTACTCTGGCTAAATGGTAAACCTCCATTTAAGTTATCAGCTTTTAAAAT
TGCTCAAATTTCAGAAAACTTAATAAATCAATCAAAAAATATTCCTGTAGAATTTTGTAG
AAAACCTCGCAAATTAGAAGAAGCTAATTGTTGGAAAGCCACAGAATTTAGACAGTTTTT
ACTGTATTCTGGCAT
>9359-5758
GTGATCTACATTCCGAGAGGTATCAGGGTCTTCTTCGTCCCCACGTGCGTCTGTTTCTTC
CAACCTGGTGTTCTCTGTATAGTCAGTCTTGGTCAATGGTGACAGTCTACTCCATCGAGA
ACGCAATGGCCTCTCGGGTTTGCGGTCTCCTCCTTCTGGTTTCTTGTACGGTACCAAATC
AC
>9364-5755
GTGAACTGATAACTGTACTAAACCCAATGAAGATACTGAGAATATCTTCAAAAGAGGCAA
AAATTCAGCTACAATTTTAATAAAAATGCAGCAACTTATCAGTTGATATAATAAATAAAC
ATCATCAATAACTTACCATTATTTCATTTCCCAAAACAATGGTAAACATAGAATTGACCA
GCTAGAGGGCACTCAGTCCTCAAAAGCTCTCACAC
>9382-5749
ATGCAGCATGAAATGTTTCCAGTGTGGCCAATTTTTTTTAAATGGTTGCTAAAGGCAGTG
TTGTCAAAATAAACTATATCTGCATTTATACAGTGTTGCAAAACTGGAAAAAGTCTGGTC
AAAAGTGCAATTTCGGCAATGTAAGTGTAATTTACAATTTCAGCTATCACAACTGTCTAA
ATTTGGTTTTGACAGGTGTGATCTAGCTTCTATAGTGTTGCCAGCTTTCGAATTTAATTC
TTTGGTCAC
>9394-5744
ATGGATCGCAATGGATTTGGGTGACGTACACCTTCAAAGGGAATTGGGAGGAAAAGGAGA
AGCGTTTCCTCCTTTGAGGTATTTTTTTCAACTCGTGTAATGTTGAAAAGTTAAGCTTAC
ATTTTGAGGCAAAAGCTTTAAGTTGATTTTTATTCAAACAATGTTACCTTTTTGTTTGTT
ATGTTGGCAGTCACTTAACGAGTAAATCGCTGGGGCAT
>9404-5739
ATGTCCTCTGTAGAGCTTCCGGACGAGAATGAAAAAAGCCCTTCCTCAGCTAGTACTTCG
CCTTGTCCAAGTCCAGTAGGAAAGGTAACTGAAACTATTACATATAATGCAAATTCTAAT
ACAATATCCCAGTAGCAATCAATAGTATCAGCTTATACATTCCAGTAAAATTAAACTCGG
TAAAGCTATGCAACTTTCAGAAATCACAGAGGCTATTGCCAACCAACCTCTACGTGGTAT
TGTACAATTTCAAAGCACGACAT
>9406-5738
ATGTATCAATGGGACGAGATGAAAGAGGCAAAAGTAATCTTTAGATTTTTTTCCATCACT
TCTTTTGAGTGTTGAATTTTGAGTCGCCTTTAGTCGGCAACAGCAAGTGGTTACAGAAGT
TGAGTAATTTATTTTTATTTTCAACCAGGTATGTAATAACGTTATTTCTTATGTGTAAAC
CAGGTGGAAAGATGAAAATTACCTGCGTTTATTTTCCACCCGGGTAAATGTCACTTTCCA
C
>9407-5738
ATGGTTTTCAGACAATTAACAGCTTGAAATTCTAGTTTCAGACTGGCTTTACCTTATACA
AAATTACAAATCAACCTGTGGGTAGCCCAGAACATTAAATTTTAGGCTATTCAGCTTGCA
AGCAATTTTTAGTTTACGTTAAGCTTGAAAATCACTTTTCAGACAATTTTAAGCTCTAAA
TATCAGGATCTCAACTGCTTACAGTCTAGAAAATTGAATTTTAAGCTATTCAGTTCAT
>9409-5737
GTGGACCAGATTGGGTGAGTTTGATTGAAACTAACCAGTAACAGAGCTGTAGGGAGGGCT
GCTGATTAAATAATTGATGGTATACAATGTTATTAAAATGCAATAACAAAGAAGTAATTG
ACAGTGTTGTAAAGAAGTGACCCTCTTTAAACATCATGGTTTTCTAGTATTTGAATCCTT
TTATTTAGCTTCCAGGAGGATAAACACTTGTATATTATTTCCAT
>9418-5736
ATGTGATGTCAGCAGCATTTTAGTTCAACAATAACATCAGTCCAACAAACATGCATTAAA
GCACAGATTTAGCACTCTGATCCTAAATTTTTCATTCAACAACCAATTACCTCTCGATCA
ACAGCGAAGCTGTATGGGTCAGTGGTTTGTGTACAGTGATGGAGAGCGTTAACAAGTCAT
>9425-5734
ATGGTATGCTTTTCATACATATCTTTTGACCGGCTGATTCGGTCGCAAAAGCGCCTTACT
AGTTACATATTAAAAGGGTGGAAACATTGATTTGGTATTGAAAAAATCAACGTTTTCCCA
CTCGAAAACCGAAAATCAAACGGAGACCTTGAAACGACCGAACCGACCGGTCAAACTTAA
ACATTCCAACCAT
>9440-5725
ATGTATCATCGTGTTTGTAGAATAATTTTTCTACACATAAACCAATTCCGTGTTATGGAT
TTAATGAAAAACAAGCACGCGATGTGTGACGTCTCGTGTTTACGGCACTTTCTGTTGATA
AGAAAATCCGAATGGGTGAAATTTACCTTTTATCTGTTTTAACCCATCCGAATACTTTCA
TGCTTGGGCATACGTCAACGCAACCTAGAAATAGAACACAAAGGAAATTTATCGTTTATA
CTTTCATATTAGATAACCTCTTCAT
>9447-5724
ATGAAGTTATTATCAAAAGTTGGAGACGAATTTGAGTAGTAAAAACATCCTATTGCTTTG
TTTATAGGATTTCTAATCTAAGAATAATTTTGTGTGGGTTGAATTTAAATTATGCAAAAT
TATATTACTGGAGAAAAGTTCGATTTACGTCATAACACCAATACGATTTTATGTCTTGAA
GAACTCAGGGCCAAATAAATTAATCCCACGCTGTTTCAACGTCAGCAGCAGAACTGACCC
AT
>9451-5721
GTGTCAACTGTCAAAATCCTCACGAAAAAACCATAAAACTATAAAACACACTTGGAACAG
AGCAATGGCAATTTACACAATTCATAGGTTTTCCCACGAATTTACAGCTCCATGGAAGGA
GTTTTGACAGGTTTTAAAAGCAACACTGTTTATTTGGAACATAATTAGCTCCGTCAT
>9453-5721
GTGTTTCAATGTAACTTTTCCAGCTATTTCTGCAAATTTAATACCCAAAAAACCAGCTAC
AAAACTACCATCAAGCGAATAGTGTTATACCTTGGCCATGCATTGCACATCTCTGTATGC
CGGCGGCCTGTTTGAGAAAATGCACCGCTGGAGGCTTGTGTATCACCAAATTGAATGTTC
TATCGGGGTTCACGGTCAT
>9468-5713
ATGCGCCACTCTGACGGCGTTTGTGGATATAGAGGGAGCGTTTCACAACACCTCCTTTGA
ATCGATATGCCAAGCCCTTGAGCGGCGTTGGGCCCATCCGGTGGTTGCCGGGTGGGTGAA
AACCATGCTGTCCAACCGTTTGGTTTTTGCGGAGCTCAACGCAGTCACGTCAC
>9482-5705
GTGTCGGTAACCATTTTCCAGAGATGTATTTACAGCAACTTTAAGTTCTGCTTCATTACT
ACACTTAAAAATCACAGAAACTTTCAGTCTGAGATATTGTAAAATCAATGTTACTGTTAC
CTGCCAAGTTCCCAGACCAACTACAGGAATCTTATAACCTCCCAGCAATTCCAATGTTGG
CACAACCATTTTCTAGTGACACACACGAATAATTAGTGTTGAACAC
>9489-5701
ATGCAACATTGGTTGATTGGTTAAATAGTTTGACCGCTAGACGGCTTCAAATTTGACCAC
ACTTTCCTGTTCACTTTGACCAGAGTTTTCCATGCACTGTCTTGTTTGAATCTGTGAAAC
TGTCTTATTTAACTGACAAGATATGGACTTTTATATGTCGATGGATAGCCAATGAAATGG
GCTTTCCAC
>9492-5699
ATGGATGTTCATATGTGCAGTATTGGTGTAAATCACACACAGTACTATTTGTTTGTGATG
GATCAAGTAAAAGCAGCAAGAAACTTGCTTTTTTAAAATCTTTTTTTAACTCACTCGAGA
AGTCATATTCTTTGAGACTTTCCGGAATCTTGATTTGAAATAGTCATTTCAGAGAAGCAT
GATGTAACAGCTTAAACCGTTGTCCAT
>9512-5690
GTGTTTTGTGATGCAGGGTAAAAAATGGTTTCACAGCAACAAACTGTTGGTGAATAACAG
CAAAAATAAATATATTTTTTCAAATGAGGGATATCCACTGCTGGTTTGACATTTAGAGAT
GACTGCAAAACATTCTTCGTGTAGTTACTTACGCTTACATTACAATTCTAAAAAAAAAAT
CCGTTTCTTCCAT
>9518-5687
GTGTGCACCATTTACAGCACCCATCCATATCAGCAGTGGAACTATGTAAGGGAATAGAAA
AGACATTTCTTTGCATGTCCTACTATAAGTCTGCCTTGTTTAAATCTTTGTTTCTATCTC
TATCAAGCTACATAGTACCCCAACAGTACAGTAATCTTTGTCTCCCAATTTCATTTTCAC
>9522-5683
ATGGTCTATCGTGAGTTTCGTATTGTAAATAATGTGAAAACCACCACAACCCATTCAACA
ACTCAACTTACAATATTCATCAATGCGAGAACGTATTGTTGTACTTTGTCTTTGCCATGA
AACGTTATCAGTGTATGATCCACACCCACTGCAATCTCTAACCAACGAGTTGGTAAATTA
TTGCCATGCCAC
>9523-5682
GTGGCTGTGTTGCATCTGCGCCAGCCCGGCCTCTGTCTCCGGTCTCAGCACGAGGCCTAT
CTTCCTAACCAGGCCCTGGAGCTCTTTCTCTCTCCAGGCTGCTCTGGCCCCTCCTGGGAG
CATGCCGCGCCAGGACCGCCTGTGCCAGTTCATCGCCGTTTCACATGGAGCGGCCCCGTT
TAGCTCGCAATTATATTTGCAACTAGCCTTCACCGTCGGCGGTAGGGCCGCCAGTGCAGG
TCAT
>9525-5681
ATGTATTTGTTCTAAAGCACCTTTTCTTCCAGTTTTTTGCTGTTATTTAACACAAATTTG
CTTTTGCTTGCAAACTGCCCTGTGTAACTTTGATACTTTCATAATTAGCCTGTGCTTTTG
AAATTGAAGTTTTGTAATAATAATTTTAATATACAGTGGCGTATACTTCGAAAATATTGA
ACAT
>9532-5677
ATGGAGACTGTTAAGGTTAAGTTTATTAATGACCAAAGAAGTGGAAATCCTCGATATAAA
GGCTTTTTCCATGGCGTAGGGATTATTATTAAGGAACAAGGTTGGTGTTGGTTATTCAAA
TCATAAATCAGATAGATTGTGGATTGTTTTATAGGTATAGGGGGAGTTTATAAGGGTTTG
ACTGCCAC
>9548-5668
GTGTACCCACATTTTTTGATGGGTTTATTTGACGTCCCGATGATGTCGTCGCAGTCTGAA
ACGTTTTGCAGTTTAACGTGTACCCGCACTGGTTCAATTACGAATGCAAAAAGAGCTGAA
AAAGTGACGCGGAGCGCTAACGAGCCCTTTGATACGCAAAAAAACCCTCAGGCCCCGCTC
AATTTGATTGGGCGTGGTTCGTTTTCTCCCTCTCCTACCCCTACTTCGGACTGTTTGACA
T
>9556-5665
GTGAGTTTTGACAGCTGTCAATGGTGCAAGCAAAGTATGAAAGTGTTTCTTAGCGTCCCA
ACTGTCAAATTTGGCTCCATGGAGCTTGAAACACAACTTCCAGTGTCCAATTCCTCAAAG
AAGCAACTGTTTGTAATTTTATAGGTCACGGGAAAAGAGGTTTTGACAGTTATGACAGCT
GTCAC
>9567-5660
GTGGGACGTGTAGATCGGAAATAAACACAATACACAATCACAATACCAAACCCAAACAAC
AAAAATAATCAAATGGATAATTTTTAGGTTAGGTTTGTAATTGTTATGCCCAATGCGCAT
GCTCGCACACTAGAAATGTGTTGAAAATAGATCGCGTCCTATTTTTCAACACATTTCTCA
GACCATCTTTAGAATTCAACTGTTTTCCTGTTTTACACTGTCACAT
>9577-5656
ATGGTGATAATTACCTGTCTCTCATTGCTTACAAGACCCAACTCTTCGTAGCTTTCGTGT
AAAGCCTGTGCAAAAGTATCATCAACCATTTTCTCTACCGACACACCTCGAAAAACAGTA
TGAATAATGCGATTGAACTTCACTGTGTCTGAAAAAGTTAGTTTCGACACAATGTCCATC
TTCAAGGTGCTGACCACCACGCTCATTTCTTCCAT
>9589-5653
GTGCAATAGTACACCACAAACTTGCTAGAGTCCACACTTACCTATAAACCAACTTTCATA
CTGACCCTGTTTGTAAAAAATCAAAAAAGCTTACACTAAAAAGTGGAAGAATGCTGTCAA
CACACAAAACTAGTCTATCAGTGTTGCTAGTCCCTTCTTCCAGTGGATCAAAACTTTCAT
TGATTTCAATTTTATCTGCTACTAAATCAACCAACTCCTGTTGACCTGCCACTGTTTTTC
CAAACTTTGACCACCTCAAATAAGGCAT
>9595-5650
ATGAGAAATAGTACTTTCAGTAACATTGCTTGTTAGTTTGCTATTGCAGATGATATTCTA
GACGATCTGGTATTTACTTCAAACTGTAGGAACGTGCATTACGCGATGATCTCCATTTAA
TATACTCTGATAAAGCAAGAAATGAAATCGAAATCAATTTTTTTCTACTCGCGTGTGCAA
AGAATCTATTTTTTCGCCGATTGTCAGTAAACCTGTCAT
>9600-5648
ATGACCATAGACCACCTTAAAATTTTTACCCTAGAAGTTACACACTGAAATTCACATTTT
TGACACAACACAATCCTTTTAGGGGCCATACTGTGTATATGACGTTAACATACAATGCCT
AGCTTCTAAACTAAGGCGTTTCTGATGACTAGAAATTCATGCATATTTCTTTAGCTTATC
GCTTCTGGTATAATAATTACATTTCCATCAATTACAGCAC
>9604-5648
ATGCTATACGGTAATGGCTTAGAACGGTTTTTTACCGGATGTCACTGTTTTCCGATAAGA
ACGCTCCAGGGAAATTGTCTGCCAAGGAGGTATCGTAGATAAATTAGATTTATTCGCTTT
TAAGAGTACCATGTCGCGTCTCCTGAATCGGGTTTGTTAAAAGGATTTTCCCTTTTTTTG
CTTTGACTTTGTGTCCTTTAAAGTTGGGGATTCTAGACAGCAATTTACTTTTCCCACTTC
CGACACATTCTATAAACAC
>9610-5645
ATGAAAACTTTTTACATGAAAATTCTCCTACATGTTTGAAATATAACTTATATCAGGAAG
GCATTGGCACAGATATTCTGCATAACTCAGCATCAACTCGTTAAGTAACTGGTTCGTTTG
CATACGATGGGGTCACGGTTCAAACATTCGTAACTTTTCAAAAAATAGCCGTCGTTATTC
AATGCTGTAACTCTATAATTTCACGACCTTAAGCGCCAC
>9625-5641
ATGTCTATGGAACTTTCAAAATAGTCCTAGGGGCCTCTGGGAATTTAAAACCGTTATAGA
AAGGTTTAAGACACTTCTAGAAGACTGTAGCACTTTTGAGAAGATTGCCAGTAACATTTA
CAATTCTATGGAACTTTCAAAATGATCCTAGAGACCTCTGGCATCTTTCAGAAGGTTTTT
AGTAGCAT
>9647-5629
ATGCGACCGCCAAGCATCTGCCCGTGCCTTAACGCACGCAGCTGACGAGCTTTATCTCGG
GCTTCTCGGCTTCTGCGTCCATGGGTTTGTTTACCCTACCTCGGATGTTAAAAATTTGGC
ACAGAACAAAACACAAGGCAGGGGGAGGCACTCGCTTCCAGGTATGGGATGCCGGCATGC
CCTGTCCCGCAGCTGGCCCCCTCCAC
>9651-5626
ATGGACTTCAAAAGACCAAGTAATTCTAATTGAATTTAAACTGAATGTAATTGCTTCGTA
AACTTTTTTGCTTTATACAGGGTGGTTCAGTTTTAAATGTCAATAATTCACCAATCCATA
GCCAATCAAAAAAATAAGTTGACATGCATTATGTCATTTTCCTGAAAAATGCTTCCTAAG
GAAAATACAGTCCTTCAAATTTCTGTTTAAAAAATCGGCAT
>9656-5624
GTGCACTTAATCGGTTCCAAATTGCGTTCTACCACACTTCTCCAAAATGACAGACACTTT
TCGGTCTCATCCTGGCTGATTCCTCCATCAAATGCAAATGTCTAGGAAGCCAGTGTTATT
AAGTCTTCCAGGTTTCATATGTACCACCCACTTTGAACAAAGATTCTCCTGAAGGAATTG
GTTCTACTCTATCAATTGGTTCCTCCAGATTGATGGGTTGTATCAT
>9657-5624
ATGGGTCTAACGACAATGTACAAACCGTTCAAATTGTGGTTGGTTTACCTGGCTGGCAGT
TTTACCATCTTCCTGGGTGTGCTCCATCTCATCCTGTATATTATGCGCAAAGTCCTGCGG
AAAAGGATGAAAAAGAAGGATCATAGAGACCTGGAAAGTTTAGAAAGGTTGGTGATTTAT
ACGTTTTAATATACATAATACAAGATTTATTCGATATGTTATTCCAGTGGAGTGTTTTTG
CATTTTAATCCGTCCAT
>9661-5623
ATGAACAATTTTAAATTTAAGATTACCACTCTTGCATTTAGGGTGCTTTTGGTTAATTAC
AATTTAAGAAAATCGTGCACTTGGATTTTCTACAGTGCTTTTATAATAAACAAACCTGCT
TCCTAAGAAAGTCACTTTCTAGCAAAGCTGACAAATCAGAATGTTTGAATATTTCTCACG
TTTTAGAGTTTTCTGTTCAGAAAGTCCAT
>9667-5622
ATGTTAATAATCGGTGAAGCATTTTTGGCAATTACGGGGTGTAATTCCTAACTATTGGTG
TTTATTCATTTAATTTAGCTGAGACATTTTGGAGATAAAGTTTGTTAAAATTGTCGAAAA
TTATGCTGTATCGATCTTTTCCGTGAGGACTTTATGTAAAAATATACAGGGTAATTCAC
>9685-5613
ATGTACCGTTAGCGTAAAATTTCTAGGCGTCTATATCGACCCAGCACTGCGTTGGAATCA
TCAAACCGATAGATTACGTGCAAAGTTGAGCAGTCTTTGTGCACTTACATATACTCAAAT
TATCTCCACAAACCTCATGTAAGCCATACTTTAAGGAACTAGGAATATATAGGTGCCCAT
ATTATTATTTGTCTCTAGTAATGTTTGTTAAAAAATACCCGCACCTTTTTGTGCTCAACA
T
>9687-5612
ATGACAGTCCTGGATGTTAGAAAATTAACTTTAAATTAATTAAAAAATCCTGGGCATTTA
CTAACACTTCTCTGAACAGCAATAACAGCTATTAGTCATAATAAAAGTGCTTGTTATGGT
TTTATTGGAGAAAAGCCCCTGAAGCGTCAAAACAGGTACAGCTGAGATGCGACGTAATTT
TAGAGGAATCACTTGATATCAATCACTTTGTAAAAAGCAC
>9688-5612
ATGGATTATCGCCCGAGGCGAAAAAGTCGAGCTGGGAAGAAAATTAGCGTGATTTTTGCA
CCAGCTGAAACAACAAAACTTACCACTTGTTGAGCGGTACAGTCATAGGGCAAGCCGCGC
ATGCGCACTATGACCGCCGCCCCTCTGCTGAGGAACGCCAGCGCTTCGCAGCTGCTTCCG
CCGGCCACTGAAAGAAAGTCTTCGCCGGTGGCACGGTACAC
>9693-5611
GTGTAAACGAGCGACATTCTGATCTAAATTTTGACGTTTGACGGAACGTCCCACCTGTCA
CAGCGTAGAAGTTACAAACGGTCAAAGTTTGACCAAATTTGCATTGCGGCATTCAAGGGC
AAAAATCTCGTTTATGGTGATTTTTTTTGTGAAATTTTGCGTATAAGTGAAAAAAACTGG
AAGTTCTGGGCTACAT
>9702-5608
GTGTTTTCTGACCGTTTTACTATCGAAAATGACAAGTCCTGGTTCAATGAAGAACTTCTT
CGATTGACGGAAGAACACTTCGGACCTGAGCTTCGTCAAAAGTGCGAAAAGGATCCAGTT
TTTGTGGATTTTATGAGGGACGCCCCTGAACCAACGGGAGAGGAAGGAGAAGACAC
>9708-5605
ATGTGTTGTTCAAGTTTCCTATTTAGGAAGGAACTCTTTTACTGCTTATGTCATCTCATA
CTCAATAATCTAGTTCCGGATCAATAAACTGGTCAAAATACCCAAACATGAAAAGCATCA
AAAGCATCAAACACAGGAATCTAATTTTCGTCTTACAGACATGCTCGAACATTTTTGCAA
ATGCAC
>9712-5603
ATGCTGATCGGCATGTTCATATACAAATTTTAAGAACTCGGAAGGCGCTAAGTACTGTTT
AGTTTGCATTTTACTGGCTGTGTTCATAACCTACATTGATAAGTCACGCATTAAAAAATG
TAAGAGGCTATTGTATAATACGAATGTTTATGCGGGTTTAAAAGCAAATTAATAAACTCA
T
>9717-5602
ATGCTAATCGTATTTCAAGGACTCCATCTTATGGGTATTTCAATTTTTAAAGTAATTACT
GACCTAGCAACGAATTGGCATTAAGTCCAACTGCACCTAAACGCAATATATTCAAATTTC
TGCCTAAATTAGTCAACCCTATTTGGATTAAATTGACAAAGGGGGATGTTTGTAGCACTC
GATAGGGAGGGATGTAATCTCAC
>9719-5602
GTGTTGCAAATGGTTGGTCGGGCTAACAGACCTACTGAAGACGAGGATGCAAAATGTTTT
CTCATGTGTCAGTCTGCAAAGAAAGACTTTTTTAAAAAGTTTTTGAGTGATCCGCTACCA
GTCGAAGTAAATTTAATATAATGTTTATTATGATTGTACAGTTATTAACATCAAACCTGG
TTGTTTTAGAGTCACTTGGATCATCGGCTTCACGATCAC
>9730-5599
ATGGATTTAATCCCTCTATGTAATGTCAAAAAGTCTGACTACTTCTAATTTTGCTCTTTA
ATCAATAGGATTTTATCCAATCTTCAGCTGAATCATCATACCCGCACCTTCCATTCACTA
TATTATCTCGATTGCTTCATAACAACTCATTACACTGTAACATATTGCAGACAAACGCTC
ATCCACTGACTTACTTAATAACCAGTTGCACCACAGGCAT
>9731-5599
ATGATTGGGCCTGTTGCGCGAGACTTTCCTTTTCTATCATTTCAATATGACGTATCGTTG
TTCTTCGATTGCCGATACGAAAATAACTTGAGTGCCACTTACACTGCATCCCCTTTACAA
TCGAATATATTGTGTATGCGTCCGGTTTGGGCTTCAAAGGCTTTTTCGCCGATTTGCATA
AACGGACATGGGGCAATCCGGTGCTGGTACACGCAT
>9732-5599
ATGTTTCTGAGCTGCAAAAATCTGTTTGAAAGCTTTTAGTCACTTTTTTAACTATCAGAA
GTACTGTAATATTAATTTGACTGTGACATTTTTTCCACAATCTGTCACAGTCAAAGTAAC
ATTTAATCCAAACCTGCTAAAACACAATCGCTGTATACGATGGTTAGAAATATAAAGTTG
AAACTTCGAGGGTAGATTAGATTTTGTCCACCAT
>9745-5592
ATGCAGAGGATTCTCTCTCTGACACTGATACTAGTGTACTTCGCAAAAGGAAAATCTGGG
ACCCAGACAGTGCATCAATCGCCTCCGAAATCAAAGACCTCCTAGAGGATGATGTTAACT
CTCTGGTAAGAGCTTTAAAATCATTATGTACAACAAAGTAATAAAGTAGGGTGCTGAATA
TCTAATAGTTGATTAATTAAAATTATGGCTGGCAGTGCCAAATTTCACTTTAAGTAGCCA
T
>9754-5588
GTGTTCTTTTTTATTATTATTATTATATTCCGTCATGTCAAAGACCCTTTTGACTCGACA
TAATCTGCCACGTAGATCTAATAAAATAAATTCCCGCGTTCTCTGCCCGAGTAAAAATGT
TCCCACATTAAGCTTGGCAATCAAAATGTTTCAGGATGATGCGGAATTAGTCTGACAATT
TGCTTAAAAGAAATCGTGAGTTGGTTAAGTTTCTCCATCAT
>9758-5587
ATGATTTACTGAAAACTGTTGTTATGCTATAAAAAAGCTCAATATTTGACAGGTTGTTCT
GTGAACGTATTTTCTCATTGGCTAATTGCAAGATTGAAGTGTTGGCGTCAGAGTGGCGCT
CCCGAGGCCGCGACCAGATGTCGGACCGCGATTCCCAGAAATCGGCGACGAGATGTCAC
>9763-5582
ATGAGGGAAATTGTCAAATTGAAGCTTGTAAGCCTTTTATTAAAGACAGGAGGCTTCTTA
CTGTCTTCCAGTAGTCAAATTAATACTGGAAGGCTTCTTTCTGTCTTTGAATAGTCAAAA
GTTCTGCCTGTAAAGTTTTCTAACAACTCTGAGTGGTTATATCAATACGGTAAGCAT
>9767-5581
ATGTTTTGTAATATTGTCCAAAATATGACGTGAATCACTATGAGATTCTTTAACTAATGG
AGTCATATTAACCAACGACTTTAAATGATCATTAACTAATACTACAGTATTATTGTAGCG
TTCATAAAGCATATCCCAAATCATTGAATAATTTGAAGCAGTCATATCAATCAAATGAAT
CACTTCTTTGACTTCACCCTCAAGAGCCCCCTTTAAGAAATACAACTTTTCCATATCACT
AATAGATTCAT
>9782-5576
ATGTGGACAAGTACTTACACATATAGATCTATCTCATGCTAAGCAGTTTATTTTAGAGCA
AACCATCATGTCGTTTCCTTAGATCTGTTTCCATCTTTTTTGTTCTAGCTCCTTTATCTG
CTTGGTTGTTCAATTCCACAAAATTTTCCACCATTTTCAAGTAGAATTCTACTGCGTCAC
>9783-5576
ATGTTGGAATCTGCAACGAATGGATTTAGAGTTTATGTTTGCCAAGACGAGGGGGAGTAA
AGTGTTTTTAAGGGATGAAAAAAGTCTGAAATGCGAAGAAAACGTAATGGACAAAAATCA
GACTTAAGAACCCAGCTTTCTGACCATTATAGAAATTACTAAAATTGGATAGAGTGTGGT
TACTGTTTACATTTCATTTTTCAAGTTAATTGTAACTTAGTTAAGGAAGTTTTGCCAT
>9812-5563
ATGAAATTTTAAGTTTACTTGCATGAAAAAAATAATCAGTTTTCAAGTACTTTCGTATAA
AATCAATTCCAGTCTGCTTCGCTGGAAATTAAAAGTCGATAAAGGCAATTCTTGGAAGAG
GATGAATATGACTTGTACGAGTTTAAATTGGATAAGTTTTGATATCTAATTGCTCTTGTT
CGTGAATTTTTAAAAATAGCTTTTAACTTGCAT
>9818-5562
GTGTACGGTCACATCATATAAATATAGAGCTCGATTTGTACGTGGAAAGTGAAGAGTTTT
AGCAAAAGTCTTTAACCAAAAATATTCTTGTCAGCAGTTTGTTTTTTTTAAACCGAATTA
ATTTTTGCGAATGACCCAATTAGACGTTTTCTAAATAATTTGTCAAGGATTTACAAACCA
GTTTGTATAAACGGTGACAC
>9835-5556
ATGGTTCGATATTTATAGTGATTGCTGTGTACGCTCAACAAGGCTTAGACAACATCCCCA
CTCGAATTTCTAGCAGGATCATCTTTCTTAATCTTTTAATATGCTCAGCCCTTTTGTACA
ACTACTACACCTCCAGTTTAGTGTCATCGCTGATTAGCACCGAGCCCCAGGTCCTAAAAA
CCATTCGGGAGTTGTTTGAAAGCAGTTTAAGAGTTGGAATCGAGTACCAACCCTACACGG
TCAC
>9843-5551
GTGGACAGTATTTTGTTTGGTCTGGTTCCTGAGTGCGATGAAGGAATGGTCAACCGAAGC
CATCGAGAAAGTTTCTACCAGACTGCACGCAATCGTGTGGAGCTTCTCGGCAATACCGAT
GTTTTACGTGCTCATGTCGAACCATATCAGCATCAACCACCTATCAGGATTTTGCGAGGT
TGCCAACAAAGTGTTGGTGCTTTTCCAGTTATTTTTTATGGTAATCAGTAGCATTCTAGC
TGTTCTCAC
>9858-5542
GTGACTAAGCCCCAAAGAATGGCCAAAGTCGTGGGCAGCTATTTGGAATAGGCTGGTTCC
TCTATAACTGTTGACCGACCAAGCTTGTCTTGCGTCAAAATGAGCATCGCCTCCAAACAC
CGGGAAATACGCATGAGCCAGAGGGTACCACCAGGCCCATCGAATGGATCGCCAT
>9859-5542
ATGGGTGATTCGTTCAATTCGTCACTGTTCAAGCAAACGTTCCAGCGCGTTTTTGCTAAA
GACAGCAACGATCACTTGAAAATGGCTTTCAACGGCACACTAGAAGTGAAATGTTCGAAA
GAACTGAAAGTTCAGGGAGCCATCGGCCCGTGCGTTTCCTTAAACGTAAAGAGTTCTCTA
GTGGCCGATACTGAAATCGGTATGGGCAACACGGTGCAATGGAAAATGTGTACGTTCGAT
CCTAGCAC
>9864-5539
ATGTTTGGCAGCAAGATGGTACCCCATTTTGCCACTCAAAACTTCGATAATGGCTTGACG
CATGTTATCTTCGCCCCAACCTCTACGAGAACGCATACAATTTGTGCGATCTAAAAAAAA
TAAATAAATAAAAGTTTCGTTTAGTAATTTAAATGAGTTTGTTATATGAGGTATTACTCA
CCCTGTATTTGTGGTTTTAAGAGGAAACCAACCAC
>9865-5539
ATGGTAATTTTAAGATCTTTTCAAAGATTTCAATTGTCAAGAAACCTTTTTCAGATCAAC
TCAAGTTTTTGGGTCCCCACTGACCAGAAAAATCAAAATATTTGCCTACTACAACCAACA
TAATCTTCTAATATTGGAATGTCATTTTGGGAAAGTCTAAGTTGATCGACATTATCTCTA
CACTGATCCGTGGTTTTAAGATTTCAC
>9867-5537
ATGACGAGAGACTGTTGCAAACCTTGTAAAAGAGACGCTTATAGACGCACTTTAGAAAAG
CTACACAAAATTGAAATACCTCGGTAGTTATCGACATGATGTGGGTTTTTAAGGCAAACA
ACACCTTCCCGACCTCAGGAAATTGACCGTTGCTCAAAGAGAGATTGAACATACCCTACC
CCTACAGTGAAGTAATATGCAC
>9868-5537
ATGCCATCTGATAATTCTGCCAGTGCTTTTCCAAAGATTTCTTCAGAGTATAGGTTGAAT
AAGAGAGGCGACAGAATGCACCGCTTTCTGACAACAATTTCGTCTCTGAGCGAATTGCCT
ATTTTCATTTTTGCGATTTAACTCCAATACATATTAGCGAAAATACGAATATCTTTTCCG
TCAATTCCAGTGTTCCTAAGCAC
>9871-5535
ATGGCACGAGAAGAACAGTATCAAACACGAAGTTAAGAGGCAAAACATCCAAAAATTGTG
CTGTAAATAAATCGACAAAATCTATTTACTCATACACAGTATACAATATTGATATTTACC
CATTTGAGCATGGTACGTTTCTTCGTCAAAGACCCTATAATACCTAGCGGGCAAAAAATG
AAACAGTTGAGTGTCCCAAACACTACCATAACAATTCCTATGACGCGAAACGATCTTTGG
TAAGTGTGCAT
>9877-5534
ATGTCAAGGTGATCCTTAATACATACGAAGCGACATGAGATAATGGCGATCAAAGGAGAA
ATATTCATTTTTGATAGTTATTGTAAGGTTTAGGGTTTTTGGTTCTGAGTTTGGTAAAGA
GGACGCTGAAGTTGCGTATCATCAGCGTCAAAAAATTCAAAATTACATTCTCTATGGGTT
TTGCAAATGTTCCGGAAAGGTTTACCTTTTGCCACGAGGTGAATACTGCAAAGATGAATT
TTTATTATAACTTTCCAT
>9879-5533
ATGTTATCATTCATAAATTCGTTCAGAAATACCAAAAAAATGCTTCAAAATCAGTCAAAA
ATAACAAAAAAAAGTGCAAAAACTGCTTTGATAGCTCTATTACAAAAGGTTGTAACAGTT
GTATGTTTGACGCCCTCTAGCGGCCAAACGGTGCAACCCACAAAGCAAAATTGTCATATC
TTTAGAAAGCCCATTTTATTAGCTATCAATCGACAT
>9885-5531
GTGGCAAGAGTATGATTCCGCCATCCACCAAGAGTACAAAGTAGTCGTGACTAATCCAAA
CATGTTTCCGGGTAAGTAATCCTGTTCTTTTGTGCCATTTTTTTAGATACAGAAGGAACA
TATAAAAGTGCCATTGCAACAATTGCCAAGCGTTTTGGAAAATTGTACACTAATGATATA
GTTGCTAAAGTTACTGGTACAGTGGAACGCGAGTCAGCGCGTATTGCCGTCAC
>9895-5525
GTGATCGTGCGAGATAATATCTTCGGGTAACAAAAAGGCCGGTTTCAACCGATCCATTGA
AATATTTACATCTTTGTCCTTTATAGTAATTGAAAAATATTTGTCTAAACGTTTCTTCAC
AAGGAAGGGTCCGTCGTAAGGGGGTTGTAAGGGTCTCTTACGTAAAAACGCCGGTTGACG
CTACAT
>9896-5525
ATGGATCGAACACAATATCTAATAAAGAGTGAGGGTATATTTTATGCACATTAAGGCGCT
TTCAACAGTTCAAAATTCCGTACTTGAGGTAGCGCTTTTAAGGGAACATAACGCGAAACT
AGTACCGACTCGCGTAGTACGACGAAATCGTACCCATAAGTCGCTTATTAATGATCGTAT
ACGGGTTGTCGCGAACAGGAGAACTGTCAAAAAAGCGCGTGGTGGCAT
>9910-5521
ATGTTCGGTTCACAACAGGTACGAAAATCGAGCATTGCTGCACTGTTTCAATGACGTGTG
ATGGAGAAAGATTCACATACACTAGTTGACAATGAGACATGAGGATCCGTAGGGTTCCAT
TCTGTAACCTTTAGGCGTATTTTGGCGGCAGTATTAACTTGAGTTGTATCATTTAGAAAC
ATAGGCCATCTTTTTTCAT
>9916-5518
ATGAGTGTCTGAAAGTGATTTTTTGTTTCTCAATTACCTTGTTTAGTACTAATTCCGTGA
AATGAATGAAGTTTAAAGGATTCTCGTGAGATCCTTGACTTTTATTTGCAAGCGCAACGA
ATAACGGAATGACGGAAAAGGATATATACAACTGCGTAATACTGTGTCGGTCAGTACACA
ATTGTAAATGGGAAACCTACTTATTATTAGTCTATCGAACAGAAAAATTGCCTGTTATTT
CTTCGGTTGAAGTCATCAT
>9932-5513
ATGCTGCTGCATGATAGCCAATTGCTGATGGCGCCTCGCCTCCTGCTCATCGACGAACGT
TTTATCTTTCTTGTAACCCACATTCTTTAATTCCGAGAGCCTGTAAACACTTATTAGATA
CTTTTGTTACACTTTTGAATGTCTTATACGTACTTTGTTGCCAAATCTGAGTTGTCAGGT
GGTAAATGTTTGTGTAATTCTGGACTAGTTAAGGCAGGAGATGAAATACCTGGCGAAACT
TCAGGATTGTTGGACAC
>9935-5512
ATGTCTATAGAACTTTCAAAATGGTCCTAGAGGCCTTCAAGATGCAGAAAATTACTTAAA
AATCACAGATTTAAAGGGTTATTGCACCGTGTTTCTTCTAGTGTTATTCTTACAAATGTA
ACTTCTTGCTTGAATTCCATAACTTCTCCAGATATCTGAATCGTTGTCAGATATACCAGC
TTCCTTATTCTTCATGTGCAT
>9943-5510
ATGTCGTTGCAGGTGGCAGGTTGCCATATTCCCTTTAAAATACCAAAATAATTGATTGAT
GCAAGACATTATTAAGACAAAAAGAAAAAAATCGCAGACATTATTAGGCAAGTGTTAATA
ACTTTGGCAACAATGCACTGGTTTCAAAGAATAAATAATTCGCCACCTGACTTGGCCTTC
CAC
>9949-5507
ATGTATAGTTTCACCGGAAAAATTTGTAGCGACAGCGTCAGACGGAAAAACGTCAAAGTA
ACATCAAGGTAAAGTTCAAAAAACACTGCCTGCTTTGACAGCCTCTAACTTTACTTCCAT
GACAGCTGCAGGGTGGATTTTTTTACTGAAATGTAGCTAAAACAATGGTTTATTCCAC
>9951-5506
ATGTGTCTCGAATGTTCTAGGTAAAATTAAAAATAGTGTACTAGTTAACATGGTACAAGA
AGCACGGTTCAGAAACGACTGAAAAGCTGAAATCGGTGCCAAAAAACGAAAAACAGCGGG
CGAATCAATTTTCAGCAAACGAAGATGTTTCACTTTGGGGGGGCCCTGAATGGTTGTCGT
TCAACGACTTGCGAGGGCGCCACTGACGTCCGTTTGAGACTTTCCGGCGCCAGCCCTACC
AGTGGCGTAGATTAACAC
>9960-5502
GTGATTTGATGCTGATTGTCTCAAATTGTAACAAATCAGTGTTGTTTCTTGTAGTTTTTT
ATATAAAAGAAGCTACTTAATCATTAACACTTTGTTAAACCAGCTTTGTATGTGCATTGT
GCACATAATTCAAAATTAAAATAATCACTCACATAACCGTTTTCTCTTTTAACGCGACCA
TGGTTTGGGTGAAATTTTCTTGTTGTTTCAT
>9962-5501
GTGCTGTCTTTGGGACAGTTCAACTTTGTCACAAATTCAAACCATAGATGTCTAGATTTG
GTATTTTGTAATTTCAACTTAACGTTGATAGGGCCGAACGCGCCATGGTGGGTGAGGACT
GCCATATCATCCTTCCTTTCCTGGAAAAAGTGGAAGAGAAAACGCAATCCTGTATACCTA
AATCAATTTAAAGAACTGAGGGCTAGCAGCAATAGAATGATTGATGAGGCATGTAGTAAA
TATATCAC
>9963-5501
GTGTTAGTAAATTTTGAGCCAATTTCGACCTTAAATACTTTAGGATTGTATGTTACTTTG
ACAGATTACTTGAACTGTCATTGCACTAGCAAATGTCGACATCCATGCAAGATCATGAAA
GTATAAAAAAACTTTTAAACTGTCACGTGATTGAGTTCCTTAAGGTCCCAATTTTAAATT
TGACTCCAT
>9978-5495
GTGTGTTTTGTGACTGTTCTACTTTTTTGTAAATTTAAGACACTTGTAGAGGTTCTTGGA
AAATTTTGGAAGATTTTCAGTAGAATTTAAAGGCATCTGGCAATTGTAGAAAATTCTTGC
AAGAGACTTGTAACATGTTTATCAACTTTTGAAAATAGATATTGTGATATAGTACTTAGA
TGCCTCTAGTAATAGAACAT
>9980-5494
ATGAAATTTTGGTCGTCTGTAACTCGCTTATTTGAAACATTATGTATAGACACACCGAAT
GACAAAAGATAGCTAATTAAAGGGGCTATAACGTGACGTTGAACTGACATTGCTAAGTGT
TACCGTTTCGTCGCTAGAGGGCGTCAAAGTTGACTCTATTTTATCGAGTTTTTTTGCAAA
TATCCGAGGGGTAAACCAT
>9983-5492
ATGAAACTCTTCAGGGTTTAACGGTAATTAATGGTATGAGAGCCGGACATCGATTCAGAA
GGGAAAATCAAGAGTATGTGGAGGCCAACATTAAAGCCCAATTCGCCTCTCAGGTGGCGG
TACGTTGGTTGGGTTTACGCCTGCAATTCATTGGAGTTGCCATAGTGACTGGGGTTAGTT
TTATTGCTGTTGTACAGCAC
>9991-5490
ATGTGTGTTGGTACAAACTTTTTAGTTAAGCTTTGTGGTTCATTCGCCTTTGAATTGGAT
CGTGGTTTGTAGGTAAACCTCGATAAAGGGTTACTAAAGTCAGCCCGTTTTGCTCTTTCT
GTAATACTTTGTGGCTTTTCAAGCCGTTCATCCAATTTTCTCCTACACTCACACTCGGTG
TGGTTGAAGAAAGTGAGTTTTTCCACAC
>10010-5481
ATGAATTATCGTACAAAAACGATAATTATCGTACGTCTAGCAACACTGCACCCGATAAGC
TGGGCTAATTGTTCAGCTGTGCAGGTTTCTGCTGACTCTATTTCTGCAATTTTGTTTAAA
ATAAAATATTTTTTAGTCGACGGTAATGATAAATGCATCGTGTTTGTGTTGTATTGAAAA
CCTAAATAAGTGCAGACTGTGTTGGGAATTGATTTACTTTTCTCCAT
>10020-5478
ATGTGTATGGCGTTTAGTTTAGGGTAGACATGAACGATTGTAAGATAAAAAGAATATACG
CAGAGTAGCAGAAGGGTTGACATCAAAAGTATATTTTTTCCAACTAAAATAAGTTTGTCG
GAATTACGATAAGGCAAAATGGCCCAAAACTGCAATATTTTTGTAAAAACTGTTAAAAAA
TGTTGGACGAATTGTCTCTCCATATTGTTAACACTAGTCTGTTAAAAAGCAGCTTCGTAT
ATCGATATGTTTTGTGCAT
>10022-5478
GTGTTTACAGAGAAAATTTAAGTTAATGCAAATTCTAGTTTTAGAAAATGCAACCCCAAA
ACAGTGGTAAAGTTACCGAAACTTTATTTTGTGTGGTAAAGCGGAAACTCTGCTTTTTTT
GGGATTGATGTGTACCAAATTTTAGTTGAAGGTTCAAATTTTTAACTTTCCGATGACCCA
CGTTCTGTCCTGTCATTTGGTTGAACATACAGTTAAGTTTATATTCAAAAAAAAATCCCA
ATCAT
>10028-5477
ATGTATAGTCAATTTATTTAAGTGTTCTGAAAATAGTTAGTCGGAGCTTGTTATGTTGAA
AAAATTGACTATTTGGAATGAACATTGCTGGAAAAACAGTGTTACAGGTAATATTATAGC
ATTCCTGATGCTACATAATCTAGAGCTACATGAAGTTAATATTCAGTTTTTATCATCTTG
AAATACATTTATCTGTACATTATCAATTACCTTAGTTCTTCTCGACATTTCGCATTCAGT
GGATCCGACAT
>10052-5463
ATGTTTAGCAGAATTATGAAAATTTCTTTTGTAATTTCTTTATTATAGTTAGTACATACT
TACAAGCATAGTAAACATTGTTCCTCAGGTCGATTTTTGCACTTCTCTGAAGATGTACAT
AGAGAATGCAAGATATGTGACTTTGTATATTTGAATGTCCATCCATTCCATTGAAAATCC
TCACAGTTGGTTGGTAATCTGGAAACTTCCAGCTCTGCTGGTGGTACCTCCAC
>10071-5453
GTGAGTGGTTTATTTACTTGAAAGTATTTTCCCAGGATGCGTAACTTTTTCTTGTCGCCA
GGTGCTAGTTTGGGTGCCTCCGGCTCTAAACTCTTCACCGTGTCTTTTCTCGACACGTGC
TGACTACTCTTACCCCCTTCCTCTTGGGAATGTTTTCGCGCAGACATGGACAAACCTTGA
AGAATTCGCGCACCAATCCCTTTAACTTTGGGCGTGGTTGCCAC
>10087-5444
ATGTAGGATGTGTGAACAGGAAGATGAAACTGTTAGGCATGTCTTATGCGAGTGTCCGGA
GTTATCGTCAATAAGAGAATGTGTGTTCGGTGAGTCTTGGCCTACACCTGCCGACATAAA
AGAGATGCCCCCTAGTGACCTGTCCACGTTCGTTAGTTAGTTAGTTTCGGGCAT
>10090-5443
ATGACTTGCAAGGAACACGTAGGGACTGAATGAAGACTTTTCGAGAGAAGAGAAGAAAAT
TATGTTTTCCCTCATTTGCACCGTCGTATTTTAAACCGAGTTGTGGAGTGTGGAAATAGT
CACAGTCTGAACTACATTTAACTTAAGCTTTGCTTGAAGTACTCAATAGTGCAATAACCT
GTTATCACTTTAGAGTAAAATTGAATGAAATGTCGAACAC
>10093-5440
ATGTCACATTTGCTCTGGTGGCTCCATGGCGCGTGAAACCAAATGCGGCCAAAAAGGATG
GTAAAACATTCAACCTCTTAAGTAGGGGTGTCATACCATAATTGTTTTCAATTGGAAAGG
GGAAAGGAGGGTGATATATCATTAGAAGAAGCTTGTGATTCGCTATACAGGCCACTCTGA
TAGTTACAAGCAATTATATTAATAACAGTACTGATATGCAAAGACAGGACATAATGTCTA
AATGTCTCAATTAATCAT
>10096-5439
ATGGTGTAAACACTTTACTATGTTTTCTACCAAGAAATATCTCGAAAACATTTTTTGTGT
GTGTGAATACATAATTACGTCAAAATGTAGCCTAGAAATGTAACAACCTAGTAATGTACT
GGGTGTCCCAGTAAAAATAACGGTAACTTTTATAGAAACACAAGAACAATTTCACCCTAA
ATATCTCGAAAACTTAATGTCATAATGTAGCTCAGAAAAAGGAAAAACGAAGTCCCAT
>10106-5433
ATGGCAATTATTTTGACAGTTATCACGTGTCAATTTATGTAAATGTTGTTCTAGCATCAC
GTGACAGCTGTCAAGTACGTCACAGTTGTCAAACTACGGTCATTCAGACCATAAAACTAG
CACAATCAAAGTCAAAAATTGTCTACTTGCAGTTGTAGAAACATTGTCATTTGTACAC
>10110-5429
GTGGAATATGAGGAAGGATTCGACCTGGAGGTGAGTAAGATATACAGGATGGACCTGGCA
ACATTGCATAACGTGAATCAGTGAAGAATTTCCAAAATATGACCACATTGAGTGTCTTTT
TTCTGTTGCAGTACCCTGACATTGTTGCCGGCTTGACTGAAATTGGACACGAATCGAAAT
ACACCCCAACTGCTGACGGATTTTCGGCTGTGGTGTCGGTCAGTGCTCAT
>10120-5423
ATGAAGTTCAAAAAAGCACTGCCTGCTTTGACAGTCCTTAACTTTGCTTCCATGAGAGCT
ACAGGGTGGAATTTTTTACCAAATTGTAGCCAAAAAAATTGTTTATTCAACCACCCTGTA
CAGTTTTACCAGAAAAACCTGAGGCGACAGCGCCACGCGGAGAAACGTTAAAGTAACAC
>10143-5412
GTGTAAAATTTCACACATATAATTAATGGTTAGTTACCTGATTTTCCAACACCTCCATCT
CCTAAAACTACAATCTTATACACTCGACTTCCAGTCCGAGACTTGGTCTGATTATTGACA
CTGCTCCCAGTGAGCCCCAATTTACTGTTGTCAATTGCCACATCAATATCAGTTTGATCT
TTGGCGGAACGATTAGACTCCTGTCGAGACAACTTTCCCTTTTTCTTGTAATTAGTCTCA
CCAGCCAT
>10175-5396
ATGAATTTAACATCTGCCAACTGTTCAAGACCTTTCAGGACTAAACAGGGTGTTTTACGA
GTTTTGTATAGAAGTATAAAAAAAAATCGTGTTGTTATAGGTTAGGTTTGGTCAGTAAAG
TAGTATGTTAATGTAGCAACATCCTCGGAAAGATCGAAAATACTTTAAAGAAAGTTTTTT
GAAAGTAAACCAAAAACAC
>10192-5386
ATGTAAACAACCCTTAGAACGACCATTATAAACCACCCCCTACCACTTTTAGGAATATTG
TAGGTGTTGGGAGGAGGGTTGCAATTTAGGGTACTCAGGTACCCACAATTCATATACAGT
GACCTACTTTTCAGCGCCGACAATCTCGAAAATTTTCCAGAACAATACTACAGATAACAT
>10193-5386
GTGTTTTAGTTTGACTGAAGACGATTATGAAAATATAACTTCCACGTTTAATAACATTGA
CAACTCCCACCTTTTTGACGAATTTACCAACGAGGATACATTAGTCTTTAAATGGCCGCG
TGATAGTCTTAGAATGTGGACAGTTTCACCTGGAAGTAAATTGGATCTTTTGAAAGAACT
GCAT
>10198-5382
ATGTCCTGCCACAAACTGGAGGTGTTTTTGGAATTTACGTAACTTACGTAGCGCGTTCAA
AAAACACGTCTCCATTTCGTATGAGTTTGGGTTAGAAATTGAAAAGAGACAAACATTTCC
AATACACCTACTAATCACGTCTAGAGAATGCACTCACTACCGAGTTTAATCCAAAAGTTA
AGTCCCAACAATTCTCTAAGCATTTTGAGAGGAACCCCTCGTAGCATTTTCAGAACTGGC
TCAC
>10200-5381
ATGAGTTTGATGCCCATTTTCAAGACTGGAAATTTGAAATATTAGTCCGAAAACCATAAG
AATTGTTGAAAGGCACATTTTAAGCCTTCAACACAATTTTCTTGGGTTGTGAAGTCAAAT
ATCAAAACTAAACCATTGAAATTAGCTTGAGAACCATGAAAACTGACTGGAAAAACACAT
TTTAAGACTTCAAATACAT
>10202-5379
GTGTTCTCCAGCTTTGTGATCTGTGAACAGTTTTCTTTTTACCTCAAATTTGAATGTTTC
GTGTTGTTGATTCCGGAATTTTTGTTCGACCGCATTTTCTTTGTTTTTCCCTTTTTCGCC
GCAAGGATAAATTCAAACGAAAGGGGTTGGTTGGCGTTAATTCCAGCACAGCGGCGTGCT
CTCATATAAATAACCCTTCAGAATCTGCTTCTGGTTTGTGACGTTTCAAGAAGCAGCAAA
CATAAATCAC
>10203-5379
ATGAATCATTGTTTACTTTTAGAGTAAATAGAGCTAAAAAGTTAAAATTCATTGAAGAAC
TTTAGAACAGCAACAAATTTACTGCTCACCCAGTAGGTTATCAAAACCCATCAATTCACT
AATTTTTCCAGATTGACGAGTTATACACTGAAATCCTTTACGTAATTCTACATAATGTTG
GATGCGACGTCACCAT
>10214-5372
ATGTAGTGATCAATGCTTGACTAGCACAACATTCTCAGGACACTTAAATATCTACATGTA
CTTTAAATAAACTGTTCTCTAGTACTACCACAAGTTTTCTGCAAAATTTGGGGCTTAACC
ACATAACTTATTTTAATAGAAAGTGAGAGATAACCTGAAGCTGTCAAGACGTTCAT
>10229-5365
ATGATTGGAATAATACTAATGGCAATACGTCTTTAAACACATATCTTCCAAAAAAAATGT
CGATAAGAATCTCCACACGCTTTAAATTTTACACCAAATGTACTATAGAAGTAGCGCTAG
TTTTCTATTCTGACTTAGAACTAAAAATTGATACTCTTGAGAGCTTTAGAATCTCACCTG
GTGTAATTTAAACTCACTTACTGTTGACCGCTATTGACCTTAGGCCTTCAC
>10230-5365
ATGTTGACCAGTGTCAATTACATACTTCAAAAAATTACATCTACTGTGTCAGTAGTGTCA
GTGACACAATGTTCAGTCCACTAAAAATCTGTTGTAAATGTCTAATAATCAAAAAGAAAC
CCAGAATGAACGTGCCTCCGCCAAAGTGGAATTCCTTGCCGGTCTCGGATCAGCGTTTTT
AACCATCACCATCACTTATCCAGTTACTAAACTGATATACCGGCAAATTTTGGAGCAC
>10231-5364
ATGCACGATAAGTTTGACAATAACAATGACAAGTTTGACAGTTGTTTTCCCTCATCTGGA
ACGCTCAAGCCGGCAACCGCGCATTATCAATGAAAACCTTGGGAACTAATCTAAGACGTG
CGCGAATTTCGATGTGACGTCACCGTTTATTGCGTCACTGCCACTTCGGCTGGGATATTA
CAAAGTGTGCAGTTTTAACTGTACCTTGTCCCTTGACCAATCAC
>10253-5355
ATGCTCGCTTCTGCAGGAGAAACACAGAATTGAAGCGGCTTCGAGAACAAACCCCCCAGA
AAGCTATGGCGTAGCGGAGATGGCAGTCAATTAGTGCATAGTATGCACTCCTAGCTACAT
GGTAATCCAGATTGCCAGAGATTACCCTCAATGCATGGCAACCCGACGCCAGTCTAGAGC
ACAAACCAT
>10265-5353
ATGTTCATCTCATGTTTTTTGGTGAGTTTGAGTAGTTCTTTTAATCCCTCATAAAATGTT
TCAATCTCTGTTCCGTTGACTCTGCGGTAGGGGCATACGTTTGGATAACATTCAGGTTAA
CGGGTTTGGCGCTGAATTTTAAGAAAGCTAATCTGTCGGAGTGTAAGAAGAAGTGTATAG
TACTAGCGGATAATTTATCTGCATTAAATATTCCCACTCCAT
>10284-5346
ATGCACCGACCAGGCATAGAATTCTATGAATTTTATCCTCGAGAGGTCGATACCAAAGTC
CGAATAGGCAAGCATTACACTTTTAAACCTAATGAATGCTTGTGGGGCTTGCCCAATACG
GCTTTTTATTTCTTCTAGTCCAACGTCCAGTCTTCGTATTTGAATCTATTCACTCTTTCA
ATGGGCCCTCAC
>10293-5342
GTGCATCGCAGACAGTTTTCGGCTTGTAACTTCTAAATGCTCATTTAGGGCAAAAAATGC
TTTGAAGCAATCTTGTAGATCGTGAAATTCCCTACAACTCTCTAATTCACACTTTTGCTG
TAATTTTTCAAATAACGGAGCTACGCTCTATTAAACCTGAACTTTGGAGGTAATGAAGCA
T
>10298-5341
GTGATATTCTAGTCACAAGTCGCAAACGTTGCTAATAAACCTGAATACGTTAAGATAAAC
GAAACAGTTTTCATAACTGGAATATTAACGGCGATGCAAAGATTAAAACTGAACTAAAAC
GTGTTAATAACTCGTAACAACGCCCAATTCCTGAGATACGTCATGAACAGCGCCTGTAGG
TCCTCTCTTTTGATAAACTGCAAAATTATACCTCTTTGTTCTTTGTAGGCATTATAATAA
TCATTTCTTGGCTACATATATTTCCAC
>10300-5340
GTGCAATTCTTGCCAGCGGCAAACTTTTCTCCTAATTGGTAGGGATCGCCTTTGAGCTGC
AGCTACCTTTTCAAACAAATCAAATTGGCTAATCTCATTAATATTATTGACACAATTTCG
ATTTTCCTCTCGAGTAGTAACTTCCGGAAAAGAGGGGGGCAATAAACGTTCATTATTGAC
TTCAATGATATCAAAAGTTTCGCTAGCAGGATTTCTACTCAAAAAATCAGCAAGTTCATT
ATTTTTTCCAT
>10301-5340
GTGAAAGTCGTTGCTTAATCGATAATGTTATGCGACGCCTCCGGGGAAAAAATGCTAATG
TTTCGTTGTTGAATAACAATAATAATTACCATATACAAGGCGTTTTTAAAAAAATTGGTT
TATTATTAAAACTGTCACGATCGAGAAAAGTTACTTCAGGTAAATAGAGAAAACCATATC
TCCGAAACATCAACGAGCGGATAGGCGAGCAACGTCAATTTTAAAAGTTTTTAGCATTTC
AC
>10302-5339
ATGCATTTCGTCATCGTGTTTGCCTGTAAAATTAATGGTTTTGTGTCTTTGAGGAATTAA
AATGTTTTTAAAGAGCAAACGGTTCATTCATGGACTTGTCTTGCGAAACGCACACCATTG
ACGGAGGGCATCCAACGTGACGTCACGCGTGGGCGCCCTTCAAAGCGTTCGCCCATGCAC
CGCTAGGCAGCACCAAGACGCCTCCGTTTAAAGGCCGCGCCAC
>10309-5338
ATGTTGCCGTAATAGTCGTTGTAGGTTCCATTCTGACTAGTACCTACAAAAATAAAGATT
TGTATTAATCTTGATAAATTTCTATTTTATTTACTACTAAATCAAAAGCTTTTTAGGTTG
GACAGAGCAAAATAATTAATTGTAAGGCCGGGCTTGATGCCACTTAATTTCTTTACCCCC
AATAAATCTGATTTTACGCTGAAAGGGCCTATTAATTGCCCCAATTTAGAAGGGCAC
>10319-5334
ATGGTTTGAAAGTTTTTTGTATCTTCAGTTTTTTTTTGTGTGTGACTTTATGGAATTTTT
TGTAGCAGAAATTTACAAGTGCGAATGCGGCAAAGCGTACAGCAAAGAACGCTCCTTGTA
CCTGCACAAACATTTGGATTGCGGCAAAAAACTGTTGAGGTGCACCAATGACGACTGCGA
CGCCACCTTTAAGCGAAAACACTCACTAAAAAATCACCTGATCGCTGTTCATCAGATTGA
CGTCAC
>10325-5332
ATGAAGAAGATACGGTCGAACACAGTATCTTTTATTGCCCGCGATGGCTCACCAAAAAGA
TACTACTAGAAACCACCCTGGGAACGGAAATAAATGCTGAAAATATGGTATATTTGATGA
CATCCAAAGAGAGCAACTGGTCGGCTTGCGAAGAATATCTGGTACATATTATGAAAACCA
AGGAAAAAGAAGGACGAGACGGAGCGAACAACTAAAAGGGACAATACATTCGAAAAAAGG
CGACTCCCTCGCGGCGACGTTAAGCAC
>10331-5329
ATGGGTATCACTCAACAATCACCCTCAACACTCCAGCAGTGTCGATCAGCGGTCGTCAAA
AACACTCCGAACACCATCGGCTCTACTTCGAGTACAAGGGAATACCTTACGCGCGACCAC
CTTTAGGAGATTTGCGATTCAAAGTAAGGCACTTTACTGCATTTTCTCGTTAAGCACACC
ATCATCTGACAGGAGCCCCAAGACATCCAGTCCAGCGACGAGTTCCGGCAACTAGATGAG
ACAC
>10347-5322
ATGAGTTTGACGCCCATTTTCAAGACTGGAAATTTGAAATATTAGTCTGAAAACCATACA
AATAGTTGAAAATCGCATTTTAAGCCTTCAACACAATTTTCATGGGTTTGAAGTCAATTA
TCAAGTTTAGACCATTTAAATTAGTCTGAGAACCATGAAAACTGACTGGAAAAACACATT
TTAAGCCTTCAAATACAT
>10357-5313
GTGGGGGCGTTATTGCCTGGGGCCGCCCCTGTAAAACCTAAAATTTTGGTGGATAAGACC
AGTCTTGATGAAACGGACGAAACCCCTAAGCCGGTAGTTATGCGGCCTTCCAGGGCTGGA
CCTGCCGTCAGACCAAAAAGTGAAATTAACATTTCTAGTGAAAGTTTTGTTGGTGTGGGC
GACACTGAGGTTCTACAAAGCGTCAC
>10358-5313
ATGCTTATCCTCCTCACAGAAAAATACGTCCTATATCAAACCAACATTTAATATAATCAC
TATTGAATACACTTTGCAAAACTGACGCAATTTGCACGTAATAACCTTATGGGCGCTAAA
ATATTGAAGGTCAGGAACGCTGGTAGAATACAAAACCAAAGGCGTCAGCAAATTTGGTTT
GAACGCAT
>10363-5311
GTGTACCAAAAGTAAAATATGGCCCATCGGGAGAATGATACCTGCCCGAATATATAAAAT
CCACTGCCACTGATGTTTTATTGTTAGGGGGGGTTAATGGTGATGCGTCCAACTTTCATC
TAGAGACCAACAAATTCTGTCTGTTACATAGCAAATTTATGACTCAATTTGATGTTCAAA
AGTCCGCCGTATATTGGTCAGTCAATTACTGAGTTTTTTAAATGGATCTGAAACGTACGA
AGACTTGTTCAAATTACGTTCTCCAT
>10365-5311
ATGCCCTAATTAACGCTTCAAGGAACGTCCAGCCCTTATCATCTGACAAATATAGTCTTA
AATGGGTCTTTCGAGCTTGAAAATTATATTGATTCGATTTTCCACTTTCTCTTTTTTGCT
TCCGGTTCGTTTTAGTCCCTTTAAAAGGACATTTCAAATTTTATTACATTCCATTAAAGG
CAAAACGGCATTCAAGATATTGAATCCAC
>10367-5309
ATGACCCATTTAACCAGAGTTTAATCTTCAGTATATACGTGATAACTAATAATTGCCTCT
TGTTACAGCCTGTCAGTGTATCAGACTCGAGCAGATACTCCACGCCACTGGGCTGGGCGG
AACAACACGGCGCCGCCACTGCTCACACCCTCACGGGCGGCGTTGAGTGCACGATATGTT
ACGAAAACCCAATTGACGCTGTGTTGTATATGTGCGGACACAT
>10368-5309
GTGGATTATTTAAGTTTGGCAACGGGGGGCACCGAACTGCAGGTGTTGGAGACGTTACCA
TTTGACAGGGTGACTGTTGCGGTAATTGGAGTGCATTTGCAGGAAAACGATCCTGATTTA
GGGATAATTAAAAAATTTTTGGCCTCTAAAAAGTATCAGTTTATGGACAAGTTCAATAGC
ACGTACAT
>10382-5304
ATGTTATTCCTGACAACTTTTGATGCTACAGAAAGAACTTCCAAATGAAACAAATATATC
AGTGTTAATTTTGTTCCAATCCAATAATTTCTGATCTAGCATTACTCAGTATTTTCCAAA
TCAATATATGGCGGCTGAATTAAAGCTCATAAATAAAGATTTTTGTTGGGCGACACGTGA
TAAATTCAACTTTAGTCGCCAT
>10392-5299
ATGTTCAATTTCTTTCATAATCAAATCAGCTGAAGAAGATACTGCACTCTTTGGATCTGC
ACCTTTCTTACCCTTTTTCTTTTTCTTAACTACTTGCAAATCTTCGATCACAGTTTCTTT
GGACTCCATAACACTATCAGAAAATGTACTAATTTCAGCAGGAGAAGATACAGATACCGA
AGGTTGTTGTTTTGACTTCTTCTCTTTTTTGTTTTTCTTCTTAGGTTCCACAGTCTTTTC
AGAAGACAC
>10393-5298
GTGTTTTAACTTTAAATAATATCAGAGTTGATGGTCGTGTGGTGGAACCCAAACGGGCAG
TACCCCGCCAAGACATTGGCCGACCCGAATCGGGCGCCACTGTTAAAAAACTCTTTGTGG
GTGGACTGAAAGAGGAAATTGAAGAAGAAGATCTGAAAGACTACTTCAAACAGTTTGGAA
ATATTTTATCTTGCAC
>10405-5294
ATGGCTTCGTTAATCGTTCGGACAATCCACATGTGATTGTTGAAAAACAAATGCATTCAC
AACGTGTCACTGTTTGGTGTGGATTTTAGGCTAAAGGCATCATTTGGACCATACTTTTTT
TGAAAATGAGGCTGGTCAATCAGTAAGTAGTAACTGGTGCTCGATATCGCGACATGATAA
CACAGTTTTTTGTGCCGAAATTGGATGATATTGATGTCAC
>10419-5290
ATGAACAGCAAGCTTGGCTCCGAATAAATTTACTCCCGTCCCCGCAGCAGGGCCCCACTC
CTCAGTTGTTCCAGGGCTCCCTTTTATAGACCTTCATGTTAGGTAGCCTCTTATACAGCT
GCCTGTACGCCTCGTGTATGTGGACAGGCAGCAGCGGGCCGTCCTGCCCGGCTGCTGCCT
GCGCCTTCTTCGCCTCCCTCACCATCTCCCCCATAAACACCTTGCTCAGCCCACACAC
>10420-5290
ATGTGTGGCTTGTACCAAAAGCAGAAGTGCTTGCTTTGGAATCATTTTCAAATTGTTGCA
AAACTTGGTCCTCAAAGTCAACATTTCGGACAGTAGGATTAGCGCCCGAATTATTTTGTC
TATTTGGAGTTCACCAGTATCTTGAATATGCTGATCCAGAAATGCTGCATGTCAGGGAAT
ATGACGCTGAAGACGCTGCTCCGCATAAATTCGCCGTGCTTCCTTAACACTACCAT
>10427-5286
ATGTTAACAAGCAGAATTGTCGCTACTGGGCTCAACAAAATCCTGCTGTTCTTCATCAAC
GTCCTCTGCACAGCCCTAAGGTTACTTACTGTATGGTGTATTTTGAAGATGATCAGAGAA
ACACAGTGACAGTAACTCCTAAGCGTTTTGTTACCATGCTTGAGACATTTCTGGCTGCAA
AAATTCCTGGCAT
>10444-5280
ATGCTCTTGCTTGTGTTTATGCTCGTGATGACTGTTGTGATCGTGATGATGCTCGTTCAC
GTGATGGTGTTTATGGTCTTGATGATGTTTGTGATCGTGATGGGCTTCGCCTTGGTGTTT
ATGGCTATGTTCGTGTTGATGTTCTTCCTTATGCTTATGCATGTGTTCCTGCTTATGTTG
GTGTTTATGCAAATGTTTGTGCTGGTGGTAGTGAACTTCTGCGTGCGCTTCCTCTTCAT
>10448-5278
ATGAAGTATCACATGTTAAGATTCGGACCTGCAGTTTGGAGGAAATATGATAAATCCGTT
CTTTACGAAGAGGGCCTTGTAAATAATGGTACATGACGTTGTTTTGACAGACAAATTATT
GACACTCCCACTGGATGTCACTTAACGTCACCTACATTTACTAATTCGGTGTAATATTAT
TATTAAAATACCCTTTTCAAGTGAAGAAAAACGAGATATGCTAGAAATGTATTACGCATC
TCAT
>10456-5275
ATGCAACTTTTAAATATCAAATTATTAATTTTTAGGCGATATTGTAAGAAGACTAGGTCC
AGAACGAACTTTGGCTTTACCCAAAGAGTTAAGGGATCGACTCTTGTTATCAGCAGCAAA
TTCTTTGGCAGACGGAAACCTGGACACAAGATCGCAAGGCAAATCCTTATTCAAGTGCCT
AATTGGTCAACCTCAATTTCACAAACAC
>10468-5270
ATGTTTCGCGATAGCAAGCAAATTAAACCCAACAAATCACTTTTAATTAAAAACAATGTG
CTCCCCCAATTGCTCTAGGAAATAAGTGGTGACTTACCTATTTCAGCCGTTGAACAAACA
CAACAAAGACCACCTTTCCTTAGAAAAACATCGGAAACAAAACACAAAAACTAAAATAAC
ATCGCGGACTGCATGACTTTCGAGGTCCAGACACTGCAATTTCCCGGGGGATAGTTTGGG
AGGTGTCTCTGCCCGGACAC
>10478-5265
ATGAGCGCCACCTGGAAAAAGTTGCATTAAAAATATTCAAATTAATTGATTAGGATGTAA
TTAAAAGCGTCATGTGTCCGGAAAATTAGTAAGTAATTAGGCTTAAAAAGTGAACTGACA
GGAACGATCACTTAATTGGCAATTATTATGCAGTATTTCTTTAATGTAATTCGAAACTTT
AAAATGTCATAATATTCCCACCATTGGTAGTCCAC
>10482-5263
ATGTAATACTACTACTACAAATCAATAATGTTATGGAAAAGTGCACCTTGAATTACCAAC
AACTGAATGAAAATAACTAATACAGGTCCAATAACAAGTGACTGGCCTTACGTAATAAAG
GCGCCTTCTACTATGCTATTTTAGAACTGAAAGTCAGATAATACTATCATATGTTCCAAT
TCACTAGTACATTTTGCATGGACCTTTTAAAGGTCAAGACATTGATCAT
>10484-5262
GTGTTTCATCGATTTGACCAAAGCGTTCGATAGAGCCCGCCTTCCTGACATAATTAAAAC
ATTGAAAGATAAAAAAGTACCAGATAATATAGTGAGAATTATACGAAAACTAAACATCGA
CAATACAACTAAAGTAAAAGTAGACAATGATCTAACACAAGATATACCAACCCCAGGAGG
CATCAGACAAGGAGATAGTCTCAGTCCATTCCTATTCAATCTCCTGATGGATAGCATCAT
AGAACAAGTATCAGCCAT
>10489-5261
ATGTTAAAGCGTTTCAGGGTTTAACTGAACTAGAAAGACTCAAATTAAACCACAACGAAA
TTGCCACTATCACCTTTGGAACATTTGATTATTTACCTGCTCTCAGGCAGCTGTAAGTAA
TATTACTGGTTCGGCAGTTTAAAAAACCCTTAATTTAACCTATTTTAGAGACATATCATA
CAATCCAC
>10510-5256
ATGTCATCATAGTTTTTTCCCTTTATGTCACTTTCAATTTTTTATAAGTTGAATTTTTGC
AGTCATTCCAGTAACTTACTAGAAGCTATAGAGTATGATTACAATACCGTGCACAGTATT
AACTCTTATGAAACCGAGTTTTGTCCAACACTAAGAGGAGGTATGAAAAACTGGAACATG
ACTGTACAGTACTGGTTGGCCACATGCGTTTACAAAAGGTTCCCAAACAAAAAGTTCCGA
ACGGTTGCTACCAT
>10516-5254
ATGTTTATAATGTCAAATTAGTACTGGATTAAGAGAGGTGATTTTAACAAAGTTTACCTC
CTCCAAAACCGCCTCCGCCACCACCACCTCCTCCGTGGTGATCATCGTGACCTCCACCTA
TAATAAACACACCAAAACTGCTGTAGTTACACTTTTAAGTTGTAAATACTGACCGCCGAA
ACCGCCTCCACCTCCGTAGCCTCCGCCACCAC
>10517-5254
ATGCAACATTGGTTGATTGAGTGAAAAGTTGGGCAGCTAGAAAGCTTCAAACTTGACCAA
AGTTTTGGTCTAATTTTCATGCACTGTTTCGTTGAAACTTGATAAAACTGTCTTATTTGC
CTTACAAGGTATAGGTTATTTATGTCGATGCATAACCAATGAAATAGGCTTTCCAT
>10523-5252
GTGTTTTTATTTCAAAATTAATGTTACCTAGTACATTTTGGGAATTAGTCAGGAGAAAAG
TGGCAATAAACACAAACTAGACGTGGTTAAAGGCGAAAACTAAGAACGGTGATAAAAGAT
TGCGGTGAAAAGTGACAAATAACCGTTTGAGCTTATATGAAAAGTCATATGAAACTATCC
AAATTGCAT
>10526-5250
GTGGGCTACATTTACAAACAACCGAATTAAAGATTTTGAAGACACTTTGGCGCGACATTG
TGGGCAAGTTTTTGAACTAGAATGAAGTTTATAAAGAAATTTAAATTATCACAAAAGGTT
CTGTGAACGTGATACTTACTTTTCTAGCCAATGCAATAAACAAGTGTAGTGAAATAGATG
GCCACATGGGGTAGAATACAAGTCAGAACTTGGGGTAAATAAATCACTACATATTACACA
AGTGATATGCAT
>10535-5247
GTGATTTACCCGCATACTGCACAAGGGAACTTATCATTAATTTACATCTTTCTATAGTCA
CAATCTATTAATTTGCTAACGTTATAAAACTTGTCATTTAAAATCTTATTAGTTGTTACT
AGAAAAATCACTTTCACACTAACTTGCTTGTCAAGGCAAAAAAGCAGCTTTTTCTTGATC
AATCACAAACTACCAACAC
>10549-5238
ATGAACAAACGTTTAAAGGTCAAGTCAGTTTTTTGAGATCACAGACATTTTCTTTGCTCT
ACCGTGAAAAATTCGTTGTTTCACCTTCCATGGAGTGTAAAAAGTAATTAATTGTTTTTA
AAGTATTATTATCAACTTGGAACCTGATTAATTGTAGTCAATCTGTTTCAGTTACGATAT
TTTTTTCGCCAGGAAGGAAGAATCCCATTCTGGTTATGCAC
>10580-5229
GTGTCCATACTATTTTGTATGTTGTTAAACCAGGTTTTGGAAAGAGATAGCGAGTGTTTA
GACTATTATTTAGTATTTTTGTTAGAAGTTATCAGGGCTGAGGGGGTTTATTTCCAATAA
AGTAGGCACAGTTAGCAAACGGTCTGTTTTTGTTTAAAGATGGGTAAAAAAACTAAGACA
GACGTACCTAGTCCGTCCAC
>10588-5226
GTGTCTCAATTCACAGGCCAACAAAAGTTTCCTGTTCCTGCTGGCCACCGTCTACTACTT
CCATCTAAATAACAGAGGATTGTGTTGCATTTGGCGTCTCACAACTTTAAAGTTCCTGTC
TTTTATTTAGACTCCCAATATGCGCCCCACGACTGATTTTACCTTTTTTTTGTGAAACCA
TATGGGTACTCATGGCAGTCAACGTGTTAAGCACCAAACAAAATGTTCAACAATCAC
>10610-5219
ATGGAGAACTAGAGGCGGCGCTAAAACACCTAAAAAACCGCAAAACTCCGGGAGAGAACC
AGATCATCAGTGAGATGTTGAAGACCGGAGGAGAGACACTCAGGAAAGCACTCCTCACCT
TACTAAATAAATGTCGAGAAGAAGAAAAAATCCCGGACTTTTGGAAGAACGCAAATGTCC
TATCCCTATTCTATTATTCAAACAAGGCGACTGCACAAATTTGGAGAATTTCAGGCCCAT
>10612-5218
ATGATATAGGTCCTAATTTAGGGACATTTGACTAGTTAATTAACTTTGAAAGTAATTTTA
ATTTTTAAGTCCTGAAATGTCGTAAGTCCAGAGTACACAGAAGTATTAACTGATCGATTG
CTACAACGTTTTTTTTAAACTGGATTTCTAAACACTATTTCTCTTATTGTTCGCAGGATT
TATAAACTGCAACAATGGTGCCTTTTACGCAT
>10616-5217
ATGCAGCCAAAGTTTCATGGAAGCAAGAACATTAAGTAATGTCCAATCATAGGCAAAATC
ATCTATTCTGTAAGTTTTCTTGAATTCCACAGCTTGTTCCAAACCTTTGTGATTGGTTAA
GTTAAGCTTGAACAATTCAGCCAGTTGTCCTATCACTGATTCAGAGCTAAACTGGTGTTC
AGTTTGGAATTTTAGGAATGTCAAATGATCTTGCACATCCACACAATTTTCAC
>10618-5217
GTGGAAAGTACTCACTTTGACGTATGGTCTGTAACTGCATGTCCGAACAGTAAACATCTT
TATTTTCCCTTGTTGTCACTTCTGATTTACAATCGGGTGAGTACATTCGTTTGTGTATAC
CGCCATGCGGTGCAATATTACACCCGAAGTGAAATATTACTCCGGGTGCATTCCTTAGAT
GGTGAGAACCAGATAACTCGACCAGTGGTCACGTGGGTTATATGCTTTATGCCCTTTTCA
ATGTGAAAGTTTGGGTCAC
>10630-5213
ATGTGGAGACTAAGCAAAATAGAAGTGGAAAAAGTAGTAAGGAATCTAAAGTTTATTCTC
AGTGAAATACTTTGTACATCGTTTATAATCCTTGTACGCTTAACAAAAACAACTTCTATA
GACCGTTGCAGTGCCCAAAAGCAGATTGCAACAAATACATTTCGGTTTGTACACTCGAAT
CCCACTTCAAACACGAACACAAAGAAACACCTATCGTCACGACCCAC
>10638-5210
ATGTTTCCTTATCTTGATATGTGAACACGAGCGGCAGGATTTTCCACCAATGGTACACGT
CCTTTACTGCCATTAGCCTAATAGTAAAAACCCCAGCAGAAGGTTTTTTAAATTAAAAAC
AACATCTACTGTAGTAGACAACGTCTTTGACAAACATTAAACTCTTACTGCCATTCAGAG
TGGCTTATAAAAGTTGGTGCAATAGGGCTTCGTCAT
>10642-5208
ATGATGGATCAAGCAGGTGGATTAACTGGTACTATTAAGCTCACAGGAGACAACTGGACG
ACCTGGAAATTTCAAACCCAGATAATTTTGAAATCAAAAGGGCTGTTTGAAATAGTTACA
GGGGCAATCCCAAAACCTGAAGAGGGTAGGAGCGAGTGGAAAAAGAGGGACGCTAAAGCC
CAAGAAATTATAGTTACCCGTATAGAAGAAAAACCATTGACACACATATTGGCTTGTGAT
ACCTCAGCAC
>10653-5204
GTGACATGCCTTTTCTTCATTTCCTTAAGTTTCCTCCCGAACACAAAGCCCAGACTAGCT
CATAAATATTTCCCTACCTGACACTATATGCGTAATAGTTTTCTATTTTTACTAGTCTGA
ACCAAATTAGCGCAGCAGGAGATCTGGATTGCAGGGGTGAATTTCGACGCCAAAAGCTTG
ATAAGACTGTAACAAATATAAGGCCAGTAGTGGAGTTTAGTGACTTTGGTCAC
>10661-5202
ATGCGCTGTACTCCCTTAAAAAAATTATAATAAATCTTAAAAGTTACGAAATAGATGGTG
CTTGTAGTACCAAAATGTCCTCCAGCAGGTGCCGCATATTGTGGCATTGCCGATGTTCTG
TTCCCTGGCACGTAAACTGGAGATTGCTGGAGGTGCTGATGGAATCCTGTATTTGTATCG
TTGTAGCCAGCAGAATTGACCGCCGAATGAAACATGATTCGTCTAATCCAC
>10664-5202
GTGTACCGTGCCACCGGCGAAGACTTTCTTTCAGTGGCCGGCGGAAGCAGCTGCGAAGCG
CTGGCGTTCCTCAGCAGAGGGGCGGCGGTCATAGTGCGCATGCGCGGCTTGCCCTATGAC
TGTACCGCTCAACAAGTGGTAAGTTTTGTTGTTTCAGCTGGTGCAAAAATCACGCTAATT
TTCTTCCCAGCTCGACTTTTTCGCCTCGGGCGATAATCCATGCAC
>10667-5202
GTGAAACACAAAGAAGGATTTTGTGAGGAATGTGACAGTGGTTTTAAAACTATAAGGTTG
GTTCCATGAGGCTTTACTCTACTGTAAATCAAATTTGTGATGGTTATTTACAGAAAGTCT
CATGACTTGGAATCCAGCATCAAAAGTTCTGAACAAAAAATTGATGTTATTGATGAAGAA
CATGAGTTGTCTTGTGGAAAACCTGTTAATTTTACTTTTTATGACAC
>10671-5200
GTGTTTTCTTCTGAGGTGGACCCGTTGCCTGGTGTTCGAGAAAGTAACGGATAATGACAT
TATCAAGCAGGGAGGCAGAATATGTAGCAGCTGCTGAGTGTGTAAAAGTACTTTTATATT
TAAAAACTTTAATTGAACAATTAGTCAATGTTGATGTAACAATAACTTTAAATGTGGACA
ACCAAAGTGCTAAACTCTCATGAAAAATGGTCAATTCAATAAAAGAAGCAAGCACAT
>10684-5195
GTGGCCATTTGGGCCATGTGTTTCAATTTTAGCGTCGAAGTAACCGGAGGACAGTGGATT
TTCGGTTACTTTATGTGTGACGTTTGGAACTCTTTGGACGTATACTTTTCTACAGCCTCA
ATTTTACATTTGTGCTGTATAAGTGTTGACCGTTATTACGCAATAGTACAGCCACTGGAC
TATCCACTGATAATGACCAATGCAAGACTGTTTATGATGTTAACTATAGTGTGGTGCAGT
CCGGCTTTAATGTCATTTCTACCCAT
>10688-5194
GTGGTCCCAGTCCGAAACTGAATACCAGCATGTAGACAATCAGACAGGTGATTGGCAGCC
AAAATACCGGTTCCACGTCAAAACCCTGGCTTTTCAAACAAAAGTAAATGCCCAATACTG
TCATGGATAGGAAGCTGAAAATACAGGAGATTTGCAACAACATCTTTCTGCCCATCCGTT
CGACCAT
>10689-5193
ATGCTTTCAATGAGTTAATGGAGTTTGTTGCAATTTTTGAGTTTGTACAGAGCTCTGCTC
AAATTGCTTGTGGGTTGACTCAAAGTAGTTTGGTAAGCATCAAAACAATATAAATTTGTT
TCTAATACCTACAAATTTTAGGAAAACCTGACCATCGGTTCTTTTCTGTTTGTAATGTCG
TTTCTTATTAGCAT
>10690-5193
GTGTTAAGAAAACGCCTAATTGCTTATTTAATGGGTGGAGAATCAACCCCAATAGTCAAA
ACTGCACCATTTTCTTTCCCTGCAGTTTATACCGAACCGACCGCTACCACAGTAACTTTG
CCCCCGACTACCGTAGTAGTTAAAGTTACCGAGTCACTTACGACGACCGCCCCCATTTTT
ACAACGCCAT
>10694-5191
GTGCACCCGAAGTCTTTAATAAGTCGAGCTGAAGAAGCATCTCCAGATGGGCTCACGTTA
ATTAGGAAGAAATATACATGTCCAAGGATAGGTGTGCTAAAGGAGCACGCAAAAGTACAG
AATATGAAGAAATGAAGCTAAGCGATGAAGTTTGCCGCTTAGAGAATACAGTGCCAAAAG
AAGGCAC
>10704-5189
ATGTGCTTGAGATTTCAATCTCTTGAAAGACGATCCTTGTCAATCTACCGTTGTTGCTGC
GATTTTTTAACGTGTCGAGATGTTTTGCATAATGGTTTTGCTTTTTTTTTCTCGATCACT
CATTTTGGGAATAGCTTAAGAGTTCATTAAGGAGACTGGTAAATTAACGTTTCCATGTAA
GGCAACGCCATCTATCTGCTAAGTAGCTGCTAAAAGCGAATTTTAGGAAAATGCATTACA
ATTACAC
>10710-5186
GTGTATTTAAGACTTTTACCAGGATTGCCCGAATGTATTACTGGCCAAAACTCAGGGCTG
ATGTCATTGAATATATCAGGACTTGTGGTGATTGTGCTAGGAGCAAGATAGAACAAAAGG
CTCCGGCCGGGTTTATGGGGAAGCGACCCGAAATAACTGAACCATTTCAGGCTCTGAGTC
TCGATTATGTTGGACCTTTACCGCGGTCTAAGCAGGGACATTGTTACAT
>10728-5181
GTGTTAGACAAAAAGGGCTCACCTTTTTAGACTTGTCAATCCAAACGTCTTCGTTATCGG
GCCCTTTGTACATCAAACCAAACCACCAGGTTTCCTGTATTCCCAACGATTTGCACATTG
TTTGGAATATTTCCCTTGTGGAGGTTTTAGGGACGGCTTGAAGGTCCGATTCATGGTGAG
GAGTACGCACTATCAC
>10735-5175
ATGCCCAGGTGTGTCACTTTTCCGCCTGTTTACCTGAGAGAATTAAATACGTCTCTCCTT
TGGCGATTTTTTATTTCAATTGACAAAAAACTGCAATTATTCACTTTTATTTTCAACCAG
GTGTGTAATAACGTTATTTCTTATGTGTAAACCTGGTGGAAAGATTAAAATTACCTGCTT
TTACTTTCCAC
>10749-5172
ATGAATTAGATTATTACTGTTCCTTCAAACATGCATTTAGATAACACTACATACAGTGCT
TTTGTACCGGAGAAACTTGGCAACCATGCCAAAACAGATGCCGGGGACGAAGAAGCGGCT
GCGTCGTCGAGACCCGAGACGAAACGACAAAAACGTGTGTGTGCTTTTAGAAAGACAGCG
GTGTGAGCGGTCGCCTTTCTTTACGCTCTGCACAT
>10752-5171
ATGCTGTTTTTAGGTTATTTCAAATTTGACAGCTCATAATTCAGTCATTTTGACAGTTAC
GTCACTCTAGTTTTGACCAAACTGTACCCCATTTAACTGCCTTTTATCTGTCCTATAAAG
GTTATAGTGTCAACTGTCAAAATAACGTCAAAATTTGACAATAAATGTGACGTTGCAC
>10776-5163
ATGAGACACCAGTGGGGCATCTTGACAGCGAAACCTCAACAGATGAGGAGGTGTTCGTAG
ATATGACTCTCAAACACCCTCAAAAGCTGCAACTGAAGACACAAGAGCTGGTGCCGGCGC
CGGATTACAAAGTCCAGGCGTAGAAACCAGTCAGAGAAGAGACAGCAT
>10783-5159
ATGTTCTCTTGGTTGCTGTCCAGGTCGCTTAAAATAATTCCAATTCCGATACCTGGGTGA
TTGTAAATAAATCAGTTTTTGTTTTCATAGTAAAGTGGAGTTTATAGGACAATGGTTTGA
CAGTCTGTTAAGTGACATCTTGACCTCCAACCAACTACGTCACCAAACAT
>10807-5150
ATGACAGCTGGTAAATCAATATTTGTGCTTCATGAAGGTTCAGGACAGTCCCAGTTTTTG
GGCAAAAAAACAAAAATAACCAGTGAATTATGTAGTTTCGCTTTTAACAAGCGAAAATCG
TATAGTTTCGGTAAATCCTCTTTCATCCATGGTTCATTTGAATATTTGAGCACGGCAACC
AATACAAATTATCCCGAAACCACCGGCATCGGGCAAAAAAAGTGACGTTTGTTTCCAT
>10815-5145
ATGAAATTATAGATCTTAAGCTCACAAGTAATTATATTTTTTCACTCTAGAAAATGAAGT
CCTTCAAGCAGTGCTAATTTTTTGGGTAAGTGATATGGCTCCATCAATGTTTAATGTCAA
AATTTAATGTTAATTACTAATATAAAACCAAAACCAATAACATTTTTCTTTTGTGTCTTT
GTACCTACTTCTGTTCTGTTCTATTGTGTGGATGTGTGGTTGATGTGAACGTAGATCAAT
CAT
>10821-5143
ATGATGGCCGCCGTTCCAAGACTGGTTTGGGCCGCTACTAAACCATCGAAATCCATTAAA
ACATCCTCACATACCCTGTTAACAAACATTTGTCAATATACTAACAAGCTAAAACAAAAT
AAAAAAACTGACTTTTTAGGAATCAAAGGTGTAGAAGATCCTCCAGGAATAATGGCCAAC
AAGTTGTCCCAGCCCCCAGTAATACCAC
>10826-5139
ATGAAATATGAGGAGCTTTTAGTAAGTTTATAACAATAGTTAAAATAGGTTGGACCGGTT
TCGACCTATAAGGTCATCTTCAGCACCTGAAAATCTGACGAGAGAGACTCATTTTGTAAG
TATGGGGAAATCCTCCGGAAAAATGGGTTGAACAGTTTTATAATTCCCAGGCACTCATTC
GTCAAATCTCTGGCCGTCCAC
>10833-5136
ATGAACGGATTCGCTTCAAGCAAACGTGAACCGTAACGACATTTGTTTTTTTTTTCTCTA
ATCTCCTTTGGTCGGAGACATGAAAAGAAATCACTTAAACCGTAGACGGAGCCGAAAATA
CCAATCGTCGGTTGAAGACAGTTTGATGAAACGGTCACATAACAATTATTCTCCCAGAAA
GCGGATAACGAAATTACTGGGTAAAAATCCGAAGAGCGAAATCATTACATCAAATGACTC
GGAATACCTTGGCGCAC
>10834-5136
ATGCAATGGAACCAGTTAAAATTGAATGGGTACAGTGTTTAGCTTTACTTTATCGTTTTA
TTAAAACAGGCGAGATTATCGGATGTGTTAAAGGTGGAAGGTCGAAATATTCAGTGTTTT
GTATGTATAGGTCACGCAAATATAGTAATTTTGATAATACTGTTTTGGATAGCGTAGTTT
TGACGTAGATTTGTAGGAACAGTATGACGTTTAGGACAT
>10836-5136
ATGTGGTTGTCTTCCAGTTTAAAAAATATCTCACTATGTTGTCCCACTTGCACTTGTGGT
GTCCCATAGTCGTTTGTTCGCAGCCGATATGCCGCTTTCACGACCAAATGTAGCGCTGGT
AAATCCATGAGCATATCCTGTAATTGCAAGACAGGCCATTCTTTGTAGCCTGGCCAGTTT
TACTTTGACCTGTCCTTTGCAGGCTTTATGCCACCAAAGAAGGGAACCGTAGGTAACAAT
GAGAACTAACAC
>10844-5134
ATGGTTCTCTCGGAACCCAGACTGGCTCACTACCAAAATATCATTGCTCTTACAATGTTC
CTGAAGTTGATTTTTCACAGTAATTGCCAATACTTTCTCGTAAACCTCTACAGTGTTGAT
AGGTCTAAACTCATTATGTTTTTTGGTATTGTATACTTTAGGTACTGGAATTACTGTAGA
TACCTTCCAT
>10849-5133
ATGACATCAGCGACTCTGTTTTTTAAACCTTAAAATTGTGGGAAGTTATTCTCAAACGGT
TTTTGGCAGCTCAAAAACATCAAAATAGTATCAGTGGCTCCAAAAGTTTTCAAAGCAGTT
TTAAGTACTAAAACGCCACCATCAGCAGCTCAAACTGTCTTCTGAGCTTAGAAAATGCCC
ACATAGGTTCTAAAAAATATTTTTTGCTACTTAGAAACAC
>10858-5128
GTGTTTTTTAATGGTTTGGTAAATTGTTTCCACAGTAATATAGAGTTGCTTTCTCGTAGT
TTTACCAATTCCTGACCATCTAACTTCACTATGACCTATTCTTCTCCTGAATGGCTTCTT
TCATGTCCGTCTCCAGCCAGGGCTGACTGAAACCAGTTTATCCCCGCTATTTTTTGGATG
TCAGCGATTTGGAAGTGTCTTTTGGCCCAT
>10859-5128
ATGTATCAGCAAACACATTTCTCATATATTACGGCATATTTACTTGCACGATGTAGCAGG
CATTTTACATTACTCGAGCACGTCAAAAGTGCTTTGGAAAACTTCAGGGAGTTGAGGTAT
TAAACAGTTACTGTCACTGAATGAGGTATGTAATACCGAAAACTTTATTTGAGAAGCAAT
CTTGACAAAATTTTGAACAAAGCCGCTGACGTGAAATAAAACTGAGAAAGAGAATATCTT
ACAT
>10895-5115
ATGTTTTTCACATTTCTGCTCTTATCAAGAAGAGGAACCTTTTTCTAGTATTCATGAAAG
GTTGTTTTCTAAGATATTTACATAACAGGTAGGTGTAAAAAGTGGTCATTAATTGACACC
ACACCATACAGTTAAATTAATGTTTATCTTAAAAATTAGTTTTGACACGAATTTTCTAGT
AAGTTTCAAGTGTTTGGAAATACGGTTTCAGTGTTATTATTGCTGTTTTGCCTGAAAATG
CTTCAACGCAACAT
>10896-5115
ATGAGAAATATTATTTAGATGGCTTATTACAGTTTCGTTTCCTGTTAAGTATGGGTTTTT
CCACTTATACCTTAAAAAATTTGGTGCATTTAGTACTACTAGCACCCCCCTAAATCCCAC
ACTGTCTGCGCCTCTTAGTCCAGAACTACTGATATTTAAGATGCTGCAAAGTATATAGTT
TGTTATCTACAC
>10909-5110
ATGTTTTAATAAACTTTTATTACCGGTGGCGGCCGAAGTAATAGCACTAACATTGAATGG
AAGCTGGATTTTTTTAACATTATTTTCGTAATACTCAGCACTAGCCCATTTGCTTAATTC
CTCTTTGTAATCAACCGCTATGCGACAAAGTGTGTGCAACAGCTCTTCAGCTCTACTTAA
CGTGATCGCAT
>10911-5109
ATGCACATTTTTGGAATCCCTATTGAATTTCCTATCTGATAACCTAAAAAAACACTAAAA
AATCGGTACAGTCAAAGAGAAGAAGACTGTCAAAGTTTGAACTGTAAAAATGACGGTTTA
AGAGAGAGTCTGCGACAAAATCGCCTGTAAAACACACTTTCAATGACCGGATCACAT
>10914-5109
ATGTATGAAAGTCCTTACTTAACTGTACCAGAGTTAAACCATTTTACGCCTGCGTTCAAT
CTGCAACATGCTGGTACCAAACTGGCGCTATGTTAATGTTAATAATTGTTAAATAATAAT
GTATTCAGAAGGTGAAAGTGAGTTTGTTGCCGCTATTCATCCTTATCTCCACCATATACA
AAATCCTTACCACATGAGTAAATCCGAGCAATAAGAACAC
>10916-5109
GTGTTTATTTTATGTACCCTTCAACCTACAATCAATTTGGACCACCTTGTATAGGAGTTT
CGTACGTAATTAACGGCATCACCAGGTCTAAAAATTGTTTTTCAATTAAATGCGTCACAT
TGTTACATTGGTGGAGTATGGTGAAAAAATACAAAACTGGTGGTGTTTTAGCGCCCTCTA
CCAC
>10918-5108
GTGTTTCTGATCTGCAACTGTTTGAAAGCTTCTAGTGAATTTTTTTAAGGATCAGAAGAC
AGATTTGGAGCCACTTTCTGAGCTGCAAACAAGCTGGAAAACGAAAAGAGTCAACGTTGC
AAAATTGTGAGACAATACGAATTCTCTCGTAAAATGTAAACTGTAATTTTCCCAT
>10919-5108
GTGATCTTTTAACGCGATCGTATATGTCGTCGTGCCGCCTCCATGGCCGCCACCTCCTCC
ATAACCACCGCCAAATCCACCTGTAGGAATTCCGACATTATACGCCAAAAATCTAGTTGA
GTTATAAGATAGGGAAACTAACCTCCGCCGCCATAGCCGCCACCACCAC
>10925-5106
ATGCTTTTGTAGTTTTAGAACCTCTACTTTTGGACATAGTTATAAAAAAGGTCCTGCAAA
ATCCACTGCGATATTTAAGAAAGGCTTTACCTGTGAAATGCGTATTTCGGGCAGATTTCC
AATTTTTGGTTGCATGGGCTGAGGAGAAACGCCAGCAACTTTGACATTGCAAAGTGACAT
TCCTGATTGCTCGTTTGGGGGATAATATCCAAAATTGTTGACGTAACAAATATTGCAAAG
TTTGAGCAC
>10940-5101
ATGAAAACTGTCAAAATTTGCTCAATTTGAGCTATAATTTGCACAAGCCACAGCTTAGAA
CAGTTTTCTTACTTTATTCGAGCCAACCTGTAATTTCTACCTGTTTGACAATCATTTTGA
GAAATGTCACGTGACTGTCTAAACAAATAATGTTCTAATATAATGTGACAGCTGTCAC
>10957-5092
ATGAATACGACGATTCGCAAATATTTATAAAATTAGCATTCTCTCACGTACAAAGTTTGT
TGCCATTTTTGTCTAGCTCACTGATTTTAATGGTTTTCTCTTTATATTTACTGGCATCAG
TGAAATGTTCATCACACAAAAAAGGCAGTTTTTTCTTGACCAATCACAAACAAGAAACAT
>10976-5084
ATGTACCGCAGTTTTACCAAACAGAAAGGTCGTATTCTTAATTTCCAACATTTTAAACAA
AACACTTGTTGCGCAATTGTTTTTGGTAATATAGGAACTATTATACCGAAGTCGTTTATT
AGGAAGATTCTACAATGAAAATCTATTAACATTTTAAGTAACTTTCGAACGTTGTCGTAG
TTTTGACAGAAATTCAAATTTGTATGATAACAC
>10979-5082
ATGGATCAATATATGACAGTTGTGACAGCTTTTTAGTAATTCGACCATGCCCAAAATTAA
CCTAAAAGTCATTTTAACATTTTTAATTCGATATTTCCTGTAATAAAATCAATGAAGTTA
AACTTTTATAACAATTGGGTAGACTCTCCAGAACACCCGGTATATTCCGGTTCTTTTTTC
ACAGTCTAAGCCGTGCGTGGCGAATTAGAATTTAAATGCAGCCGCAACTCTTTACAAAAT
ACACGATGAGATCCAC
>10987-5075
ATGAATGGAGTTTTGAATTTGTTTTTATACAAGACTGTCTCTTTGACATTTAAACGTCAA
ATGTCAAAAATCTGCTCTGCAAAGCTCTAAAAACGAGTTAGAACAACAGTTTAAAGGAAC
TTAACTATTTCATAGTTTCATGGGTCAAATTCTGTCACTTTCTGAAGCGAGATGGTTTAT
TTGACAGTTGGTCTAGTTTGTCAT
>11007-5065
ATGACAAACTAGACCAACTGTCAAATAAACCATCTCGCTTCAGAAAGTGACAGAATTTGA
CCCATGAAACTATGAAATAGTTAAGTTCCTTTAAACTGTTGTTCAAACTCGCTTTTATAG
CTTTGTGGAGCAAACTTTTGACATTTGACGTTTAAATGTCAAAAAGACAGTCTTGTTTAA
AAACAAATTCAAAACTCCATTCAT
>11011-5063
GTGAAACCAACAAAGCACTTTGTAGTTTGACAGGCCATAACTTTGGTTGTGTGAAAGCTA
GAAAGTGGATTTTTTTACCAAAATGTAGCAAAAACAACGCTTTATTTGACCACTCTGTAC
CACTTGATCAGAAAAATTGTTATAAGCAGCGCGAAATGGAGAAAAGTCAAAATGACAC
>11014-5063
ATGTTTAAAAAAGGCAGTTCCTTAAAAAGGTTTACAAATGAGAGCAATGTTGGGGTTGGG
CTTTTTTTCAAAGATTGAAGTATTAGTTAGTCCATTTTCACTCAGTGGAGCTATACAAAT
AACTACAGGGGTAACAGTAACACACAGTCCTGTCCACAATAAATTTAATAGGTCTTCAAA
CCCTATTTAAAAAAAGCCCAACATGTTTTGAGTGCAGTAGCAGATCACAGGGACTAGAAG
AGCAT
>11021-5058
ATGTAACTTAGATAGGTCACGATGCTTGCTGCCTAGAAGCGACAGAGCAAAGATTCGTTT
TCTCAATCAACCTAAACAAAACTCTGTTTACGTTGATTTTGGTTAGGAATTTAGCACATG
AAGTGACAGTGTGTCATATTATTTATAATGTTAGGTTAGGAACTTGAAACACCAATAGAA
AACAAACAATGACAC
>11034-5052
ATGTCCAACCAGAACCGCAAAAGAAAATCAGCCACTAGGCTAGACACCGAGGAATCCGAT
TACCAACCCCGAGGTGGTAAAATGCGTATCAACCACGAGGAAGACGAGCCCAACTACATG
GCCCAACTGCTATTTGGCGATGAGGGCAAAGAACTTTTACCAGACAC
>11035-5051
ATGAACCGAGCTACTATTGGCCAGACATCACCGACGTCATAAACTTATGGGTCATAAAAA
TTCATTTCACGCATGTCAGTATGTCAGACGGCCATAACCTTGTTTTCGTTACCGCTCTAA
GGTAGCGAGCGTGCTACGTTTGTCTTTGTTTTACTCGTAGTACTAAAGTTAGAGAAAGCG
AGAGAGCGATAGTGAAGGGTGGTAAACGAATAAGGGTGTCGGCCAT
>11040-5050
ATGCATCCACTCACACGATCTTCATCCTAACTAACTTCCTGCCCTGAAGCAGTACTCCGG
TGGTTTTCCAGCCCCCTTACAGGCTTCCCCCCACTGAAGAGAGAACTAAAGGAAAGCATT
GGAGTTTGTGGAAAAGATTCAAACGCATGTTACCACGTTCTTGGCAGGCAT
>11047-5047
ATGGCTTTAATTGTTCAACCAGTTGGGTCTATTACTTGCTAAGTACACTAAATGTCTGGG
GCAATGAATTACTATAATAATCACTAATTAAAATTCCTGCCAAGTACTGCAAAGAAGCAC
CATACACTGTATATAAATTAGCTTTAGTACCAATATTCGGGTTGCAGGGTGCAACTGTCA
T
>11053-5045
ATGCCATATGTCAATGTAGCGATTTATAGAGAAGTTCAAGATTGATGACTTGTATTGTAA
TCTTCGTAGACTTGCTGACCTTTGTAGTCATTTTGTTCTCTAAAATCTAATTTCATATTT
CCTTGAAATTCGCAGCAGATGCTAAACTGGATATAGTTCTATTTTCTTCAGAACTATTCA
AACCACTTTAGCTGTGCACTTACAAGCTTCATTGCATTTTATCCCTTAAATTCACTTATT
TACAT
>11054-5045
ATGCTCTGTTTGATTTCAGACATAAACAAGGCTGGAACCTTGAGCATATATGAAATGAGT
CAAGACATTAACATTAATGATGTGATTGAATATTTATTCAGTAAAAGCAACAGGGAATTT
GTGATATTTGCATTATCAAAAGTTCCTTAGGCTTGGTTTTAAGAAAACTTCTGCAC
>11055-5044
GTGTCCATATTGTCAGCATTTAAGGTAATGCTGGCACAATATCCACTTTTAACTTGGGCG
TTTAAAAGGGTTTCAATGTTTTAAATCTGCACACTTAGGTAACAAGCGATAGGTGATTGT
AAACTAATAATAAGGAACCCATTATTTACAATAATCCAATTAAAAAATCCCCATACAAAA
TGTAGGACTCACAC
>11057-5044
ATGTTTGACAATGGAGTCGGAGTTGAAGTTATGGATAATCAAGGTAAGCTGATTAACTAC
TTGGTTTGAAAATCAATCATTTGTGATTTTAAAAGGATACATGACTGCCAGAGTATACTT
GCCATGGACATTTATTAATAAAACGGCTGGTTTGTTGGGTAATTGGAGTTTTAACAAAGA
AGACGACTTTACCCTACCGGACGGCAC
>11060-5043
ATGCTAAAAACCACTTTTTGCTTGTGCACACTATAATCGTAAATTTTTATGTCGCAATTG
TAAAAATACCATTCAGTCTTTATTAGTCGCTTTAATTATGGTATAAAAGAGACTTCTCAC
CTTCACACCGGTTTTGATTAGAATTGCGACCATTGAAAAAATTTCTCTCTTCTTATCTTG
GGCATTTTCTTTGAGGTAATGTTACGGTATGTCAC
>11069-5040
ATGTCCTAGCAGTTATAATCTTTTCATTTTATTTAAAGAACTGACTGTTCGAAAATCGAT
TTTTTTCTGATGGGAAACATATTGTCATGCATGTTTAAAAACAAGCTATAATACACATGC
GACTTGTCATAAATCTGAGATTTTTGATGAACAGAGCTAAATCTGTATACAAGCTTTGTA
AAACTCTTTTTAAGTCCAGTATAAAAAATCATCAT
>11076-5036
ATGATAGGAATAACTGTCACATCGGTTGAAAAATATAAGGCAACGCCTGTTCAAGTGCTT
CTGCGCCTCGATTTTGACAGAAGTTTACAATTTTGCGATCAGCAAAACTGATGAGGCTAG
ATTTAAGTGGTATTTTCCATTAACATAATTTCAATCATTACACAAAAGCAAACCCTCATG
GGCGGCGTACTAAACTTTCAGCTAAAATTTCGATTAAATCGATAGATCTGGACGCTAAGT
GTACACTGTTTGCCGATGCCAC
>11088-5032
GTGGCCAAATGGCTTATTTCCATTTTAACACAAAATACGTCCCTTCTGCTTATTCAAACA
GATTCAAAACGAATACCAAAGGAATGACAAATCTAACTCATCTTACAATGACAATTTCAA
TCCATCAAATAACAATTCGACAAGTAAATTTGCAATGAATTAGGGATGCATCTTATTCGA
CAATTAATCTTTGGAATACAC
>11095-5031
ATGCAGTTTTCAAGATATTTCAACAGAATTCTGCTTGAAATCGACCTACAGAAAGTAATT
TTGACTTTTCAAGCCTTGAAAACCACTTGGAAAGGTTACAAAGTTAGATTCAGGAGCATT
TGGCTTACAGACACTGATTTTGATCTCTGAGACTTTTGAAAAGCAACTGGAATTCGTATA
ATTTGCAT
>11104-5026
ATGTCTAAGTCTGGGGCGAACTCCACGTCATGAACCTGAATAATTTGTATTAGTTTATTA
TAATTTAACTTAATGGTTAATTAAACCTGAAGTAAGTCAACGTAATCCAGTTTGAGCCTA
TTCAGACTCTCGTCGATGCTCTTCAAAGTTCTGTCGCGCGAAAAATCAAACATTTTTTGT
GGGTCTTTTTCGTATCTTCCCAC
>11106-5025
GTGTGCCCGGTACGGGACTGTAGCGACAAAGTGACGTTTCTGCCGCCAGCATCGATGATT
CCCTGAGCCAAAATAGCACCGAATTTGGCCATAACGTCTTCGTGCTTGTTCGAGATCACT
TGGGCGTAGGTTTGACGGAAAAAGCTGACTTTGGGGCAAGTTTGCTCGGTTTGTTGGATC
AAAATCATGGCGGAAGCGATCAGGGCGCCCTGACGGACAAAATTGACCGGATCGAACAT
>11110-5024
ATGTCTAAAAGTCAGTTTAATAGTCAAGAAACTTGAAATGACATTATCAAGACTTTGGAC
AGTGTACAAACTTGTTTTCAGGCCTGATAAGTCAAAAACTTTGTGAAGTTAGTCTTAAAA
CTCGATTTTCAGGCTGAAAACAAACTTACAGAACTAGATTTTTAAGAAATTCTGGAATTT
TTAGCAC
>11131-5015
GTGTTTCTGAGCGGCCAAAACACTATTTGAAAATTTCTTGTGACACTCTCCAGGCTCAGA
AGACAGTTTGAGAGACACTGACATTTGCTTGGTGTTTCTGAGCTACTACAAGTGGTTTGA
GAATTTCTGATGTTCCCAGAAAGCCTCAGAAAACATATTAAGACCCTCAGGTGGCAT
>11134-5014
ATGTCTTATAATAACATCAAATTTTTACAATACCTTTTTGTCCTCCATAACTGTTGTATT
GATGTTTGAAGAAGGTGATTTAAGAATTTTTGTGATCTTGGACAAATTGCACCTTAGCTG
CGTTGTTCTGAAAATTAGTTTAAAAAAGTTAGTAAAAAAATAACACGATGCTATGACTTC
TTGCAACACCAT
>11136-5012
GTGCGATATAATTTGCATCAGATATGTATATTAATCGTTGCACTAAAGGTCTAGGTGCAC
GTGCCATTTAAAGTTTAAGGTTAAATTTTCCTTCGGGGCCGTGGTACGGCCCACCAGGTA
TACGTACACCTTCGCGATGTCTGGCTACCAGTGGCGTGGACAAACATCATCAAAATCACT
ATAATCTTGACATTGACTCGTTATTTATGGATCAC
>11137-5012
GTGTCGACGTCACCTTTTAACGTTTTTATGCTGTCGAACAGTTCTTGGAAATTTTTGCCC
GGTTTCCGAACCAAACGGTTCAAATTCCTCCGGACCTCAAAGTTTTGCGTCTCGATTTCT
TGTTTGTTCACTTCTTCTTTCACTTCCACCTGCAACATTAATTGGGTTCGGACGAATTGC
ATTATTTTCGTATTAAACCCAC
>11140-5012
ATGTAACTATGAAGCAAATAATAATTCACTTTACCTACGAGTGTAAATAGCTAATTACGC
ATAGTTTTCCGTTACGTAATGTCCCTCTTTACGCACAGTTGTTGTCAATACCATAAGAGC
TCAGATTTAGCCGGAATTTCCCTCATATCTAAAATCTCCCATATGAGGAGGGGTGTTATC
GAAAACTTACAGCGAATATTTCCCTCATGTGTTAAATGTCCCATATGAGCAGTGCATTTT
CAC
>11141-5012
ATGATTTATTGCTGTTTCGCTGACACTAAACTGGGGTTCAACGTAAAAAAAGTGGATAAA
TAATACTGTAATCGCATAACAACTAGACAGTAAGTTGGTTCCTAGTACAGTTACTTTTAA
AAATAGCTCTTAGTGGCCATCGTGTAACCGCTGACTGTTGCTTGATTTGGTACGCGATAC
CGTTCCAT
>11143-5011
ATGTTACGTTCTTTTGCTTCTAGATTAAAGTCGCTCCACGTTTCCGCTACTAGTAATTGC
AATTTTATCAGCAAAATACCACAACTAATCAACATGTAAGTACCTATTTTTCTGTTATAT
TGTGTTTTCTGCTTTATTTTCACTGCTTAATAGAAAAATAAGGTTTGAGTTTGAGTATCG
ATTTAAGAGACAGTGTGCTTGAATCTTGTCCTCCATTTTGTTCTCACAAAACACAACAT
>11145-5010
ATGTTAATATGCGTTTTGTCATATCTGGGCTTACTTTTTATCGTTAAGAGACTGTGCCGA
AGAGAGAACTACCTAATCTCTCGACAGAAATCAAACACTTTCCACCTGAGTATGTAATAT
ACTATTAATGCAACGATATTTATTTTAATCTTTTTGGCAAACCAGGTTTTTATTTTTGGC
ACTGTATCGTATCCAAATCTGTTCAT
>11156-5005
ATGGTTGGTCGTCCTTGGCCGGCGTCAGTTGTTTGGCACGTGACACTGCTATTTATTGCT
GTTGAGCGGCCGACGGCCTGGTTTGCGCGCCGGCCGCGCTGCCGTTTTTTGGCTGTGGCC
TTGAAGAGGGTTGCTGCGTATTTTCTGAGTGCTGGCGCCGTCTGGGTGCAGCTACTGGTC
GTCTTGATGCCTCTGTGGCAT
>11164-5002
ATGAAATCACGTGATCTTTGGATCTGAAATCACAAACCATAAGAAAGCTGATTTACCGGT
TATGACATATTGTAATTTTTTGACAGGTTCCAGAGGGGACTCCCGTGATAAATGCCCTTT
TCCGGCAAAGGGCCGCTATCGAAAATATCTTAAGGGCTTGCGTGGGGCTGCCACCTGACA
C
>11170-4999
ATGTTTTCTGGCAGTGAAAACTGCTGTCGCAGCCCTCCTACGGACAAAGCTGTTGCACTA
GTTGCATACTGAAACAAAACAAATTCTACAGTATTGATGAGAGGAAAACTGGGACAACTG
AAGTAATTCAATACTTACTGTGGGATCTTTTTCAACTACAAGAACATCAAATGAGTCAGC
ATTTGACTTTTCTTTAAGCCAATATGCTATGGAGCTACCTATTCCACCACCACCTATTAT
AAGCACAT
>11184-4993
ATGACTGTGGAGATAATTCAGATGAAGTAGGTTGTAGTGGCTTCCAGTGCAAGAATGGTA
AGTTGCCAACGTTTTTTGAGATTGATTTGAAGTAGCAATTTTGTGATTCTAGGAACGTTC
CAATGTGCAAGTGGTCATTGTATCGCCGCTTACTTCCGTTGCGATGGAGACCGGGACTGT
AGAGATATGTCAGACGAAAAGAACTGTCCACCTAAATATCCAGGAGGTCGTTATTGTCCC
GAATCTAAGTTCCAATGCGATAACCAT
>11189-4991
ATGATAAAGAGGTTAAAAAATGCTACAAAATGAGTCAAAACTCGCCTCTCTAGCTCTTCA
TGTTCAATCTCAAAAAAAGTAAAACAACCTAATACAAAAAAATTTACGTTTTCAATGTTT
TATTAAGTACCAGTGGCATCATCAGAAAGTCGCGTTGTCGTTTTCCTCCTAACTCGATTT
ACGCCATCAACCAT
>11196-4988
ATGATTTAGCTGCAGGAGGTCTGGAGTAGTGACAACACGCCAACCCAGCTAACTTAAAGT
TAAATTTATTATTAAGTGATTGATCATAAAGTTTTGCGGTTGTTCACCAGGTGTTTGGAG
AGTTTTGAGTGCCGCCACTGAAATAATTACTTCCTTGTGTGCCCCGAGCTCCGATCGGAT
GGATACAAATTCAATAAAAGATCAT
>11204-4985
GTGTAAGAGATGGGGCTATTTTTCCTGGCTACGAAGTAGCTGGTGTAGTTGACGCGTTAG
GTTCGGAAGTTACTCCTTCAGATGTGAGTTTTTTGCTTAATTGTCGTATAGTGTCTAAGA
GAATCTGATTAAAAAAAATATTTTTTAGGAAATTAAAATTGGAGGTCGCGTAGTATTGTA
TCCTTACGATGGTATACCCCAC
>11210-4983
ATGATTTATTAATTGCCTTTTTATATCAAAACCTAAATGCGATGGTAGACTACCTCTATT
TATCAAGAATGTTAATAAAAACAATCATTTTTCTTGATATTCCCCGTGAACTTCTGACCT
TCGAGCTTCCAGAATTACAGGTTGAATAATAAGCAATTTTCAATTTTCGCCTAACAAATT
ACTCACTTTTAATTGAGCTATTTAAGCAAAAAGGTATAAAAATGGCAATAATCAACAC
>11214-4981
GTGACTAAGCCCCAAAGAATGGCCAAATTCGTGAGCAGCCACTTGGAATAAGTTGGTTCC
TCTATAACTGTTGACCGACCAAGCTTCTGTTGCGTCAAAATGAGCATCGCCTCCAAACAC
CTAAGTATTATGGTCGTTATTTTAAAATCTAACGGTTATATGAGTTTAGTGCAGTTAACA
CTGTAACTGTATAAAATTTCAT
>11229-4973
GTGCCTTACTCTTGCGTCCGTTCTACCGGCCGCTTTCACCCTTAAATATGACGTTGCCAA
ACTGAGCAGAACTGAAACAACAACAATCAGGATTTCGTTTGGAAAAAAAAAGTGAAAAAA
TACAAACAATTTTTAAATAGGTGCACTTACTTTGTAAGGGCGACACGACGATAACGGCCA
ACATTCCATACAACGAGGCCATTCCCATTTCCAT
>11234-4972
ATGGGTGTCCGCCTGTTACGGTTCGTCCCATATATGCGACGTGTGTGCCAAACCTCTAAG
CAATAAACCGGCTCTCTATTGTGAAAGTAAGTTTGCATTCTGCTAATTGTGAGCTTCTAA
TTGTTGCTTTGATTATAGCTTGCGGAACGACGGTACATCAAAACAACTGTAAAGACAACA
TCGTTGAGTGTGTAAGCGTTAAAATTAAAAGTGCTAAGGTAAGGCAACTTATTTCCTAAA
TAAACAT
>11237-4971
GTGTGCATTACAATTAATATAAAGCATTTTTAGGGCTTCTGCATCCCGCCCGAATTTTCA
GACGAGTTAGATAAAGAAGGAGTGAGTAAACCTTCAGATGGCATGGGCTTGGGTGAGGGA
GAAGGCGAACGGGATGTGTCCGATAAGATTGAGTCTGAAGACCAATTGGATGATGCACAA
CCTGCAGGCAAGGAGAAAGAGAATAACGAAGATCCGGATTGTAAAGAAGAAGATAAGGGC
AT
>11251-4966
ATGTCAGTGATTTCGAGCTTTTAGTTAAAGTTGCCATGTTTACAATCAAGATTGACAAAG
TAAATAACTGAAATTGAAGCATAAGAAATTAGGATAAACAATAAAGATAATGAAATAAAA
GTTACACCATATATTTCCCAAAAACAATCTAACATCTCTGCTTGATCTATTACAAACAGT
GGGCTAGACAAAGATGGCAAAAAACTTCGTAAATGACAT
>11255-4965
ATGTATCAGTTCTAATGGTCTTGTGGCTCTGGTCCTAGTGCTGTTAAAGGGTTTACGAGT
TTGCTTAGACTGTAAGCAAACTACACAATCCTTTATCTTTTGGTCACATTCTACAGTATT
TAAAATCATGCCCTTTGAAAAATCTTGTAGTTTTTTCATACTGCTAGCAC
>11263-4962
ATGCTTTATTAGAGTATCTAATCACCTTAAGGGATTAGTGGCTTAAAATAAACCACAATG
GTTAAAAACTTTACAGGGTGGTTTATTTGCAGCAAGATTTTAACTACTTTTTACAATCGT
TAAAAAAACACAAAAAAATGTTAGAAAACAGGTTTTCTGCTTATTCCACCCAAAACAATA
AAGCATGATAGGCAACCAGTCAT
>11277-4957
ATGCAATTTAAAAGCGTATCTAGTCTAGTTTCGTAGGCCACTATAACAATTGAATAAAAT
TCACTTACCAGAGGAACGAAGCACAACCATTTAGCATTAGAAGAAAAAGGAAGAAAATGG
ACGATTGAGCGAGGCGAGGTTATAGTTAGGTTATCCTTTTAAGCCATAATTTGAGGTATC
AAGTTAGCGCTTTTGTTTGGCGCGATACTTCCTTCCGCGTTCAAGGATTAGACGGTGTGC
CTCTTCAT
>11284-4953
ATGCAGCAAACGCCTCAATAAATCTCGCGGTTATTAACGACATTCCGAATTCATCAAGCA
ATCAAGAACTGAAATCTAAACTTGATCCTCTTTTAAATAACGATCGACTAATTTACAGTT
TGCTCGCTAAACTCGTAAATATGAACAAACTGGTTAAAAGCCGGGTTTCGCTCACAT
>11288-4950
ATGAGAAAATACAACTTTTATGAAGAAATTGACCTATGCTAAGAACAGATTACCCACTAA
GAAGATTGCAACATATCAATCAAGTTGAAGAGTGAAATTGTGTGCAATGGGTTCAACTCA
AGTACTTACATTAGAACAGTGAATAAAAAAGCAAGGTTTAAGGTCAGTACATTGATTCTA
CTTAAATTAACAT
>11290-4948
ATGGGTTCCTATGAGCAGCCACAACACAGACTATCTCAAAAACGCTGTGATTGCCGGGTA
CCAGATCATTGAAAGTAAGTTTTCACACAACTACATCAAATACAATGGTTTAAAAACCAA
CAATTTTTTTAGGTGCAAGCAACGAACCAACAGCCATGGAAGGAACCAACAATGACGTGA
TCAACCAATCGCCTGTGTACATTTGCAGAGCAAAAGTGAATGGAATATGGGTAACTGGAC
AGTTGCGTTCAAAAACCCAC
>11299-4945
ATGTCTCTGACACTCTCAAAGTGTTTCCAGAGGACTCTGGCACTTTTTAAAACGTTCTCA
GAAGCATTTAAAGGTTTCTGACAGTCTCAAAATGGTTCCAGAGACCTCTGGCAATTTAAA
ACAGTTATATGAAGGTTTAAGACCTTCGTAGAGGATTATGGCACTTTTAGAAGGTTCTCA
GTAGCAT
>11304-4944
ATGTTGAACTGATAAAGTAATTCAAATTGTTACTGTTTATTTTCCATTAAATTCTCATTT
TCTTTTTGGACCGATTTTGAGTTTAGTCTTTTTTCGCGACAGCTGATTTTTTCCTTTGCG
TCACGTGTGACATGTGACAAATTGCGGTTTGCCAAAACGATCCAAGTCAGTTTGTAGCCG
ACGCCACCTACGATTAGTTGTTATCCTTGTTGCAC
>11314-4940
ATGTCGTGATCTTACAATAGCAGTAATCTATTCATTAGAGCAAATTTTGTGGATTGGATT
TTGGACTTTTATTTAAGTATACTTGCCATGTTTGATTGTTCAGCAGACGGCAAGGTACTG
GCTCTATACAATTGAGATATCATAGTCAAACAATGCGAAATACTAGCATAATTAAGTAAA
AACAAAAAATGCCCCGATTCTTTAAACTTATAAGGAGCAATAACATTGCCTTCCAGCAT
>11328-4936
ATGTTTACATCCAACACTCTGTAGAAAAACATGGCTTTTTAATTTGATTGAACCTCTAGG
AGAGTGTTTTTTTTTGCTTTTGTTCAATATATAAAACAAGACTACTTGACGGAACGTTTC
AGGTGAAATTCGAATTTATTGTTTTAGGAAATCAAAAAATAAAACAAGGGCTGATGAAAT
GCTCTCTCGATTTGTCAC
>11329-4934
GTGTCTTATGGAAATGGGTTTTCAAAAGATGTTGTAACTAAATCGGGGTTGCTCTAGAAC
TCTACGGTGTCAAAAATGCAAAGCTCCAAAAATTCCGCCATGGTATAACTGGTATTGAAA
AAGTTACCACAAGTTTTTCATATACTTATTTAGTGACCTAAAGAATAATTAGAACCAGAA
AACAGCATTCCCAAAAAAATTACAATTTTGAAAAACAGTATTCCAC
>11335-4931
ATGATTCTAGAGAAGTTTAAAAAGGTTCCAACTATTTCGAAAAGTGTCTTAAGGTTCCCA
AATGCTTCTAAAACAGTCCAGAACCTTTAATATGCTCTTGAAATTGTCCTAAAACCTCTT
AATGCTCCTGAAGGGTTTCAACAAGATTTCAGAAACTTTCAAAAACACTCTAGAAACTCA
AAAATAGTTCCAAAACTTTAGAAGGTTTTATAGTTTTATGGAATTGTATTTGACAGTTAC
CAT
>11339-4929
ATGAAACCCTAAGGGCCAGTTTTTGCTACAAATTTAATCAGATTTTAAAGACGCGACTTG
GACCTTTCCAACAAACTTTCCAAAACGGATGAGATGTTACCATTATTATCCAACCAGGAT
CTTTGACGGCAAACCCTATAAATTTGTAATTAGCTTTATAGCTTCGCTGAACACTTTTTA
TCTGGAACTAACCTCATGTTTTACGGATATAATTTCATTAGTTACTTTTTAAGTTAATTA
GCCGCCTAGAAACTCTTATAAGACAC
>11358-4921
ATGAACTGTGGCAACATTGTCCATTAAGGCCACCTGTATACGGATATTATGTTTAGATTA
GGGATTTACGTCGGTAACACCAACGCATGAAAAATATTTCCAATATTTACATTTTGTCGT
TAACGTTGTTTTGACAGGAAACTGATTTTCTTACTATACAGGGTGTTGCCAACTAAATGG
GTTTACTTACATCAATTGAGATGACAACAT
>11362-4920
ATGACCTCACATTTTGCTGGCATAGAGGGTCAAAATGAAGGGTTAGGATAATATTGACAA
CTGACAGATAAGTACCAACTTAAAAAATTAAAAAGTGATTAAAGTATTAGATGATAACAA
TGATGGGTGGGTATTTGACCCCCTATTAGAGTTGGTTGTAAGCAACACAACAAAAATGTT
AGCTGCACTTGAAATCACTTCTTCAT
>11376-4915
GTGTAACCACCATCTGGTACGGTGACCGTGTCTTTCAGTGGGGCATCCAGAAGGTTTCGG
GTGATGGTTCCCTCAGCTTCCATGGTTTTTACTTGCTCTACGGTTACGTTTTCTCCTACT
TTTTCCATTGCCACCACTCTGAATTTGTAGCCGTGCAT
>11397-4902
ATGATTTTAGAACTGTATTTAAAACTTCTAGACTAATTGAAGAGCATTTGGAAGCTTCTA
TGCTGCTTCAGGAACATTTGAAAGCTTCTGGACATTATTTTGGAAGCTTCTGAAATCTTT
TTTGTCTACATCAGGAACACACAAGGTTTTTGGACAGTTTCAAGAGCATATTGAAGGTTC
TGAACTGCTTTAGATGCAC
>11405-4899
ATGTGTAAGACAAATGCCCGCGGTACCACTCCGACCGTATGATTTATCGTTCCGTTTGTT
ATTTGGATTGCGTTTTGTTTTGTTGGCGTGAGTAGAAAAAATCCACGAATTAGTCAGTAA
TGACGTGGATAACATCTGATCCGAAAGCGGACCAAACAGTCAGTCATCTTTACGTGGCAA
CGGATAATGTTCACACGGTCCGCTTGGTATTTGAACATATAAGAAAATCAAGGTGGGGCC
TCTTCAGACACCTTCGATGACCGCAC
>11446-4884
ATGGTGATTTGGACTATTTTTTACTTTAATTTGAATAATGACGCTTCCAAGACAACTATA
GCTTTAGCGCATTCTAAGAAGACTTGTGAAATACGTAATATTTTTATATTAAACATCATC
CCACGAAAGGCTTTAAGTATAAAAAATTCGCAATGTCTCTGGCTTGAAATAAATATAGGC
TTTGACATGGACAAGAGTAGAAAGTATATGGGGGAATCTTTCTAAAAATATCAT
>11448-4884
ATGAGTTTGTGGCCAGTTTATTGGTCACAAATCAGTTGACGTATCTCAAAAAGTAATTGG
TTGCACCGTTTTGCCGCTAGAGGGCGTCAAAGTCAACCGAATTTTTCAGATCAACAATTT
TTGACACTGTTTACTGTGACCTTGATTAACTCGCTTATTTGACAAGTAACGTCAAAACGT
CAC
>11453-4881
GTGGAAGGAACCCGAATTTGAAAAATGTCCAAAGAATAAAAACCTGATAAAAGTACAAAT
ATCTAAGCGTGAATATTACCAACGTTGGAACCTTGGACGATGAGATTAAAGATAGGAATA
TACATGAAACGAAAGCTACGTCGATGTTAAATAGCGCGCTCTGGGATCAAAAAATTACAA
GAGTACCTTGAAAGCCAC
>11456-4880
ATGGGATCGTCAACATGTAAGGTATAAACAATAAACATTTACACACAATAAAAAGTCAGT
CACAGAGATATAGTATTAAGTAAATCAGGGTCAACTAAGCTGTAACAAATTATTAAACAT
AAAACAACAAAATTATTTCACACGAACAAACACAGCACAAAAGTCAAAATTTGCTGAGGT
AACCTGGAGATTCAACCTCATCAAAAAACTCTTGTAAAGAGTACTAGCAC
>11469-4876
ATGCATGTAATGCCCATTCCCTTCGTCTTTAACAGGTAACCTAACCAGTGCTTTAGTACC
ATTCTCATTGAACATTGGATGGAAAACTGGTTCAGTCCACCCAATATGTTCGTGCTCCTT
TTCCACGTGAAACTACAAGAAATATGATTGTAAATTCAAAACTTGTGAATTAATGTAACC
GACTAACATCTGTGCAATTGTAGTTATCACGATTACTGCAACTAACTAGCAC
>11475-4874
GTGAATTGAGGTTTGCAAGTATACAGGGTCAGTCACGAAGTATATCAACTTTCGTAATTC
AAACCTATGCCCTGTATATTACTTCAGATTTTAAGAGTACCTACTCATAAAGACCAATTC
AACGATACACGATTTCATAACTTTATTTAAGGAAATGATGTAAAAAAATCGAATTAGTAA
GATGCTTCTTACAGCACTAGTTACGTAATATACCAT
>11482-4871
GTGATATACACGGTGGGACTGAAATATAGTAATAGCATCTGGTGGGTCTGAAGACGCTAT
TATTAAATATCTGGGCAGTACTAAGAAACGTAGAAAAACCCGACAATCAACCAATGAATC
GAAAACAATCATAAATTCCTGCTATATTGTTAAAAACAATTACGCCGTGATTGCAT
>11487-4870
ATGCAAATAATATTCCCTTATACTACAACAATGCAAGAAGCAGCATTGTGAGTAACATGG
CTGTCTTGCCAGGTTATTATAGCAGTACTAAAGACACTGTTACAAACAGTTACCTATGGA
GAAATGGTGTTGTTACTCCATATAATTATACAGCTACTGGTGTGGTAAGTTACAGGCTTT
TGGGTTAATACAC
>11489-4869
ATGCCACTGTCCTCCCACTTAACCTATACCTCCCCACCATATTTCTAATACGCTCCACCA
TTTTATGGATGCTCTCCCTCCCAAGGAACTCGACCGCCAACCTTGCGTCAGTATGGATGA
GAAAGCAGCCTTCCCCCGCTTTTCCCACCCATACTAACGCCTCCTCTATAGCCAAGAGTT
CGGCCTCCAGGCTGGTCCTTTCCCTCTCGTCCCACCTTTGCACCAAAATCACGTCCTCTC
CTACCAC
>11490-4869
GTGACAGTTTATGCCAGAGACTGGGCAAAAACTGTGACCACAAGTGTAATATCTTATGTC
ATCCAGGACCATGTCCAGAATGTAATGTAATGGTCCCTAAAGTGTGTGGATGTGGATTAA
CACAGCAAATTGTAAAGTGCTGTAGTGATATTCAAATCCTATGCCAGTCAATCTGTAAAA
AGCTACTTAATTGTGGACTTCAT
>11494-4868
ATGTGGCTGTTTCTGCCTGTATTGTCACAGTCTAAACCACACTTAACTTAAGCTAAATGT
CTATAGTAGTTGTAAAAGCAACATATTTAGGGCTTTGCATACTCTAAGTGGAGTTTTGAA
TGTGCCAGGTACAATGTAATAGGTCACAGTCATAATAAAACTCTTAGCGAGTAAAAGCTC
AATTTACTTTACAT
>11501-4864
GTGTTAGATATTTTTGGGTTTGAAAATTTCAAAGTAAACAGCTTCGAGCAGTTATGTATT
AACTATGCAAACGAAAATCTGCAACAATTTTTCGTTCAACACATATTCAAACTCGAGCAA
CAATATTACACAAACGAGGGAATTAACTGGTCTAAAATCGAGTTCATAGACAACCAGGAA
GCTTTAGATATGATCGGATTGAAGCCCAT
>11505-4863
GTGTATCCTGTGCTTCTTTCAGTTTTCCAAAAAGTCTTCAACCTGGCAATTTTGTGGACA
AACTGACCAGGAATCTGCTTAGGCTGAAAAAGCCTAATGTCTGTAGGTCAGAAAAAAGTA
CGTTTCCAGAAGAACCATGATTAACTAAAGAATCTATTCATGGACCCTTAGTTTCAGTTC
GAGTATCTATTTTGAAAATGGCAC
>11514-4860
ATGCAAATTTTTACATTAAACAGTAAACTAAATAAAGCTTGTTTGATTAATTTTGATAAT
TTGTTACACAGACAACCATCAAAGTATATGCCAAATGTCTGCGCCCGGACATCGAATACA
AAACATTGAGCATCACGTTCCAAACCAGTTGCAAAGAAGTGGTTGGGACGCTTTTGGGCA
AATACAAAATGAAGCACCGAGACCCGAAACTGTTCTATTTGAGCAT
>11523-4857
ATGTGGCCAGAACACGGGTAATATAAAAGAGCCGGTAGGAGGTCATCCGTGCCTCTCTCT
TCAGCAGGAGCTGAAGGGGGGTAAGTTAAGGAGGCACTCTAACGCGGACGTGGGCGTTGT
CTTGAACGTCCCCGTTGTTACATGCCTGTCTTTGGATGGAAGACAGTTTTTTCAC
>11526-4856
GTGTTACTTTAAAGTTTCTCCGCCTGGCGCCAACACTACAATTTTTTTTGGCAAAATTGT
ACAGGGTGGTTGAATAAAGAATACTTTTGGCTTCAATCTGGTGAAAAAATCCACCCTGTA
GCTGTCATGGAACTAAAGTTAGGGGCTGACAAAGCAGGCAGTGCTTTTTTGAACTTCAC
>11529-4855
ATGGACAAAGTACGTCTCATTTGGCTTCCCGAGGACTCCGGTGTTAGGGAAAACGAGGAG
GCGGACAGGGTGGTCCTTCGGGGTTTCAAAAACCGACCCGTAGGACCCGAACCTACTGTA
GAAATAGCCGGCATGGTCGGATCCGCCATTGTGGGCCTCAGATCTGCGACAGGACTTCTC
AAGGACCACTGTCAGATGAGAGGACACATGCACATTCTGCTGCTAACCAATTCAT
>11531-4855
ATGACTTCTTGATGCATATTGTCTCTAACACAACATCTGTGGAGTTGATGTGTTATGACG
TTATTAACCTGATTCCACGACACAGATATAATTATAACTTTTACTAATCTGTGCGAATGG
TCTGCCTCTTGTTTTCCATTTCCCTTAGTTTGCTTAAAACTTGAGACAGACTTTATTTGT
GACAT
>11539-4853
ATGTCGTGTTCCCAGGACTTGTTCATGATTTGTTTCACCGTAAAAAGCTGATCAATTGTG
GATTGTTCTTGCCTGAAGCCGGTTTGGTATTGGCCGATAATCTCTTCGGTAATGGGTTGA
ATGCGTTGATTCAGTATATGTGTGAAAATTTTGTAAGCCGAACAC
>11559-4847
ATGGTGTTTTGTCCTAAAGGGCCTCAGAAGGGAGTTATTTGCTTAGGAATGTTCAGTGAG
GACAAATAAGTGTCTTGGTGTTGTTACGTTACTTCTACCCCCCGTAACTCGGTTATTTAG
CAAAATTCAAGAAAATGTCAAGAAACAAAAATTGTAGCAAATTCAATTTCCCACCAAATC
AC
>11561-4847
GTGTAAAAATCGAAAGTAAAGCAAGGAAGTCTGTCTGATTTCCTAAGGACATTGGAAAAG
GTCAACACAGCGTCCATGGCTTCCACCATGGCCGGTACCTGGTCACGGTATCGGATTCTA
ATACCTCCACCTTCATTATGCTGCACATACAACCCAAGAAGCTTATGGAAAATTGAATCA
ATCCTGGTGCCCGAGTGCTTAAGGGCAAATCTGACCGAAGTCAAAATTCTTCTCATATGA
AAAGGCATTTCCCCAGTTTCCGAGAAGACCAC
>11569-4844
ATGTTCCATAAGTCCCTTTAACAGTGCCAAAAGCTCTTAAATGTTACTTGAAAGTGACGG
AAGCCACTTTAAAGTTCCATAAGTCACTTTGAGAGTGCTAGAAGCCACTGGAAAGTGACA
GAATTGGCTGAAACGTCACTTAGTAGTGCCAGAAGCCATTCATTAAAAGTGCTAAAAGTT
TCTGAAACGTAACAT
>11577-4842
ATGTATCTGACTTCGATAAAAACTGTCTATTTTTGATCTCAACATCATTACTAATCTAAG
ACACTCAAATTCAAACTTTGACCGTGCTTTTCTCCCTGACTGTACTCAAGTTTTTAATAT
TTTTTAGGTTATTGGATAGCAAATTTAATGAGGATTTCAAAATTGTTCTTAAAATTGCGA
TTAGATGACTCCAAGTGGGTTTCAT
>11592-4838
ATGAATTTCTTGGAAGATGTTTCAGAAAAGTTAGTTTTTTACATTTGATTGTTGGTGACT
ATTTGGTGGATTTTATGTTTCTGGTAGCTTTAATTTTGACACAAACAACAATTTTTTTTA
GGAAGCGAGCATATTTTGTTGACCTTTTCGTAAGAGTGAGCAACCAGGTCGCCAT
>11595-4837
ATGTAGCATTTGTTGTTCCAGTAATAATTTGTCGATTAATAATTCTGTTTGGTTTATTTA
GTGTTTCGTACTGTTTATCACTATATGTCGGGAAGCGATCGACGATTTGAGACGGCACAA
ACGCGACCAGGAGGTGAACAATCAAAAGTGTAAAAGGTTGTTAAATGATAGGAACAAACC
TTTTGAAACAGTGGCTGCCCACAAATTAAAGGTAAAAATCTTCAC
>11596-4837
ATGTTTCTGGTCTTAAAATTCCGACTTAGAAGCAAAAAATTACACTTAAATCATATTTTA
TGTACTTGACTTCAGTTTTCACATTTCTAGCATGAAAATTGAGCTCAAAGCTTTGAAATT
GACTGTTAAATGTTGAATATTGGCTCATAAGCTTGTAATTGGACTATCAAGTGAATTTTC
AGGTTTGTGACTACCAT
>11601-4834
ATGTAGGTCCTTCAGACAATGATTATCCAAGTCCTTTGGAACAAAATGATGAAGGTCTTT
CCGGAACTAATGTTGCAGGATTTGATACAGTCTATTGTGTTTCTCAAAGAACACCAAATA
AAATGCTTTTCTGTGTGTATGCACGCAGAAATTCTTACGAAGAATCATAAATATTTTTTA
TCCCAGAACAATCATTAATCGTGAATTTTTACACAC
>11611-4829
ATGATACTTGGACTGTGTCAAAGGAATTTATTGTGAAGAAGGGTTTAATTTGGCAGAGCA
TATGCAAATTAAGAACAAATCTGAGAAAGTCTGGGAGCAGAACAAATACTTGACCAAGAA
GCTGCAGTCTCTGTAAATATAAAAAAATTCTCGAAAGGATATAAGAGCTTGTAAGACCAA
CCTAATAAAACAGTGTATACACTGTTATAACAAATTAACCAC
>11617-4828
GTGTTCGACAATACCCATAGGCGCTGTTCCAGAAATTTCTCCCCAGCTTACTGAACGATG
TTTAATGGCGCATCGCCAGTAATCGTCTGAATCTTCATGATAGTCCGTACAGTGGGGGAC
GGTATTGTCGTAGAATTTCAGTGCCAGGCCTTCTACAGGAAGATGTTTTAACAGTTTTTG
GGTTGATCTTACGGCGGCTAAAAGGGTGTTAACGTCGTCCTCGTGAGGGTCTGAGTAATC
TCCTAAATCTATTTGTGGTTCAT
>11621-4826
ATGAAAGCCCATAGGAAAGATTACAGCAGCAAGACAGAATAGCACCACTGCAACAATCAA
TAAGATAACATTTTAGGTAGTTTTTCTAAGTAGCAATCATACTAGCAGTGAAGCCAACCC
ATCTGGCATAGGGCACCACGTTTCTATCCCAATGTGATGAAGCCAACAATATAATAGTGG
TTGTAATGCAAATGCAACCCAC
>11625-4825
ATGGCGGATGAATGTACGGAAAATGATGATAGTGACAGTGATGTACTGACTCGTTTGGAA
AATCAGTTAACCAAACAGTTAAAAATGTGTCTAAGCACTAGAGATCACCACAAGGCGTTG
GGGGATGTTGCCGGAACGAATCGGTAAGAAATTATTAAATATGTATCTCTACGTGTCCGT
TTTTCGAGCGTCATAAAAAATAAAAAATTTGCTCCCCGTGACAGTGTTGAACAC
>11636-4821
ATGTCGACCAAGGCTGTCCATCTGGAACTAGTCTCTTCCCTAAGCACTGCACATTTTATC
ATGTCTTTGAAACGTTTCATGGCTCGAAGAGGTCTCCCATCAGTCATCCTGAGTGACAAC
GCAACTAACTTTTTGGGAGCCAGTAATGAGCTTAAGGAATTACACAGTTTCCTCAGAAAT
GCACAAAATCTTAATACCAGCTCTTTGAATGAATTTTACATCAAATGGAAATTTATTCCT
CCCAGAAGCCCTCAC
>11643-4819
ATGTATATTATAACTTTTTTACAGTGTAGTAGAAAATATCTAATCTACTTCTTCTACAGT
ACCCAGTACAACTTTTCTAGATGACGTTCACATTTTCGCTTGTTTTATTTCAGGATGGAC
AATGTATATCTGCGCACTTTTACTGTGACTCGATCGCAGATTGCACTGACGGCTCGGATG
AAGTCGGCTGCGTTCAT
>11646-4818
GTGTTTGCTTTATAATCATAGTACTCATAAGAGAGAAGACGTCTCATACAAGCGGTGTCT
TGAGTTCATCAATTGTACTCACTGCAAACTACCTCATTATTACTATTACTTTAAACATGC
TTTTAGATAACACTAAATATAATGACGTTCAAAAAGGCAATTTACCAAAGTAAATAATGA
TGATTATTGGGTTAACATACAACAATAATGAAAACTGCAATGCTTTTCAT
>11663-4814
ATGTTTTTTTGTATTAATGTGACAAATAAAGCAACATTGCAATTAAGAAGAAAAGCGGCA
AAGCTAAATAACTTGGAATTGAGATAAGTGTATTTACAAGTGGAAAAACAAATTAAATTC
ATATGGAAGCTACATCGCTAAGAAATAAGCCTAATTTTGTACTTAATTAGGGTTTTCTCC
TCATTTTTTCCATGGAAAAATGCACATAATTTTCGGGTATACTGTGTCCCCTTTTGCAGC
ACACAC
>11667-4813
GTGTGTGTGTGTATATTAAAGAAATCGTGTGAAACCTCGGCTCTAGGAGGTTGTGATTTT
ATGATGTGTGTTACAAAATACTTGCTTCTCTTAGCACGCCCTGTTTACACATTACAACAC
CTTTGCCTCGCTCCTTGGTGGAGTGTTTTTGTGTTTTTTTTGGGCAAATAAATTAAAATA
TAAAGCAGTTGGATCAACAGGAATAGGCTGTCAT
>11668-4813
GTGTTGTCTTTGGGACAGTTCAACTTTGTCACAAATTTAAACCATCGATATCTAGAATTG
GTATTTTGTAATTTCAACTGTATGTAATCTTGATAGGGCCGAATGCCCCATGGTGGGTGA
GGACCGGCATATCATCCTTCCTTTCCTGGAAAAAGTGGAAGAGGAAACGCAATCCTGTAT
ACCTAAATCAATTTAAAGAACTGAGGGCTAGCAGCAGTAGAATGATTGATGAGGCATATA
GTAAATATATCAC
>11676-4808
ATGTCTATGGAACTTTCAAAATAGTCCTAGAGGCCTCTGGCAATTTAAAACCGTTATAGG
AAGGTTTAAGACACTTCTAGAAGACTGTAGCACTTTTGAGAAGATTGACAGTAACATTTA
CAGTTCTACGAAACTTTCAAAATGATTCTAGAGACCTCTGGCATCTTTAAGAAGGTTTTT
AGTAGCAT
>11682-4807
GTGTTATTGGTCCGGAATAGGTAGTTATAATCATACCCCACTTATTAATCCTTGTTCGTA
CAATCTGGAACTCTAAAATCGCTTGTTTACAATGCTGACAGTCTCTACCTCTGTAATAAT
TAGACGTTACACGTACTACCAGGAGAGCTTTAGAAATATAATGGCGTCTCATAATGCTTG
TTAGCAGAAAATGCACCTTAGGTATACGGTCAC
>11684-4807
GTGTAACCACGTCTTACAGTGCAATTGCTCAAAGAAACACATTTATTTTGCATTTTATAC
TTTCACGTCACTGGTGAGCATGTTTTGACAGTTATGACAACTATCACGTGACGCAAGCAA
AGTACCAAAACCTTCCTTAATGTCCTAACTGTCAAATTTGGCTCCATGGAACTGTAAACA
CATCTTACAGTGCAATTCCTCAAAGAAACACATTTATTGTGCATTTTATACTTTCAC
>11689-4805
GTGTTTTTTCAATTTTTTAAAATAATCATCGCCTTTCACCTTTTCGAATTTTAAAATAAT
CTCGACAGGTTCGATTTTTTTTCATTATGCATTCGCTTATAAAAAATGACGGTATGTCAA
AAACTATGCAAAATGAAAAGAAATCCACACAAACTTTTCTTAGGAAAACGTATGGGCTAT
CACATGTAGCCCAT
>11709-4798
GTGTAATAATGACTTTAACAGGAACCGAACTCTTCCCAAAATGATAAAATCTACTTATTT
TTTGATGGGCTATCGAATGGTGACATTTAAAACTGGACCACCCTGTATAAACTCGAAAAA
AAAGCAGTGAACCTGCCTAAAAACTATCAGTTTTAGACACTGTACATGTTCAGTAACAT
>11710-4797
ATGCTTTATAAATAATGCCCCTCTATAACCCTTATGTTTCATTTCATAGTTTTGATGTTT
ACTTAATATACCATTCTCCATTAAAAACTGTTATTAAAAGTGCTCTGTTAGTGGCGGCTT
ACCCAGCACTACCAATCTGAATATTTTAAAAGATAAAAATGCTTTCGCAAAGCTCCTCCT
TCTTAACAC
>11713-4796
ATGAAAATTCTCTTTTGCGGATATAAGGAAGGATGTCGTAAGGGCCGTAATAAACTCGGG
TGGTAAAATTATGATTGATAAATTATAGCGTCGTATCAATTGTGTGGGTGCGGTGATAAA
TAGTTTGCTACACAGTTTTGCCGGATTCAAATAAATTGAACGGTTAGGAAAAAAACCTAT
GAAAGTCTAAATTTTACCATGCAATAAATTCCAAATGGCCCATCTGTTTCAACCAGCCGG
AATCCATTTGCAT
>11723-4791
ATGTTTATTCCCTAATTCAGCAGTTTTTGCTGGTAGGACATCCACTTTAAGATTATCAGT
GCCACTACTCTTTGGTTTCTTATCTAATTCAACTGAACATAAAATTGGTGTGGTATTTTC
TACAACTTTAGAACTGGAAAAGTCTGTGCTTGAAGACTGGAAAAGCGTTTCAAAAGCTTT
CACCGCAT
>11737-4786
GTGTTTGGTAGGGTTGGATAGAGGGCTTCAAGACTGACATTTTGGTTTTTTTCCGGTCGC
TGAACTCCCCCAAATAACTAACTTATACGGTTGTAAAGCTTCCCTACCTGACAGTTTGAC
CAACTTCCTAGGCAAGTCACTTTTTTGCCAATCCCCGGTATATTTTGTAATCAACAT
>11741-4786
GTGTAGAACTTTGAACCCTTCTTCTATGTTAAAGGTGTGATGATTGAAAGGCAGGTGTCT
AGCGAAAAGGGATTTCATATTAATTGTGCTCAAATTCGGGTTGTTAGTGTTTCTTAAATT
CTTTGGTATGTTCATTAAGGCGTATCTGAAACCTTCTGCCTGTCCGACCTACGTAGACAG
CAT
>11746-4784
GTGTTCATGCAATCGGTGGTTCGCAGTAAAGTTCTGCTGCAAGTCATTTTCTTTGGTCCT
TGATCATAGCTACCCTCTGGCGGTAGTGAGCCAAACCTGGCCATAGATGTCCTTGCCGAA
TCGCTTTCTCCCTGAAAAATAAAACAGCCATAAAAATATTAGAGAATGATCCGAGTTCCT
TAGTCATTCCAACGCAATCAC
>11748-4784
ATGAGAACGTTGAGTTCCGAAGCCCAAATGAAAATTCTAAATCGTTTCAAAATATGCCAC
CAGAAAATCAGTATAAAAAACACACAGCGCCAAAACAACTTAATCAAAATCGTAGCTAAA
TTGTGTCAAGAAGAAAAGTTAAAAAAGACAAAAAAGAAAGAGTTTAAGATTAACAAACGC
GAAAAAATAATTTCAGATATGGAAATAGTGGGAACCCATATAGAATTGGTAGTGGTAAGC
TTACAGCCAC
>11754-4782
ATGTGATTTAGTGACAGTTGACACTAAAATTCACATAAGACATACGTCCATACACATTTT
GTTTCGCTCAGTTTGCTATATACAGAGAAACGGAGCGCAACTGGCCTCTTCTACGTCACG
TGGGACTTTCTCGTATATGGTGTACCAAATAAGTGTGGTTTTTACGTTTTTTGCAAATTG
CAAACCATGTGTCCCATATTTTTACGAGTATTTCTAATTACCACCAGAAAAATGTTTTGG
TGGACGACCTCAT
>11756-4781
GTGTTCTCTGGTGACCAACATACGGGGAGACAGAGCCTTTCCACGAATGTTGAAACGCAA
GCGTACATGTATAATTTTAACAAAGCGCGTTAACCGCATCGCTTGCGGCTATACATTTTG
TTTAGGAAAGTTGTTCCAGCCAATGCAGTGAATTTCACTCTATGTTAATATATTTTCGGC
AGAAAATTTCATATAATTTTCCATTCTAACACCTCATCGAACGTATTTGACATTTTCCAT
>11757-4781
ATGGATATTTTTGCTCTACACATATAAACTGCAAAATTGCACGTTTATTATTCATTTATT
GTAAATTACTTTTGCAATGCGAAAAAGTACCTTTACCGCACCCGAGTAGGAAAAAGTTTT
TCTGCAGTATTTGATACAAAACGTGTTTTTGAGATTTGTGACAGTTATTTTGACAGTGAT
CAC
>11766-4777
ATGTAAAGTAAATCGAACTTTTTCTCGCTTAGGATTGTATTATGACTGTGACCTATTACA
TTGAACCTGGCACATTCAAAACTCAACTTAGAATATGCAAAGCCCTAAATATGTTGTTTT
TACAACTACTATAGACATTTAGCTTAAGTTAAGTGTGGTTTAGACTGTGACAATACAGGC
AGAAACACTCACAC
>11768-4776
ATGCGTTTTATGGGCCTACAAGATGGTCAAAAGTCAAAAAACACCAAAAACTAACAAAGC
TCTTAAATAACCAAGTTGTAGTTTTTTGGAAATAACTCAAAAACGCTTACCGCTACAGCC
TTGATTTTTTTACCCAATTACATCATATCTAATGACCCTTTCAGTGATGTATTACAATCT
AGCAT
>11774-4775
ATGAGAAAATATAACTTTTATGAAGAAATTGACCTAAGCGAAGAACAAATTACCCACTAA
GAAGATTGCAACAACTTAATCAAGTTGAAGAGTGAAATTGTGTGCAATGGGTTCAACCAC
TTACATTAGAAGAGTGAATAAAAAAGCAAGCTTTAAGGTCAGTATATTGATTTTACTTAA
ATTAACAT
>11775-4775
GTGGATTACGAGTTGCGCAATTGGGGGAGGGAGTCGTGGACCTGGAGTGGTGATCTACCA
GGTCCGGCTTTAACAATTTTGCACCAGCACGCAGTACAAGGTTGTTGCGCTTTTGCTTCA
TATACAATAACCTAACTTTTAGTGTGTCTAGGTGATCTAACAGAGCTTCAGACGGCGCTT
GCGCGCTTTGTGGCAGCCTCCAGTGTTTACCTGAAAACCCCACTCGATCCCCGATGGATG
CTCCAGCTCCTCAC
>11782-4771
GTGTATTAATTAAAACCACTAAGCACGCATACATTTAGTGTGTTGCGCTGCTATTAGAAT
TTGTGAATATAATTTTGGAGGTGCTGGTGATAATCTTATGTCCAGAATTTCCATAAATGT
ACACTTTTCATTATTATACAGTTTAATCAATTAATTCTCAAGGTGGACTGGAGCTAATGA
TCATCTGCAAGTGGTTATGTGCAATAATAGTAACGCCTTACCCAATTCCTGGTTAGTCTT
CTTATATAATTCTCAT
>11785-4770
ATGCCATCGCTAAAGACATCATCAAAAAGCTTTTGGTGCAAGATCGGACGAAGAGGTTAG
GTAATATGAAGGTAAGATTGGTTTTAACCCACCATTAGTTTACATTAAACTAATTTTTAA
ACTTTTTAAAAACACAGAGTGGAGCAGATGATGTTAAACGACACCGGTGGTTTAAAGGGA
TCGATTGGCAAGAGGTGGTACAACGGAAATTGACTGTGAGTATTACAAAAATTTCAAAAA
ACAATAAACTGTCAT
>11788-4768
GTGGGGGAGAAAAACATATCAACGTAAACAACGCTTGATTGAGATAAAATGCGATTCGTA
CTCAGTCAGATTATGCACAAGAAGTTGACTTTTTGAAAATCTTCAAGTTAGAGACTTAAT
CGCTTAATAAAACACTAAGTAAACGTCAAGGGGTCGTATACGGCATTATTAATGCCGGTC
GTTCTTTGAATCTTTGCTTTTTATAAGCTCCGCATTCAC
>11793-4766
ATGAGCGCGTGTTTAAATGCTGGATAAACACTAGAACCTGGATAATCGATCATCACTAGT
CACGTTAATAATGTGTCCTTTGGTGTTGGGAAGTTTCATGCTTTTGATGGCTTCTCTAGA
TGCGATGGCCACTCCTAAGATGTTGGTGTCTAATATCGTTTTCCACTTTTCTATATTACC
ATCTATCAGGCTGGTCCCCAGTCTAACAC
>11801-4764
ATGTAAAGTGACCATAAACACGTTATATACTTTCGCTTGGAGCCCGGACTACAGCTTTTT
GTTTGCAAGTTCCAAAGACAGTATGTAACCCATCAACTTTTTACCCTGAAAGCACATTTT
TGTACATTTTCAATTATATCAGGGGGCTGCATCAAATACGACCAAAACTTGGAAACCTAC
GAAGTATTTTATATGTGTCCGAGAATAGATTCAGTCGTTTGGCAT
>11804-4764
ATGGTATTTATCACAGTTTGTGTGAAGTGAGGGCTGTTTTGGAAAAAATGCAGTACATCC
CTGGATTTTAGGTTCAATTTACTATCTGCACAGCAAATTTCAGTGCCGTAACTACCAAAT
TTTGAAAATACTGACTAAAATTGTGTTTTACTGCATTTTAGCTAAACTTGCTTCAT
>11810-4760
GTGGCCATTAAGAAGGTGTCGGAGCTCAAAGACACTGACATTGCAAACTTAAGAAAGCTG
AACCACCCCAACATAGTACAATTCAAAGGGGTAATTATACCAGGTATGACTGATAGTGTG
ATTGTTAACGAGAATTATTCCAGGTGTGCACTCAGGAGCCATGTTTTTGCAT
>11813-4760
GTGTAAATCTAATGTGTGTTGTTCCCTAGTTCTTTCAACTCTAATCCAGGTTCTTCCATA
TCTTTTATAATCCACATTCAATTAACTGATCTGTTATCGGTATAAATTGCAACTTACTTG
AAAAAGTGAGTTCCTATGCTTGGAATAAAGTCATATTTAGTTTTAACATGTCCACTATCT
TTTTGTTCAAAACTAGTTTCAACAC
>11820-4757
ATGTTAACGGAACAGTACCGAATGCATCCGGAAATATGCGATTTTCCTAATAAACATTTC
TACGAAGGAAAATTACGGTTAGGCGGGTTAGGTTTTCTGGGGGGTGGAATGTTGAAAAGT
GTGGAATTTCAGAACGAGCGCAAACCCTTCGAACAAGCTCCCCAGTGAAATACGACCTTA
TTTGGTGTTCAACTGCGAGAAACTCAGTCACTCGGAGGATTACAC
>11824-4756
ATGTCAAAAGCCACACGGTTTTCGTAGTTTTTATGACTGAGTACCTGAAATGATTCAAAA
ATCAGTTCGGTGTTGCCACACATTGCTGAAATAAGTACTTTAGTGGGGATTCCAGCGCGT
TCCGCCCGTTTCAGCCCTTCCACGTCGGGAATATTCGACAAAACCAAAACAATCTCCGCA
C
>11825-4755
ATGAGTTAGTTCATACATTCGACCAACAGTAAATTTTGACATAAGTTTTCAAGCTGACCA
ATGTTCTTTGAATTTTTGTTTTTAAGGACGTTTGCACATATTACCATTACTCTTCTGTAT
TAATAACCCAGATGTCTTTTAAAGAAAATTGACAATCCATATTATAATTGATTCCGAAAG
GCGACAT
>11830-4754
ATGAATTTCTTTCCCACTGTACCGAGTAATTGATAATTGAACACTATCACGGTTGATTGA
AGTGGCCTGATCGTGCTTCGTGCAGACAAAGAAAGTTCATTACATCGTCTTTTGATACGA
TTTAATGGACCTCATTCAAGTCAATAACTATGTCAAACCCTACGTAAAAACGCCTTTTTG
GGTCGTACCTGTGCTGAAGCCATACAACAGGTTTCACCTGTCTTCTTCTTTCTGTCTCTA
ATGTGGACGAACTATCAGCAAACAC
>11835-4753
ATGTGCCTGTTAATGTCACAACTGTTAAATTTAACTCTATGGAGCTATAAATACAACTTG
CAATGCGATTTATCAAAGAAATACCAAAAATATATGTATTCTAGTTGTATGTTGCATGTT
AGCGCTGAATTAGTTTTGACAGTTGACAGTTACTTAGCCTCACAAATGTCAAATTTACCG
CTTCAT
>11847-4749
ATGAAAAATGGGGAAGTATTCAGCATATACGGGATAAGATTCTGTAAGATTTGTTAAATT
TGTAGTAATGCAGCCATGTTGGTTACACATGTATCAATTTGCCACTGTAATCAGTGTTAT
CTTACCTGGGCAAGCAGCCGTTGTATCCATTGTGCTTATGCATATCAAAAACTCTACATT
TCCTTCAT
>11851-4748
ATGAGTATGAATGTTTTACTTTCACTTATACACTAACTACTCCACAGTGGAAATATGGAC
TACTTCTTTTCAATTAAATTAGGTAGCTTTAAGTGTAATTTTGCAAACCGTTGGCCTGCT
ACAGCCTTCCAAATAGCGAAAATTCCAATGTTTAATAGAAAACCAGAACATTTAGAGAGA
AACTGATTAGATCAAAAACTGTCTAGATTAAAGGAACAAAAATCTGTTGTTGCCACTGTT
TCAT
>11854-4748
ATGCTTTATTAATAGTTAACTGATCGTCAAATTTTGGTTTTTACTTAAAAAAGACAACGT
TGATAGCCTCGTCTTGTCTCTGTAGGTACTTAACCTAACCTAACAAACGACATACTATTG
CAATTAGTATAAATCTAGATTTTATGAATCATAAAATTGTGGTTAAATACTCTGCCTGCA
ACAACTATTTACTTAACTGACAT
>11856-4747
GTGTGTTAATTTTTCATTAAGTCAATTCCTCGAAAACACTTCAAGGTTGACACTTAATAA
GTCCTGGTCGTTCACCATACTTTGTGGTGTCGGTCAAATCATGACTTTGATAGAAAATTC
TTCTGGTTTTACACTAGATTAGAGGATAAACCAGGAAGCTTACCCAATATTGCTCCAAGG
CTACTATAGGTTATCTATCTTTGTACATATTCAATCAATTATTACGTTTTATGCCCTCAA
AGTCACAAACAT
>11866-4745
GTGTTGTAAGTCTTGTTCAACATTTATGGCGAGTGTGTTATCCGTAAAGCTACAGAGGAC
TGGAAAGAAGGAATTTCTGTTGGCGGAAGAACAATCAATAATCTTAGGTATGCTGACGAT
ACCACTTTATGTGCCAGCAACGAGCAAGAACTAACAGAACTGTTACCGCGAGTCGAGATG
GCTAGTCAGGAGGCAGGGTTGACTATTAACAGATCAAAGACAAAAATAATGATTATCAC
>11874-4742
ATGTTATGAATAGGAATGGATCCAGCTACCAAACGTTACCTATTCAATGCACTGTGTAAA
GAAAGGGACAGAGGCAAAAGTATCATTCTCACGTCGCACAGTATGGAAGAATGCGAAGCC
CTTTGTACCCGTTTGGCCGTAATGGTAAACGGCAACTTTAAATGTCTGGGATCCACTCAA
CATTTGAAGACCAAATTTGCGGAAGGCTACACGTTGACCAT
>11878-4740
ATGATGGTTTTTTGGTCGAAACTCGGGTTTTTTCGCGACTTAGAGCGATGACGTCACCGG
GGGTGGATAAAGCAGGTTGTGAGCTTTCCAAAAATGTCTCCGCTTGCGGTTGTAAGTGTA
ACCGTTTGCCCGCTAGAGGGCTTTGAATATGACGGTTATTTTGAATTTTGTCTTTAAAAG
TTAGTTGCGCAC
>11904-4733
ATGGGTGAAATATTCAGCTGCAATTACATGCAATCAATGGCCAATGAATTTCTTAAAAAT
GCAAAGGTTGAAATTTACACTGGTAATATTAATACTAAAAAAATCCAAGACTTTCTTCTG
AGTGGTGGGTGTCTGCTAGTACCGTATCCTTTGAAAACAATCTGCTTTAGAGTTGCAACT
TACTTTTATGAACCTTAATTGTTTAATCCAGTTATGATACAGACAAGGATAATTCTCCAG
GCTTGCATGGTGGGCATAGAGCTCAC
>11905-4731
ATGCTCTCAATTCGATCTGAGCTTGCATACGTAGTTCTTCGGACATATCAGAAGGTAGGT
TGGTTAGTTGCTCCATTCGAGCGGCTATTCTGGCCGCTACTCTACAAATTTCAGAGATGG
ATTTAACATAACAATTTATCAAATTGTAAAACTGTGGAAACCAGATGCTGTAACCCTCAA
AATTAGGCATTTCTTGCAAAAACCACCATTACAAAGTCAT
>11923-4725
GTGTTTCTGATCTGCAACTGTTTGAAAGCTTCTAGTGAATTTTTTTAAGGATCAGAAGAC
AGATTTGGAGCCACTTTCTGAGCTGCAAACAAGCTGGAAAACGAATGCAGCCTTTATATC
AGCCAAAGTTTTGGTAGTTTTGGAGATATCCCGTTAAAGCCATCGAATTTGAGACACCCT
GTACTCAACGTTGCAAAATTGTGAGACAATACGAATTCTCTCGTAAAATGTAAACTGTAA
TTTTCCCAT
>11939-4718
ATGCCGATGGTACGCAGATGCTAGTGGGTTGGGGCTATCAAAACCGTTTTTTAGTACATC
TAATGTACTAAATTTAGTACTAAATTGGATCACTAAAAAAACCTTCCATAGTGAGTGTGA
AACACTTGAAGTTGTGTGACATGATTTCAAAACTGTGGTAAACAACGTAACACCTTATCC
TTTAGTACAATGGTTAGTACAATAGTGTAAACGTAAATCAT
>11973-4704
ATGGCATTAAGGTATTCAAATTATGCGTTAGTGGAGGCTATACGTGGGCCTTCAAAGTCT
ATACCGGGAAAGAGAAGGTAGCTGATATGTCGGTAGCTGAAAAAGTAGTTACTGGATTAA
TGGAAGGACTTTTGGATTTCGGAAGGACGTTGTATACTGATAACTGGTATACCAGCGTAG
CCCTTGAAATGGAAAGATAAACGCGATGTAATGATGCTAAGCACAAAACACGATGATTCA
ATGGTAAATGTCGTTCATCAT
>11988-4700
ATGTGATTTTCCTGGCTATGAAACCTCACGTTTTGCCTTCGGCAATCGCTAATGTACATG
AAACTCTCAACCTCCCTGTTAAGTCAAAACTATTTGTATCAATTCTAGCTGGTGTCACCC
TGGAACAGCTTGAAAATGCAAGTTTTACAGAGCTTCTGTAAATAGGGTTTTAAGTAGTCT
TGTATAGGTTTTAAGTCCGTTGGAGGAATGCGCCCGTATCATCAGGGTCATGCCAAACAC
CCCCAT
>11989-4700
ATGGGAGTGATCCCAGTACTATTCCTAGGAGAAATGTTCCCCACTAGTGTCAAAGCGTTC
GCACTTTGTCTAGCAGACATTTGGTTCGGCGTGATCGTGACGGTGGTGTCCAAGTTCTTC
CAGATAATGCAGGACGATTTCGGGATTTCAGTGCCATTTTTTGCTTTCGCCGCTTGCTGT
GCCATAGGTTTGGTGTTTATAGTGTTTCTGGTACCTGAAACAAAAGGCAAAACTCTAGAA
GACAT
>11990-4700
ATGTTTAACCAAAATCTTACCTGCATCTTGAATTCGTGTATAAAAGACCACGTCTTGGGT
GCAAGCAAAATGCCCTTAGAAGACGCTGTCTTTGAACCCTTTTCAACTTTTCAATGAAGA
AAACAGATCACTGTTTGCGGTCAAGTAACGACAGCTGTTGCTTTTTGTCCTAAATGACTA
ATTCGAGATCCCCGAGATGATTAATAGACCAAGTTCTGTTTAAGTGATAATCTATGCCCA
AACCAC
>12006-4696
ATGCTGGACTCTCTTTCACAAGTCCATAATCTCGAGAACCTTGATTGTTAAAAATGCTGA
TTTTAAGAGCATTTAAATAATCAAAAAACAGCCTAAACTTCAATTTGGTCATTTTGATTT
TTCCTCTAACTCTAGAGTGTTGTCACTTTATCAGTATTTAATGAACACTAAAATTGACCA
GCCAACAAAATCTCTAAAAGCACCGCTTTATTCTAAGATTCCAACTGAAAATTCAGAAGG
AAACTCATTATATCAC
>12010-4695
ATGTCGTTTCTTACATAATAGACTGCCTTACTATAATCCAAAAAACACTGATCCAGGTTT
ACATCTTTGTTTTTGCATTAAAAGTGTAAAAATTTAAAACAGTTCTTTAAATAGATCTGA
TGTTTTGTCTGTAAACAGCGGGTCATTTAAGCCCATTCCAAAAACCTCTACGCAATTATT
CAC
>12022-4691
ATGGAGGTTTGTTTAGAATGGCTGAGAACGGAGTTGGAAAAGGATTGCTGATAAGTAGGA
GAGCTTGGATATCTCTATCAAAAAGCCTTCCACATCTGAAGTATCCGAAAGATGAAGTTA
TCAAGAAATTTAACTTTGGAAGTACGTTCTTTACTAAGTTAAGCAACAAGAGAGAGTGGA
CCAATGAATCTGTTACTTACCGTCTGGACGCACACCATTAAATGGCAT
>12024-4690
GTGTCTCAGTTTGTTGCCACTAGTCAAAACCGCGTAAAATATTTCATATACAAGGCTTTC
TGGGTATTTCTTTGCTTTGAAGGCTGTTTAAATTAAGGGTAAATTCGAGGGTAAATTGTG
TTCATTATTCAGAATTTACAATTATTAATTTGATTGATGTACGATCGAATTTGTTTCTAA
GAAAAACTGCAGTTTTTAATTCAGAGAATTGTTTGTAAACAC
>12038-4685
ATGTAATGGCTCAAAAATGCCTTCTTCCAATTTTTGGGTCTTACAAGCTTATTTTTGGGG
TTCGAGGGGCAAGCGCTATACCCTAAATGACACAACCACCAATCTCGGATCAAACATTTA
TTCAGGTTTCAAAAACATAGATAATTACTCAGCTAGGTACGGTTCGGTTCCAAAGACTTA
GATCTAGTTAGCAATTCTGGATTTAACGTACCTTTTGGACATGTTTGTTGTATTTTCCCG
GGCAT
>12042-4684
GTGGGCACTTTCTTCGACAATAAGCCACTTGGGCCCGGTTCACTGATCGAAGCATCTACC
GTTCCTGGAATACAACCATTTTCAAAACACATTTTATACCTCAATGAAAAAACCACACAC
CTCTAGCGACTGCGTCAATACAATCGAATAAATTCTTAGAGCAGGACTCCAAAGTGGATG
TCAC
>12043-4684
ATGACAGAGTTGCACTGAACTGAAAAATCACCTTTTTGATACAAATTCACCACTACGACA
TTTGTGGTAAGGAAAAAGACATTTTGAATGGGTCCGCTGATTTGTTCGTCGTCTATTGTC
ACTGTAATTGCTAAAAACGGTTTCAGTTTTGCATAGAAAGAAAATTAAATTCGGTAACCT
TCATCAACGATGTCAACAAAAGGGAATTGTTTAATTTCGACGTAAATAGCCGCTATCTGC
TTTAAATCAT
>12044-4682
ATGGCAGTTTTCGTCAATTTAACGGTCGTTTCGGTCATAGGGTGGTGCTTGAGAAAAAAT
GAGAGTGCTGAGAGGTGTGCAATTGATACACTTTAATAAGAACCCTTACAAGTTTGCCAT
ATCACCATGGATAAATTTAGAGGAAGATGATGAATCATCAACAT
>12048-4681
ATGAAATGCTTTGAATGTATTAACAAATTATGTTAAGTTCACATGTGCAGTTTTTGCGTA
AATCACAGTTCGTGGTTTGTGATTGGTCAATCTGAAAGCTGCTTTTTTTTTATCAATCAC
AAACTACCCACTGTGATTAATTACGCAAATGTTTCTCCCTTTGAGCTGTTATAACGATAT
TCTGCTACAT
>12052-4679
ATGTATTAGTTTTATGTTAATAAATAACTTATTACCTATACAATTTAAAATAGCATCACA
AATAGCATATTCTAGAGTTTCTGTTATTTAATGTGAAAGCACACCAAATATAACCGGCTT
AGCAAAACATATCTAGTGTGCTATGCAAAACGCCCTCTCGCGGAGAAATTATCGTTATAG
CTAGGTGCAGCCTGTCAAAACGTGACTTCAAACAGTTCCAT
>12055-4677
ATGCTTGGTCTCTTCCCAGGGAGTATCGGATCTTTGCCAGAAGTTACGGTCTACAATGGC
GGGTCGGACAGTGCCGGTTTTAGTTCTAGAATAGGTTCAATCCAACCTGTACGCCTTCTC
GTTTCCTTTAAGACCGGAGAGCCCTAAACCCCAAGAGACGCAGTTTGGCCAT
>12056-4677
ATGTTTCCATAGTTATTTCGAAGCTTTAGTTAGTTATCTGGAAGATTTGGTTTATTTGGA
ATTTTTCCGGATCATTTAGAAGCTTTTAGACTGTTCTAAGATCTTTTGGAAGCTTCTAGG
CTGTTTCAGGAGCATTTGTAAGCTTTTGAAAGGCTTTTGAGTACTTTAGTTAGAGGCATT
CAAAAGCAT
>12058-4675
ATGCAAATTTTTACATTAAACAGTAAACTAAATAAAGCTTGTTTGATTAATTTTGATAAT
TTGTTACACAGACAACCATCAAAGTATATGCCAAATGTCTGCGCCCGGACATCGAATACA
AAACATTGAGCATCACGTTCCAAACCAGTTGCAAAGAAGTGGTTGGGACGCTTTTGGGCA
AATACAAAATGAAGCACCGCGACCCGAAACTGTTCTATTTGAGCAT
>12066-4672
ATGTGCTACAGCTTGGAAGAATATACCTGGATATGTTAAATGTGTACAAGGTATGTATTA
CTTCAAACTGAAAATATGGTGCTAACGCCTCCGAATTGTTAAGGTTATGTCTGAAAACAT
AACCGCTGCTATAACATTAAATGGAGAAGCAGTTACAAAACAGCCTTTAATCAAAACCAT
>12072-4670
ATGACATACTGATTCCAACGTTACACTTGTCAAAAAAACTTCCATAAAGCTGTAAAACCA
GTTATGCTTTTGAGTGAGAGTTGAGAACTTTGACACTTTTATAACTTTACAGCCTGACTA
AAGAAAACTTTGACAGGTATGGCAACAGTCACATGACACTAAGACACTTCACATACTGAA
TAGTACGTCACAAATGTCATAAACAC
>12075-4669
ATGAACTACTCTCGTTGACCGACATTATTGGCTTGGCACATTTAAGAAGATTAATCACAA
AACAGTGATTAATCCGTTCATTCGTAATGTTAAAGTCATTGTCTAGTTGGACAGAGAGAT
AGCAGAATCGACTTCGTCACACCCAAATCGAAACGTTTTCCAATAATGCGTCAT
>12081-4668
GTGGAATAGAGAAGGATTATTTTTTTGACCTTTTTGCAACTTTTTTGCAGAAACCAGTAC
GTTGAACATGTTTGCGAAATACTTCAAAAATATCAATTCTTTTGATCGACTTTCTTTCAT
TTTACTGAATCGTCTTATGGTTGCAAAGCTCATCAATTTTGACTAGGTAGATTTTCTAGC
TACATTTAAAAGAAAACTAAATTTACCTTAATAGATTTAGACACAC
>12086-4666
GTGAAAGATGTACGAATAGTCCAAATTTGGTCTGAAGAACGCCCGTTCTTGACGCAAGAA
TTTGGAATGAAAGTGAAATCGTTGACACCCCCAGTACAAAGGGATGGGATACTTAAGAAT
GACTCACAGTGTATAAAAAGCTATCTGCAACTTCCTTCTTGAAAGATATTCAAGGGTAAA
ATGATCGTCAATTTTTGGGGGAGAGTTAGATTTCTAAATTGCCTTTTAGGGGGACAGAGT
AAGAGATCGTATTTATATGCAC
>12090-4665
ATGTACTTTCTCCTATCCGGAGAAGCTGTAGTCACTGTAAAGACTTATGATAAAATGCTG
AATGAATGGATTGTAGAAGAGCACGGTCAGCTAAATTATCAACAATTAAATTCACTAAAA
CAATAACATTTTACAGGAACTGTCGGGCCTGGAACTATGTTCGGTGAAGTAGCGCTCATC
CATGGAATACCCAGAACAGCTACGATAACCAC
>12093-4663
ATGACTTATAGAATGTTTTGTTAGAAGTTTTTCTGTTTTGAAGCATTTTTTGCATACCAC
GCAAACGTACGACTGCCTTTTGATATGAGTTTCAACCGTTTGAGAAGTATCTGCAGGAAA
GACTTGATTAGTCAACACCATTTCACTACAAACTGTTTGATGACGTTGAAATTTATCGAA
ATCGTGAAACTGAAAAAAACACACAGCACATTTGTATTGCGGTCCCGCTTCGTCGTTCAT
GTTCAC
>12101-4662
GTGGATTCTGTCACTTTTTGCCCTGTAACTCCTTGAGGAGGTCCTTCAGGACAAAACACC
TAAATCCAATCTTGTAGAGCATGAAATTTGCTACAACTTCCTGCAGTAATACTTTTTGAT
AGCTCATTAAAAAACGGTGCTACGCTAACTAGAAAAATCTAACTATTGTTGAATAAGGTC
AT
>12133-4653
ATGGTAGGATTACGGTGACTTTTTCTTGAAAATCGAGTTTAATTTCAGCCTCAAAGTTAG
TAGGGTCTTTTTCAGGTTTAACTTCTTCAGGTCCTCTAAAATTTTTGAATGGTTCAGAAC
CAGTGTTGCTGCGTATAAGCTTCCTTTTCGGCACTCGTTCTTGCGTTTCTATGGAATTGT
TGATCCGTTTGTCTTTTCCGCTCAT
>12134-4653
ATGAATTTCCTCTTCGAAAATGGTTAATTTTCCATTTGCTGACTGGAAAATTAGTCCGAC
CTTGCCATAAACTTCCATTTCACTTCTAAAACTCGACTCATGAAAAACATTCTTTCAGTT
AAGTTGACTCAATTTGTTATGCAAACTGGAAAGCTTGAAAGAAATATGGAAATTCATAAA
TTACTTTTCTTTTAATTTAATAATTGGGATTTAGCTTGGACAAGTTTTTCCGTACAAACG
TTTCTAATTTATCAT
>12136-4652
GTGCCTGATATTGCTCCCACTCCTATTGTCTATAGTTCAGATGAAAGTAAGTTGTCTGCT
CTTTGTTTTACTGCTGATAATAGATAACTGGAAAATTTTTAGGTGACTTAGGCGATGATG
AACCAACCTCCTCAGACTCGGACGACGTGATGATGTCTTCTTTAGATCCCCGCGATGATG
CTAACAAACCCAAGGCTTTGATGATGGACCAGAAAAGTCCACAAGACGACAGTGGCAT
>12140-4651
ATGTTTACCTTAAATCGTAAGTCTCCAACTGGTGCTTTGGCATAAGGTATTCCCAAAAAT
TTATAAAACACACCACCGTAGTAGTTTTGTCCGGTATTCCCTCTTAGTTTGCCTTGCTGA
GTATCGACCACTATGTTTTTCAGTGGTTTACTTAGGTGAAAACTTCTCAAACCGTAATAG
TTTCGAACTATTCTAAACAACCGCATTTTGCCTCATTAAAATAATGTACTCATCATAAAA
ATTGCTCGTACAT
>12141-4651
ATGGGTAATGCGCAGTCAAGGCCACCAGTTAATGACCACCTGCGCTAGTCTAATGGGTGA
TATAAAAAACGAGGGCGTGGTCATGTTGATACGTCTAGTTGATTCGTTCATCAGGGCTTT
GCCGGTTTTAGGTAGCGAAACTGTCATGCCGATTTTACCTAAAATTTTCGAGTGAGTTTT
ATTAGTAATTTGAACACGAAAAACAACAT
>12153-4644
GTGTTTTTCTTGCCCGATCTCTTTGGTTTTGGGTGGTGACTAGGCCAACAAACCCAGTTG
TATTGCTCTATTATAGATGTGTAGTCTGAGGCTCTATTTTGAGGCTTTGGGTTAATGTCC
TTAACGCAGGTTTTGTGGCTTCTTCGATTTTCTACATTATTTGTATTGCTAGATTTTTCT
AAGCAAATATTTTGTAGTGTACTTTTGTAGAGAATTAATTTCCCTACAATTATTGTCTTT
AAACAT
>12159-4642
GTGATAACGTAGTATTTGTTACTTTCCCCGTCAATTTAAGACATTATTTGTCAGTTTGGC
TAGACTACTATTCTAATATTCTAAATGTTTTTTCGAGAGTTGTAGCACCGCCAAAAATGC
TACTGTAAAATATAGGCAACCAATTATTGTTGTTCGTGTAACTGTGGTTGCCTACTACAG
GTCGCACAT
>12161-4641
ATGACAGATTAGACTGTACGTCAAATAAATAATCTGGCTTTACAAATAGTCGAAACAGTC
AAAACCCCATTCATAAAAAGGTTGAAAATGCTGTTATACGTCTTTAGCAAGGTTGGGCTG
GTTTTTAAGAATGTTTTATAGTTTTATTGGTTTGTGGAGCGTTTTTTGACAGTTGACAC
>12170-4638
GTGTAGTTTGTCAAAAACCCAGTTCATAGAGCTAATAAACGACAAAACATTCTTGAAAAC
TGTAAATGAGTATAATCAATAAGCTGATTATATATTGACACTTTATAGCTTCATGGACTG
AATTTTGACAGTTTTGACGTGTGGCCGGAAGTTATGGACGCACATTGAACTGTCAC
>12183-4631
GTGCATACATCAGCCAGATGTGGTTTCCATGAGAGTTTTGAGTCAATTTTAACTCCAAGA
AATTTGATAGGATCATTGGGAATATTATTGGTGGCACGAGTAGACAGAATTAGCTTCTGA
TTCTTTGCATCATTCATGCTCAACTGGTTGGCCACAAACCAGTCAGTGACAATAGTTTGA
GACTCAC
>12196-4625
ATGGAAGTTATTTAAATTGACTATTGAAATTGGTGAAGGCACTAAACTGATGACACATGC
ACTTTGGCGAGATATATCTGTAACTTTTAGAAGCGCTGATTTGACCCCCATGTAACCTAA
AAACTTTCCGAAATAGAGCATTTATGGATCGGCCACAAAGTGGCAAAAAAATTGTCGTTG
TTCACTAACTTTTCAACATTAAAACACAC
>12197-4625
ATGCGTCAGTGTGGTATGTACAACCAAGCATAGCGATCACCAAACTTGTATCGGCTATTG
CGTTTGGTTTAACGTACTTTGATTTGAATTGCAGGAAAAGTAAATCAAAAGTAAAGAAAG
CTCGAGAACCACGAAGCGGGTGGTTGATAAAGATTCATGAACATCGTACTAGGAAAGTAA
CTGCGGCTTGTAACTAAATGCACAATTGCACAC
>12200-4624
ATGGAGTAGGAATCTTTGTGACTGCAGAACTAGCGAAATACGTGATAAACTTTGTCCCAA
TAAACGACAGAATAATACTACTACAATTGGGGGCAAGCCCTTTTAACATTAATGTACTCC
AAATATATGCTCCGACGGCAGAGAAAAGGTACGACGACGAAGTCGAATCTCTGTATAGCC
AATTAGACAT
>12208-4620
GTGTAAGGAACTTCAAAGTGTCTGTCATGGAACTCTCCATAACTTACCAGAACCAGTCTG
ATTACACCAGAAATCACTAAATGACTTACCCAAGATAGATCAAGGAATTTAGACAGATCG
GGGACAAAACTACGCATTTTTACTACAACTACTTAAACGCGGGTTTTTAAATTGGCTGCA
GCCTTGTTTAAACACGTCTTAAATCCGCGAAACTCCTCGCCAC
>12216-4617
ATGTATGCAAAAATTGCCTTTTTCGATTACATATAGATTTGAACGAGTTGACTAGAAACA
TATTTACTGTTGAATGAAGATAAAAACTATTTCAGGACCTCAATTCAGACAGAACTCGTT
CACATTGGCTAGTTCCTATCACATTCCCTTCCAGTGTTTCAATAATCCTCCCCCAAAACA
CGTGATTTTGACGGATATCTGAGTTGTCGAATTGACTGGACTATTATATAGTTTCACAC
>12220-4616
GTGATAATCATTATTTTTGTCTTTGATCTGTTAATAGTCAACCCTGCCTCCAGACTAGCC
ATCTCGACTCGCGGTAACAGTTCTGTTAGTTCTTGCTCGTTGCTGGCACATAAAGTGGTA
TCGTCAGCATACCTAAGATTATTGATTGTTCTTCCGCCAACAGAAATTCCTTCTTTCCAG
TCCTCTGTAGCTTTACGGATAACACACTCGCCATAAATGTTGAACAAGACTTACAACAC
>12221-4615
ATGCCCAATTTGCTAAAAGATGACATGCGTTTTAAGCAATAGACAACATGCTCTACTAAA
AGATGGCATGGCCCAAAGTTACATTGGTACTCAGTTTCTTCCAAACATAGCTAATTCTCT
ATCTCTTCACACTGATTTCCGGCTGCCATACTCTAAATAAATTTTGGTCCAT
>12223-4614
GTGTGCCAATTTTTGCTCATACATTGTCACACTCAAGTCAATCAATAACTAGAAGTAGTT
TATCTGTTTCCCATGACCAGTAATTCAATTACTTTGACTCAATTAATTGTTTTGTTTTGA
CTTTGGCAAGTCATGATGTTTTAGCGAGTATTTTAGGTTCCATGGAGCGTTTTTGACGTC
CCAATGACGTAATTTGGTAAAATTATAACTTGACCAATTGTCAAATTACAT
>12229-4613
ATGCCTCTAAAGCAGTCGAATCGCCTTCCGAAAGCTTCCAAAACAATCTAGAAGCTTTTA
GAACAGTCTAAAAGCTTACAAAGCACTGTAGACACTACAAAATGCTTTCAGAACAGTCTA
TAAGCTTCCAGATGTTCTGGAAGTACTCCAAAATGATGTTTGAAGTTCTCTGGAAGCTTC
TAGAGCAGTTGGAGAGCAT
>12239-4611
ATGAATTTGATACAGGAAGAAACGATCTTAATGAACGTCTCTGCAAAAGTTCAATCCGGA
TAAAGGCATATATTCCAATAAAGCTTTGTAAATATCTGTACCACTATCCTGACATTTTCT
AAGTAAACTTTTACAAATTCCTACTGCCCGTTATTGTCAGATACAAAAGTTGCAGGAACA
CCAAACCTAGCAAAAATTGGCTTTAATTTTAATATCAT
>12244-4610
ATGCAAACTATTTTATTCTGATTTAAACCAGTGGAAGGGCAGTGAATACGTTTTGTAGCG
TATCCATACCAGGAGAAAGGCTGCTCAATGTCGAAAAGACACAACAACTTTAAACTGTAA
TTTCCACTAAATATTAAATTTTTTTAACCAAAAATACTTACTTCTCATTAGGGTCGGCAC
ACTGATTAATATTTGGACCTGCCTCAC
>12245-4610
ATGGACCTTTTGTACATTTGGCCACTCTGCTTTTCGCGTTTGGTAGGGTTGGAAAGAGGG
AAGAAAATACAATATTTTGGCGCTTTTGCGGTTTCTGAAATCCTAAAAATAACCGAGTTA
TAAACATATTCCACTTGCTATGCCAAAACCAAGACAACATAAGTGGAAACTGCAT
>12261-4604
ATGTATGTTTCGGATCGAATTTAATCTGTTACAAATGTGTCAAAAGGTAAAATCGGATCC
AAAGAGCTATTAAACTGAAACAATTACTTGAAAAGCGTTTACATTAGTGTTAAACAACGT
TTTATGCACGTTGTAGCTTTAGAAGTAAAATTTTGACAGGTAAGGTTCATTTTGTACATG
TTTAAATCTGTCAC
>12263-4603
GTGTTAATACCAGGAGGGCAATGTCATCCGCATAGCGAAAATATATGTTGTCATTACAAT
TACAAAAGTTTTCAATTCCGTGTTCGTAACTGGAAACTTCCCATTTTTCTTTTCCTAAAC
TTTTTGACTCAGTTAATGTATTACTATACAAAAATGTATTTTTCAGCATATTTGAGTTTA
ACACTACACCATGCAC
>12268-4602
GTGTAAAGTCGTTGTAAAACGTAATCTTCGCGATGTAATATACAAAGTGTTTATTATCTT
ACTGACCCATTTTCCATCGACGAGTTCAACGCTCCTTAAAAACCGATAAAGCTATAAAGA
AACACACACAATACATACAAAGTGCATGTGGAATACAGTGGCGTACTCTTTTTTTCGAAA
ATTTGTGGAAATTTTGACAGCCGACAGTTGACAAACCAAAAACTACGATCGTTTGGTGAT
TGGGTTCCAC
>12275-4599
ATGGAAGAAATCCAAGATGGCGGCCGAAAATGTCAAAACCCGAGTTTTCATACTGTATTT
TGACTAGTTTAGGTTCGTGGAGTTCATTACGCCGGTCTATTTGACGTTAATTGTCATTGG
ATGGGAGGAAATTCAAGATGGCGGCCCAAAATGTCAAAAATTGAGTTTACTCGATTACGA
CTAATTTAGGGTCGGGGAGTTCATTACACCCGTCAATTTGACGTTACCTGTCAC
>12276-4599
ATGAAATGACAGTGTCATATTGTTTATTATGTTAGGTTAGGAACGTGTTGCCCGTTTTTA
GTTCAAATGACGCTGCAATCTTAATTTGAAACGCCAATACGAACAGAAAATACCTGGCAT
TAAAGTAACACCGCCTTTGCCTTATAATGGTTAAGTCAATATTTCTCCCGCAAACAAACC
GCACCTACCGAATATGAATTAGAAGAGTAGATAGCCGTCGATATGTAACAAAGTAATTGA
CAAACGGGGACAATAAATTTGCAC
>12281-4598
ATGCCCGCTTCTGCAGGAGAAACACAGAATTGAACAAACTCCCCAGAAAGCTATGTCGTA
GCGGAGATGGCAGTCAATCAGTGCATAGTATGTACTCCTAGCTACATGGTAATCCAAATT
GCCAGAGATTACCCTCAATGCATGGCAACCCGACGCCAGTCTAGAGCACAGACCGTCCAC
ATGCTCAGCGAATCGAAGCGAGTCGTCAATAATAAGACCAAGAAACTTGTTCAT
>12284-4597
GTGTTGTGCATATGAATCTATAAATTGACTTGTGTATGTCTCTTGTTTTAAGTTTCTATG
CTATGCTTGTGCTTATGTTGGGTTGTGTCGTTCTTCCAATCCAGCTTTATATTAGCAGTT
TTTGTGATATTTTGATACAAATAATAACATAAAACAGTCGATAAGTGGTTTGTTATTACA
GGTATCACCCCCTTAAGCACGACGCCAGCCCTCTCTACAC
>12290-4595
GTGGACTTACTATAAAACTTATTTACAAAAAAATCTACATAATCTACATATCTACATAAT
TTAGGTGGGAGATTTAAGCGAGCCCCTTTGGGGCATAGAAGCAAGAAACGCAGCTATAGC
TAATGGGTATTTCACGTGCGCCATAAATCGCGTGGGTACCGAAGTCTTTGAAAACGAATT
CACTTCGGGAAACGGTAAACCCGCTCACAAGGACTTTGGTCAT
>12293-4594
GTGTCTTGTAATGTGTCAAAGATTGGTATCGTTGGCGTCTACTTAGTCATTTGATGCTAT
AACTTATCGTTTTAACATGCTTGAAATGTTAAAATTACGAGTTACCCTGCAATTTTGAGC
TGATAGCTTGATGTGTTAAATAACGACTAATTTAATGTTTTAGCTATTTTTGGAAAACTG
TATGTTTATGCACCAACCAACAC
>12304-4589
ATGGTGAGTTTTTGTGCGTACGTGATAAAAATCATGCATTTTATGCAGTGAGCAGAAAAA
CGAATTTTTTAAATCTGAAAATAGAAATTAACCTAATTTTAGCCCCCCATTACAAGCTTG
TTTAGAGTGGCCTTTCCAATGTATACAGATTGTCGCAAAATATTTAATTTACAGTGGAAT
AACTTTGGCAT
>12309-4589
ATGAAACTATTAATAGTGGTAACAATATTCACTAGTGTCAATATTTGCGTTTACACATAT
AGGCTTGTGCTACGACTGTACCGACCACCGTCCGTGTCTCCATCAGTCGCGTCTGAGTGA
GTCGAAATCAAACCGGTCTACATGCAAAGTGTATGTCAATTTATATCAAACCCGCATGGC
ATAAAAAATCCAATCAACCCGCAACAATCATAGCACAACAT
>12310-4588
ATGAAATGTCAAAACCAGCTGATTGAAACTTTTGGAAGGGCAAACACGACCATCAAAACA
TACTCTCTTATGAATACATAGAGTTTTAGCTTAAATTTAGCTATTTCCAAAAGACTTTCA
GTTGATATTTCATAAAATGTCTGCCAAATACATAAGAAAGTGTGTCTTAATGGCCGTCTT
TGCCCTACCAAAGGTTTCAATCATCTGTATTTGATATTTCAT
>12311-4588
ATGGTTTTTCTTTTGTTTTGCGCACCGCCGGCTTCGGGGTGGGGATGGTTCAAGGACACA
CGATACCATAAGAGCGTGCGTGTTATTTGCACGATCGCTTTTTATAGCACCAAAAAGAAG
GTGTTACAGAGAATATTGTTTGTTTTATATATATGACATCTGTCAT
>12332-4583
ATGTCTTATTGATTATTTAAATATCATTAACAAGTATCAGTTTATACGTGCTTGATGATC
CATGTTATCTAAAAAGAATGATGAGTGATCCAATCTGACCAGAAAAAAATGAATATAAAC
TCCCAGAGCCACTATACAACTGGATGACAACCATGATGTTTGTTGTGCAACATCTGGTGG
TTTTTGTAGATATCAGAGGATTGATATTGATGAACAAACCTCATCAT
>12337-4581
GTGTTCTCCTTTAGGTTACTTTGGTTGGTTTTCCATTTTGTCCGGGTTTGAAGCTCCGAA
ACAAACTCCTTACTCCACCTTTTCCAAAAATGGAGCTTCATGTACTGGATGTGCTGATAC
AATGATAACCTGTTTTGTGGGATCGTACTGACATCATATTCTGGCAC
>12346-4578
ATGAATAGTCACACATTTACCCTTACCACCAGACTGTCCCATAGCAAAAGAACTTTGAGC
AGCTTCACCAACTGCAATAGCAGCTTTATTGTCTGAAGTATTAACATACACCACACTCCC
CTCCTGAACACTAGGCAACCCCACAGGTGGGGTAACCACACCAGGCAACATCAAATCAGC
CCCTGAACTAATGAATGTCATGACAT
>12347-4578
ATGCCTGCCAAGAACGTTGTAACATGCGTTTGAATCTTTTCCACAAACTCCAATGCTTTC
CTTTAGTTCTCTCTTCAGTGGGGGGAAGCCTGTAAGGGGGCTGGAAATCCACCGGAGTAC
TGCTTCAGGCCAGGAAGTTAGTTAGGATGAAGATCGTGTGAGTGGCTGCAT
>12352-4576
ATGAAAACCATAAATAAAACCCGTTAAATGGCTAAACGAAGTAAATTTACCAGAAAAACA
AGCCAAGTGGTCCATTTTGTGTTCGACTCTCTCGAACTTCATCTCAGCAAAATAGGTCAA
ACCAGCCGGGGATTCTTTGAGCAAGTGTTTCATGGCAGCGTCCATGGCTTCATCAAACAT
TTGCCTGGCTTCGTTGTCCTCTTTACCGCTTTGCAGCCAGGATTTGAGTAGGTACTCGTA
GAAACTGTCTCCCAGAGCTCCCAT
>12353-4576
ATGTAAAATGAGATCATCTAAATTACTTGCAACTATTGACAAGGATAATGACTATGTGAA
TGGCAAAATTGGGCTGGTGACTTTGCTTCCTTGTGCATGGTCAGTTTGAAAAAAAACGCT
TGTGTAAAGGTCACCACCACTTTTAATACTTGAGGTGTAAATATCTGAGAAGTTGCAAAA
GTTACAATAAAAAAAAATTGATATAATTTGCAC
>12359-4575
GTGACAACAAAAGATCCTTTAAAACTGAAGAGGGGTTTGTGGAACATATAAAATTGAAAT
CGTAGTTTGCCCATGTCATCCGCCACTCGAAAACTGTCAGCCAAAGTGGTAAACCAGTTG
ACCACCTCTTCGTTAGCGTAGGTGATAAGGCCTTGCCCAATATGATGCTTGCCATCCATC
ACAAAATTCAATATTCCCCTGATTGAGTTTTCTGTTAAAAGGGTTTCCTCAT
>12363-4574
GTGACTTTGACATGTGTCAGATCAGAGAGGAACAGTCAAAATCCGTACCATAAAGGTATA
AACTACAACAAACACTGGAAAACCTAATACAATCAAGTTTAGAACACTTTACAGTTTCAT
GAGCAGGATTTTGACGGATGAAGACATGATTTACCCTAAAACTGCAT
>12368-4573
GTGTTTCTGAGCTGCAAAAAACTGTTTGAACGCTTCTAGTGACTTTGTTTACGCATTAAA
ACACAGTTTTGGAACCACTAATACAATTTTGGGGTTGAGCTGCAAAAAAAATACCCAAAT
AATACCCAACTATACTCAAATAATAGAAAAACCTTGACACCCACGGACAT
>12373-4571
ATGAGGACTGCTACGGTAACACGCGGAATTGAATTTAACTTGTGAGCTGTCAGTACGTCT
GAGTAAATTTTCTGCCGAGCTGTATATGTGATTGGGAGTCGCAGTCCTAAAGAACTGATC
CGAAGCGTGTATAGTGTGATAGGTTTGTTCCTTAACCCTAATTTTTGGCACGTCTTTGAG
CAGATTATGCATCGACTTTGACTGTTTTGCTTTCCAATTTCTTTTTACCAC
>12380-4568
GTGTTTTCTGACCGTTTTACTATCGAAAATGACAAGTCCTGGTTCAATGAAGAACTTCTT
CGATTGACGGAAGAACACTTTGGACCTGAGCTTCGTCAAAAGTGCGAAAAGGATCCAGTT
TTTGTCGATTTTATGAGAGACGCCCCTGAACCAACGGGAGAGGAAGGAGAAGACAC
>12381-4567
ATGGCGTCTGGTGGCAATAAAATATTGACGATTTCTGTGCTACTAACCTGACAAGTAAAA
ACCGTTAAATCAACTTCTCTATTTCATGCAATGTTTTTAACTTTTATAACTTGCAACCTA
CTTAAGTGTCAGATATTGTTCAGTTGTAAAAAATCTGTCACTTATTCTCAAATCCTGAAC
CAACTCAGTGCGAATGATCAC
>12383-4567
ATGATTATCTACTTTTACAGTCAGATTGTCAGTAAAGTGTTTAGTCATGAAAAAGCTTTA
AGGGAACAAGTGAGGGCAATCTAACTAGCAATATTTGTTTTAAAATGCAAATTTTGAAGG
CGAAAAAAATGAACGTAGAATCCTTGAGGGCTAACCAGTCTCAAAACAGCGAGTCTGCAG
AATTGCGGATCGCAAAAGCTGCAATTACAGTGTGTTTCAT
>12386-4566
ATGTTAAAAACAGTCTAGCTTTGCAAATAATTCATTAAATAAAAAGCACGGCAACATAAA
TCAGAACCAACTTCACCGTTAATAAAATTGCTAATCAATAAATCAAAATGTAATGACAAC
ACACAATTATAAGCTTTGATTGGTCAAAAAAGCAGCTTCCAGCTTTCTGCTCTTAAATAC
TACACATATGGATTTATCAT
>12401-4563
ATGCCAGGTACACTGTGAATTTTTGCACCCAGAAATGTCTCAAGCATGGTAACATAACGC
TTAGAAGTTACTGTCACTGTGTTTCTCTGATCATCTTACACCTCGAGCAGAAACTGCACA
CCATACAGTAACCTTAGGGCTAATGCAGAGGACGTTGATGAAAACAGCAGGATTTTGTTG
TGCCCAGTGAATTCTGCTTGTTAAAGTAGCCAT
>12407-4561
ATGTAGTACAGGAGCTATGAGAACATGTCTTACAGATTGATCGTTAACAGAGTTAACAGG
AAAATGCTGGTAACTAGGAGAGCATCTCTATCGAAAAACATTCCACATTTGACGTATCCG
AAAGACTAAAAAACTAAGTTAGCAACAAGAGAGAGTGGACAAAATGAATCTGTCACTTAC
CGTCTGGGTGAACACAC
>12411-4560
ATGTAGTTGTTTCTGGAAGTGTGGGATCTACATTCAATAAAAAATGGCTGTATCAGTTTG
GTTTGCCTGTAAAACCAGTGTGATTTATAACACAGCAACTTAACGTACGCGATCTAAACA
CACACAAATTGAATTTTTTGTTTGGAGAGACTATACAGTTTTATGAACAATTCTAGATAT
GAGAAAGTGTAATTTGTTTTAGTTTACGGCAC
>12435-4553
ATGGAAATTTAAATTACGCGCCTTAAAATATGTTGGCAATAGTGCGCAATGTTGTCGCCT
GTTTTCCGATTTTCTTGCTAACGAGCTATTCCGATCACCGATTATCGCCAAAGTCCCAAA
GTTTGACGTAAATAACAGCTTTTCCAATTTTTTTTGATCCTATTTTACGTTTCTGCGGCC
ATCAATCAACGGTTCACTTGTACATGGATAAACAACATTCCAACAACCTGCCAT
>12456-4548
ATGTACGAAATGATGGAATGTGTGTGTGTGCCCTCCACAGCGACCATCGTTCTATAAACA
ATGCAATGATCTTCATCTGATAAAGCAAGAAATGAAAACGAAATCAATTTTTTCCAGCCT
TACACCAGTTGCATTACAAAACTATGCGCTTTTTTACAGCTTTATAATATATATCCAATA
GCTAACCAC
>12467-4546
GTGCAGTTCTCAAATACCATTTATAAAACAAACGCAAGAGATACCACGAAATTACTGACA
AACATTTCAAGAGGATTTCAATTTCTGGCTTTAAAACGTTGAAACACTTCCGACAACGAC
GCCGCCGGATTATTCCCAGTTGGAAACAATTTTTCCTCTCTTAAACGCTACATAATGGAT
TTTTTTAATAAATGTATTTCCTTTTGTGTTTTCAGAAATCTGACTGATTCCAAACCAC
>12475-4544
ATGTTAGTTTGACCGCCAGAGGGCGTCAAAGTCAAGCTTCACCAACCTTCAAGGTAATTT
AAACCACTTTTACTTTAACCTAAAATAATCCAGTTATTTTGACCAATCAGGACAAAAGGT
CATTGAAGGTAAAACATAGTCCAGACCAAAGGCTTTTCAACGGTGTAATAAAAAAAGGTC
AT
>12487-4538
GTGCTTTGTTGTGTCAGGGCTCTAGAGCGAACAAAATGGCGGACACGACGCACCCAAGCC
ACATCCAACACGCGGCATGAAAATTGAATTTTAGGGCAAAATCTATATTATAAAACAATA
CAAATGATACCAGTTAAATAAAGTTTTACATAGCTAATTAAAATCAGTAACAC
>12490-4536
ATGTTATAACTGGAAACACACATTCAGTATACCTTTCTCGTAAAGCTCATAGGGATTTCT
CTATTACATACGTTCTTCAATTTGCCATATGCAGCACAGCCTAAAACAATTATTTTTTGT
ATCTTTGGTGTCTGATTGTCATTGTCTCTAGTGATTTTCACTTCGTGACCAAGCTATAGA
TATTGTGTAACTTCAGCTATGATATTGTTTTCTAATTTCCCAAACAACACAACGAAGTCC
AATGGACAT
>12493-4536
GTGTGTGTCCACTAGCCCCATAAAATGGAGGTGTTTCCTTAGTTGACAGTGGCCAGTCAG
AAATCCTACTGTTAAACGTAGGTTTTTAAGGTGTAGGTGATTAATTAGGGTATCCAGAAC
TATGTTCCAAAGAAGGGGTGATAAGACCCCTCCTTGTGGACATCCCTTCATGACCAGTCC
TCTCAC
>12494-4536
ATGAGTAAAGAGGTGCGATCCCGTAAAACGGGGCACCGTAAACAGGAACCTTCCGAAGGT
TCCCCTTCAAAAGGGGCCCCAACATTGTAAGTGTTTATTACCTTAAAACTGATTCAGTCA
ATCATTGAAAGAATTTACAGAAAGTATGGCCCTCTGCCCAAATTTAATGGTCAGCGCATA
TTTAGTAGGGTGGTAATCATCAT
>12502-4533
ATGAGTTTTACAGACGCTTTCCACTTGCACTAATGTTATTTCTAAACCAGAAGATTGTAA
CAATAATTCCTAGTGAAATGCGTTTCACACTCCCTTCGATCGATTTCCCTATTTGTTCAG
CCCCCTCGATTAACAAAATCATTTATTTTCCTGACACCTCCTGGAAATACACATGTCACT
TCACCTATATTATCATCATTATATGGGAACGGCCACCATTACATAAACAAACCAGTTCCT
CTTCAT
>12511-4529
ATGCAGAACCGAACTGGAATGTTCGGAAATCCATTCCTACGTAGTTTTTATACCGATTGT
AAGTTATATTTTCTTGAGGAACGTTTCGGGAATGTTGCGCACCAGGTATTCAACGTTTTT
CGCTTGGTTTGGTGAAATTCACTTGGAACTCTTCCTGGCACAGTACCACATCTGGCTGGC
TGCCGATACACACGGGGTGCTGGTTTTATTGCCCGGATTTCCCGTTTTGAACCTTATCGT
GACCACGTACAT
>12512-4529
GTGTTACTTTAACGTTTCTCCGCGAGGCGCTGTCGCCTCAGAATTTTCTGGTAAAACTGT
AGGGGGTGGTTGAATAAACAATTTTTTTGGCTACAATTTGGTAAAAAAATCCACCCTGTA
GCTCTCATGGAAGCAAAGTTAAGGACTGTCAAAGCAGGCAGTGCTTTTTTGAACTTCAC
>12518-4527
GTGTACAATCGAGTGCTGGCAACGTTGCGTTTTCAATGATTATAATACACATTTTTGCAG
CCACTCGTTTGCGGGTCAATGTTCACGACAGGTCTCATCGTTTTTTTCCTGTAATCACAC
ATTTTGGGTGTTTTTAATTGTTTCAGTTAAGTACAAACCACTGACAGAGCTTTACCCAT
>12522-4526
ATGTCTTTCAGTTCGGTTACAGGAATGACACCTGTAGAAAAAAACGTCACGTGACTGTTC
AAATCAACATCGCCACCTACCGGTTCCCAAGCTAACTACGACCGAAAGAGGGCTGGCCTC
ATCCTCCCTACCGACCGCCTTCAAGGCCAAACTGTGCTCGTGAATCTCCGTCATGGCGTC
CAAAGTGGGGTTGTTGGCTATTAGACCCCCATCCAGATACCTCTGGAACAATCTAGAAAC
TTTCATATTTGAATCCATTCAT
>12536-4523
GTGACTTTCCAATTTTGACCCCTTATAGGCCGAAAATACTAAACGAAACGAGCGTTTACC
TATTAAGGTAATAGATGTTGCTGCTACTCGGAACCTGCGGTCTTCCTGCGCATCTTTTCA
CATCGTTCAAACTTTTCTGCGGTCTTTCCACACTTCTTTTTGTTTCTCTAGGTCTCCAAT
GTAACAGTCGTATTGTCTGACTTCCAACGTGTCCTACCCATTGCCAT
>12547-4518
ATGGGACCACAACGGAAAAAGAAACGTCACTTCCAGTCGCTGTAGCTACTACACCAACCA
TTCCGTCCAGTACTGAAGTGTCTTACCCAACTAGTTCTGGAGACTACAAGGTGGTTTGTT
ACTTTACAAATTGGGCTTGGTACCGGTAAGTAGCGCTTTTCCACCGAGATATTTAATCCA
CAATCTAATATGCGTGTAGACAAGGAGATGGTAAATACTTACCTTCTGACATTGATCCAT
>12551-4516
ATGGACATCTCAAAGTTCCGGAAGGTTCTAAAAGAGATTTGCTTGTACCAAAGGTCTCTA
AAACCTTCCAGGAGTCTTTTAAAACTGCTAGTAGCCTCTGAAACTTTCTAATGAACATCT
CAAAGTACCAGAAGATTTTAATAGTGATTTACATGTGCCAGAGCGCTCTGAGACCTTTAA
AGCGTCTTTTATAACTGCCAAAAGCCACTAGCAGACGTTTTAAATGTGTCTCTGAAACAT
>12557-4513
GTGGCGTACTCGGTTGTGACGCCATCTTGGATGAACGTACGTGCTGTGGATGTTATAAGT
CCCAAGTCGGGTTTTACGCTTAAGTACCTCCCTAGGGAACTTTTTCCGTGGTTGTCCACT
AGGAGAACGGTGGTGATATCTACAAGATAGAAGAGGAAGCTATATTTAGATTTATAATAC
AAAAGTTTGATCGGCGAAGATTAACATTTTATTATTCGACTCAAACAAGAAGGAAAGCAA
TATTTTATGACTACAACGGCATGCAT
>12582-4506
ATGCCATAAATAAACACTAAATTAGCCACCATAGAGAGCAAAATGTACACCAGCGATGTA
ATTAAAAATATCGAATACAAATTTGGGTCATACGACGTTATTCTTGATATGATACTAGAT
AGAAATCCCATGCAGACACTCCTCCATACCTAAAAATGCATTAGAGACATTCTTGATTTA
GTAACTCAAGTAAATATACGTACAATTCCAAGCCAT
>12585-4505
ATGGATTCTATAACAACACTGTAAGATATTACTTACTAACATAACCAAGATTTTCCACGT
GAACAGGAATTCAGTCAGATTTTACTTCTGCGACACTCTTTATTACCTAAAAAATGAAGA
CAACTGGATTTGTACGGAAATAGTGTCATGTTTTTAACACTGGGAGTGGAAATAAAGCTA
TTTTAATTTGTCCTGGTTAAAGGGTGAAAGATCAGCAACGAAACTGCATAAAAGCGAGCA
C
>12588-4505
GTGACCCGTGAGAAGTCCTGTCACACATCTGAGGTCCTTTCTGGGTAATTCCATCACTTC
GACTTGTTTCTTGGAAAGAAGCCCATTGAGACAACGCGATTGCCGCATGCCTCCGGCCTC
CTTCCAAGCAATATCGGATCTTTGCCTGAAGATACGGTCCACAATGGCGGATCTGACCGA
ACCTGTCCGCCTCCTCGTTTCCGTTAACAC
>12590-4504
ATGCTTGGTCTCTTCCCAGGGAGTATCGGATCTTTGCCAGAACCTACGGTCTACAATGGC
GGATCCGACAGTGCCGGTTTTAGTCCTAGAATAGGTTCAATCCAACCTGTCCGCCTTCTC
GTTTCGTTTAAGACCGGAGAGCCCTAAACCCCAAGTTAGACGCAGTTTGGCCAT
>12598-4502
ATGAAAGTCATTCCCATCGAAGGTTTACAAATGGTTAACGGCGAACCCCAGAAAAGTTTA
AAAGATGCTTTATCAGAAGTCGTAATTGCGACGTAAATTTGCCTGGCAATAATACTTTTC
TGTTATAACTATCATTGTCAATTACAGCGAATTGAGTAATTTACGATTCAACCGAAATAA
TCAAACCAGCTCTTTCAT
>12604-4500
GTGCGTTTTAGCCTACTTTAGCTTCAACGCACAAAATTCAATGTTAAAATCTTCGTAAAG
TTACAAATTCTGGTACTTACTTTTATGTTTTGAGTTTCCTTTCCAAATTGGTTTGATCTT
GAAAAACGACATCTTCTACACGTTTAAACGAACAAAATATTACTGGCAAAAGCTCGCGCT
TTAAAATTGCGTTTCAAAAGCGCTTCCTGCGAAGTGGTACCAGAGCGGTACCAGGCGGAC
AC
>12621-4494
ATGCTTCTAAATCAGTCGGAATCCTTTCAAAACAATCTAGAACCTTCCAAAAGCTTTTAG
AACAGTCTAAAAGATTCCAAATGCTCTTCAACTAGTCTAGAAGCTTCCAAAAATATCAAA
AACAATCTAGAAGCTTCCAAAAAATTCTAGAACAGCCTAAGAATTTCCAAATACCTTTAA
TATGCTCTACTACACTACTCGGGTGCGGAAAAGTGCACTCAT
>12625-4492
ATGCTTACAGTACTGATATAACCAATTAGAGTTATTAGAAAACCTTCCAGGCAGAACTTT
TGACTATTCAAACACAAAAAGAAGCTTTCCGGTTTCAATATGACTACTGGAAGACAGTAA
GAAGCTTCTTGTTTTCAGTAAAAGGCTTGCTAGCTTTAATTTGACAATTTCCCTCAT
>12632-4490
ATGCTCAGATCTGAATTACTCCGTTATTTAGACAGTTACTGAAAAAACTCATAGAATAAA
ACAGATAGAGCAGATTGCAAGCTTTCAGAAAATGTCCTTTTTTGCTTCAATATCTTTCTC
CGTTACGCCACTAGAGGGCGGTAAAAGTGGCAGTTATTTTGAAACTGGTTTTTGCGCAC
>12634-4490
GTGTAGGATGACGTAGGTGGGTTGATGAACGAATATTATCTTATTTAAGTTTCGGTGTGG
GGTAACCGCCGATCAATCCGAGAAAAAAGCAGGAAAGAATGCTTCCATAAGTAATTAGTT
CCAAAAGGAGGGTTCCGATATTGATAGTCGGAAAAACCGGTCTCGACTGGGGAAAACAGA
ACTAAATAAAAGTGGAAACAGTATATTTTACCGTAATGGCGAAATTAATCATTAGAGAAC
AAACTTGGCCACAAAGCAGGCTCAT
>12642-4484
ATGGCTGATCTGCCACTGCTTGAAGGCGTTTCAAATGGGTCTTCGCTGCATATCCCCCCA
GCTGAGGCGTATGTCAGGTGTGGTTATATGATCGTCCTGATAAGAGCTTGGTCTTGATGC
TGGTTTTGGTATGGCAAGCTTTGCTTTCGCCCGGGCTTTTTCGACTTGACAC
>12645-4483
ATGGGATAGTGCATCCAAATCTCAAATCTGGATTAAGTTTCTGATGGCTTAATCAGCCTT
CAGTTCCCATAATTTTAATTGTTATTATAGTTATATGAAGCTGGAAACATTGATTTCCGA
ACATTGAATTTGAGTCAGTTGACAATTATCTCTCTTTCTCAATGAACAAAAAGTTAAAGT
TATGTCTTCAACGTTATGTAGTACAGGATCTCCGTTTTTTGAGCAC
>12655-4479
ATGGATATTGGTAAGTATTACAACATCTTCTTGGTTTAGGATAATTCAAATAATTTTTTC
AGTTCAGATCCGTAAAATTGGCGACGAACCGCTTCGAGAAGTACTAGATTCGCTAGGCGG
TTGGCCGGTGACCAAAGAGAATTGGGTACCACCAAATATATCAATTGAAGTTCTGTTAGG
CACTATTAGGGGGATCTACAACGAGGGCTATTTGGTGGAACAATGGGTGGGACCGGACGA
CAAGAACAGCTCTGTTAACATCAT
>12661-4478
GTGGCAACCTGTGTTTTCGTGTTTATAGTACCATTATCATTTTAATCAATCAGTTTTAGA
TTTCAGCACCCCATAAAAGGGTTTACTTAAGCGCTTTTTAGGCACATTTATTCCAGAATT
AATAAAAAGTTTAATGCTTTTTGCAATATTCGAAGATGTTGACCTCGATTGTCAGCCAAA
AGCACACAAAGCCAATTGTTTATTCTCTAGCGACAATCAT
>12667-4477
ATGGGGTCTCCAAATTGATTATGTGGAGTATCTCCTAAACTAGTAGAGATACCGAAAAAG
CTTAAGAGATCAAAACTGTGAATCTGGACTTTGAACCGACCAATTCCAACTAGAACTGCA
TATAGGTTGACTAAATTCAAACAACTTCCACTTTTTTGTGGTCACCCTGTACACCAGAGG
CCAC
>12672-4475
GTGTATTGACAACATACAGTGGTCACTTATTCTTGGTGTTAGGTGTACCTTAAATTACAA
CATCCTGCTATTCGTCACTATTTAGTCGATCAGTGTTTGACTCCTCTCAGTGATACGCGT
AGGAGAATCAACAATCTGTGCAAAGCCATTCATGTATACGGTTGACAAAAGTTTGTCTCC
GTAGAAAGAGGTCTTCAATAAGTCAAAATTAAAATTGCCCAC
>12676-4474
ATGACAGCAGTCACGTGATTGTAAGACACTTGACATACTGATTCTTACGTCACAACTGTC
AAAAACACTTTCATAAAACTGTAAAAAACTACTACTAGGAAGTATTAAAACTTTGACATT
TTATTGTTTCACGTCCTAACTGAGACAAACCTTTACAGTTATGACAGCAGCCAAGTGACA
CTAAGACAGTCAACATACTTATTGTCACGTCACAACTGGCATAAATACTTCAC
>12682-4472
ATGAGAATTATGTTATAAAACAATTCAAATTTTACCTTTTTCTCTCTTTGTCGCGCTTTT
TTTTCAGCCTTCTTCTGTGCTATTTCAGCCGCCTTTCGCTGTGCTATTTCAGCCTTGGTT
TTGCGCCGGTTATTCTCTGCAAGATTAACTGAGGATGAAGTACCCTCCTTAGAAACCTCT
GTGTCTGAACCATCTTCCAT
>12685-4471
ATGAAGATTAATTATGTCTTTGCGATGAAATAGCATAAGGTGGAATTATATTAAAGGGAT
TGAAACAATTTCCTGATACCTGATGAGTGAAAGGTATGAAATTTATGTGGAAATTGAAAG
AATTCAAAAAGCAAATTCCCCTCAAAGTAACTTGAATTTCTTAGTTAATCTTGATCTTGT
AGAGAAGTTTTATTAAAGTGCAATGATGAAGTAAAGGCTTTGAAGATGTTCAACAT
>12690-4470
ATGGGTAAATATCTACTCAGCTGCTACAATATTATGTCAAATTTATGCACCATTATCGAA
CTGCTATGCAGATGCGTTTCTTCCGAGTGGTGAAAGACGTATTACCGCGAAAAAAAAAAA
GAGATTACGCAAAACGCCCCGAGGACCAGCAGAAGAACGAAATGTGAAATTTCTACATAA
AAATACATCAATTTGGCCAAATTACCGGGTTTGCGTGACGCAAAATAGCAGCATAATCGC
ACAT
>12699-4466
ATGCAACCAGTTAAAATTGAATGGGTACAGTGTTTAGCTTTACTTTATCGTTTTATTAAA
ACAGACGAGATTATCGGATGTGTTAAAGGTGGAAGGTCGAAATATTCAGTGTTTTGTATG
TATAGGTCACGCAAATATAGTAATTTTGATAATACTGTTTTGGATAGCGTAGTTTTGACG
TAGATTTGTAGGAACAGTATGACGTTTCGGACAT
>12705-4464
GTGCGGTTATTTACCTGGTATATGTAATGGAAGTAATACCATTGTCTCGTTCACCGTGTA
AAATCGTGACATCGTTTCGACCTCCAATGCGGTCATCAGGACACACGCCGGATTTGCCAT
CGCATTGAGAGACATGAGAAATGTAATAATCATCTGCACGAAAAGCTTTTTCGTTTTTGT
CGTAATATGCCAC
>12715-4461
ATGAATTTCAACTTAAGCTACTTTATGTGTCTGTAAGGGAAATTTTGACAGTTGTGGGAC
GGTTTTCTATTCAGAGTGTAGTCTGACAGTTGTCAACATATACTGCAAATACTAAAACCC
GGTTCATGAAACTATAAAGTGTAATTTGTATGAATATTTTGTTGCTAGTTTTTTGCGCCA
C
>12726-4458
ATGGATCAAGTGGACGTTGATCTTGTCAGGATCTAGGTCGTGGCACTTGGTGCAGCTTCT
GCTTAAAGTATCTTTAACTTCAGAGATGTAAAGCCCTAATGCTGGACATGTAGTAAACCA
TAATGCTAAAAGAACAAGTTGGAGTTTTGGAGCATCCAT
>12731-4457
ATGGGTCACATTAAGGGAGTTGCAGGGTTCTTTGTTGCTGGAATATTTGCAGCCAGTTTA
GGGTACTGAATGTTTGTTTCTAACAACAGCAAATTAATTGTACCATTCCAGAACCGTTGC
ATCAGCCCTAAATAGCTTATCAGCAGTCACGATGCAAGATTTTATAGCCGGAATGTGCGG
TTATCAC
>12732-4456
ATGTCTATAAATCAAAAGCATACCCACACAAAAAGAACCCAAGATAATCTAGTCTAATCA
CCTATTTTTCAGTATTTTAAGTGACTTTTGACCATCATAACACTGACTGATATGTGTATA
CAAGAAAACTGATAAATCTCTTCAGTCTGTGATAAAGATGGAGCTAATTGGTTGCACAAA
ACTATTCAC
>12736-4455
ATGTGCATCATATTAGTATTCCTCTGACCTAACGTGCCAAAATATCGTTCTGAGATAAAC
GATCCTAAAAATGCTAATGTTAAGCATTTCTCTTCCTTTTTTTCCGCGACGCTACTGCTT
GTGCAACAGTGAGATCAAGGAAAACAAAATATTTCTTTCAATTTTTCCTTCCCTTCCACG
CCCTTTTCCTGATCTGTGTCACTTTTATTTGGGGTTCATAGCACCGGTGCAATAAGCCTA
ATTTTCTTCTGTTGAAGTGAGCAT
>12737-4455
ATGTAATAAGATCACAAGAGCACAATAAGATCCATTAAGAAAGTGTCAGTGTTCTGAAAA
GTGCCAGAAACTTCTACAAGTGTTTTAAACCTTGTATAAGAATTGTTTAAAATTGCTAAA
TACGACAAAAAATCTTCTAAAAATTTGCCAGAAGCCTCTAGAGTTATGTTGAAATTTGAC
AGAGGGTACAAGTGTTCTAAGGACCATTTTCACCGACATATTTAATGGCACTCTAAATTA
AGTTTTCAT
>12758-4449
GTGCGCTGTACCAGCTCATAAATGTACCGTAACGCTGATTTTTCCCTAGTTCAGTACTTT
CTACATCAATGTAACGGGTATTGTTGCAGCACGACCCTATGCTACTAGTATCGTTGACGT
CACTAGTAACATTCAACAGCGAATCAGTAAAAGGCGCCGGATCTTTCACTTCCGATTGGA
TAGTTTCATCTTTGCGCAGGTACACCAC
>12760-4449
ATGTGTTCTTTTTCCAATTTCCTCGTTCTGTATATGATCACTTAGGCTTACCCCCATAAC
ACACTTCTTGCGATTGCTCGTTGTGTTGTTAACTGTGAGACTCATTGTTTCCATACCATA
AGTCGAGACTGGCAGACTTTTTTAGGTTTGATAGGAATTGTTGGATTTCTTAATGTTTCC
AATTCTCCTACAGCAGCCCAT
>12763-4449
ATGATAAAACGAAAATCGTACAAACCACGGTTTGGACTTTACCTGATGCAAACTTGTTCG
AAGTGTTCCCTCAATTTATCATCATTACTGCCCCTCTCGCTTTCGGCTATTAGTTAAACT
CCCCGAATTCGGCTTTATAATTGATGGATGAAACCCGTAATCAGTCGACAAAGGTGAGAA
TATACAGGAAATTTCGGTTACAT
>12764-4448
ATGTAATAAGGGGAGTCGTATTAGGACCCCAATTGTATAATTCAACATGTTTGGAAAAGT
TGCAAATATTAGAAAATATTTTTAGTGGAAGCAGATATTTGAAAAAAGGGAATTCTATTC
CCTGCGTTCAAGAATTAGGGCAAATTTTAGCCTGCTGAGCAATTGTGGCTGGGGAATACT
GCCCTTTTCGACCAT
>12766-4448
GTGGCATGCTCTTTCCAGGTCAGTTCTGAGTCCATATGAACACCGAACCTCACAGGTACC
GGATATATGCCCATGACCTAAGCTAATACAGTGACAACAACAAACTAAACTATAAAAAAG
AAACAACAAAGCAATACAAAAGAAAACAAAGGAGGACAAAACTCTCTTGAAAGAGAGGTG
ATCCTAGTGAAGGCTATGTAACCAATGAACTACAGAAAAATTAATTTAATATTTGGACAT
>12770-4446
GTGATAGTTTGACCGCTAGAGGGCGTCAAAGTCAAGCTTCACAAACCTTTAAAGTCATTT
AACCACTTTTGCTTTAACTTAAAATAACTCGGTTATTTTAACAGTTACAGCAAAAGGTCA
CTGAAGACAAAAGATAGTCCAGGCCAAAGGCTTTTCTACGGTATATTCAAAAAAGGTCAT
>12778-4444
ATGGACCAAAGTTTATTTCGAGTATGGCAGCCGGAAATCAGTGTGAAGAGAGAGAGAGAA
TTAGCTATATTTGGAAGAAACTGAGAAGAGAGTCATCTATGGACAAGATGGCCATGCCAT
CTTTTAGTAGAGCATGTTGTCTATTGCTTAAAACGCATGCCATCTTTTAGCAAATTGGGC
AT
>12792-4440
ATGTCTGTGGACCTTTTGAAATGGTCTTAGAGGCCTCTGGCAATTTTAAATACATCTGGG
AAAGTTTAAGACAGTTTTAGAGGTCTTTGGCACATTCAAAATGGTTCTAGAAACTTCTGA
CAATTTAAAACAAGTTTAAGAAGGTTTAAGACATTTGTAGAGGCTTCTGGCACATTTTAG
AAGGTTCTCAATAACAT
>12793-4440
ATGTAACATTCTCAAAGGAGGAAGGTGAAGCTACACTAAAGCAAATCAAAAATACATCAG
TCTGGGGGTATGATAAAGGCCTCAATCTGTCATAGTCCTCTTGGCCTGCCGTATCCCATA
AACCCAAGCTTACAGAAATACCATCAACCACCATTGGGGCTGAATAATTATCAAACCTAT
AAAAATGTGATTGTTTATGTTAACTATAAACTCAACAT
>12794-4440
ATGCCTAGAAATTCTTGGTATACGGAATTTATTATCCCATAGAGGCGTCTGAACTGCACA
TTATTAGTTGAAAATTACGCATTCCGTGAGTCGGCAGCTATGACAAATCGATTTTTTCCA
ACAGTAGAACCGGACAGAAAAAAACTGCACAACTACAATAATACTACCGAAAAATGACAA
CTATGTGCATAAAATTACAAATGTGGGTACGCTAAGCAATATCTAGTTATTTGTGCAC
>12796-4440
GTGGAGAAGACTATCAAAGTGCCAGCACCACCTACGGTGATCGAACAGGAAGTGGAACTA
CCGCAACCAGTAAAAACTGTAACGAAAACGTAAGTTTAAAATGATGACGTAACCTTCAGC
CTATTTGGCGTAAACTGTACCACTAAAATATCTAATTTTATCAGGAAAAACGTCATAGTT
GACCAACCCGATAGAGCCAC
>12806-4434
ATGTGAAATCAGCATCAAAAAATTAAATTTTTTTTTGACTACCTACACCAAGACCTACAC
CTTAGTCACACCCTGTATACTCGGATCTTTATTACAATTAGGAAAATTATTACAATACAT
ACATACTACAATCGAGTGAATCAATTTGAAGAAACAGCCGCTCAAAAATGACCGAAAATT
TTGCTATCCCCTTCTTTTTGACGAGCAGTTTCAT
>12807-4434
GTGTCAATATGAAGTCCAAAGCATTTCTTGTGCTATAAGCGTGTACTTCCCTAAATAATT
TGGTTTTATCACAAATATACTCCGGTAACAGGTTATGTCTTAATTTAAAAACAAATACAT
GGACATTAAATGCAATCTTCTGTTTCACGGATAACATATTTAAAACTTGAAGCATTGTCG
CAACACACTATTGCACTTCAGTATCGTTCTCATAGCAC
>12808-4434
GTGTATTATTACGATCAAAACAAGAGGTAAGTTCACGGTTTGTGTGCTGTATATAGGTAC
AAAAAAAAATAATAAACTTTTACTGAAGATCACATAACATGTCAGTATCCACAATATCAA
GGGAGATGTACCAGAACAATTTCAACAAAAACACAGTGATCAAAAAGAAAATGTTTGGCA
ACAAATGGGTGTTACAGATCAACGAGTACAATCAC
>12810-4433
ATGACTGGTTGCCTATCATGCTTCATTGTTTTGGGTGGAATAAGCAGAAAACCTGTTTTC
TAACATTTTCTTGTGTTTTTTTAGTAAAATGTAGTTAAAATCTTGCTGCAAATAAACCAC
CCTGTATAGTTTTTAACCATTGTGGTTTATTTTAAGCCACTAATCCAGTTAAGGTGAATA
GATACTCTAATAAAGCAT
>12813-4433
GTGGTGGGGGATGGATGCGACACACGTCTCCCCCTGCCAATTAGAATTCCTACGATTGAA
CCGGTTCCTGATTACATCAGAAAGTCGTTTTTGATTTATGGTTGCCTACTGCATTATCGA
ACTCAACCCTAAAGAAAATGACTGTGTAAGCTTTTAGGAAATAAATAATTTTTGTTACTA
TGGCAC
>12829-4429
ATGTTGAAGCACTCAAAGAAGGTACAAATGAGACCAATTATGGTGCTCTTGGTAACTGAG
TACCAAAATTTGAACTCTGGTAGCCTTCTAATAAACGGCCTGAATTCCTCATTTGCTCTT
GTAGGTAGTTCAGGACCCTCAGTTTCATCTTAAAGTATTAATTTCTTAATATTTATTGTA
AACTAACAGAAGATTTGTTAATACAGTCAGTGGCACACAT
>12830-4428
ATGAACGATTTCGAGTTGGCCGTGTGCTGTCTGTCATTTTCAAAAGCAGACGGTGGCTCC
CTTTTAGTGGCGGTGGACGAAGCTCCCGACCACATTATATCAGTGTGGGACTGGCAGAAA
GGTGAGAATGGTTCCAAAATCACCGAAACCAAGGTAATTCAATCATTGTCCGCTCTTTAC
AAATGAACTAAACAAGTGTATAAAATAGTGTTCAGTGGACACGATCATAGCTGCCGAATT
TCATCCGTTGGAACGCAACAC
>12836-4426
ATGTAAATCGCATTAAATATTGTTTTTTTAAACGAAATATAAATGTAAGTTTTTTTTACT
AATAGTGACTTTTAAGCTAAACTACAGGTCAAACATTGCTCAGATTTGTCCGCATCTACT
TTTATCGGCAATTCAATAGAAGCGAAAATTTTTGTATTATTATTAAGTATGTCGTTTGAA
TGTGTAACGCACTAATACGATGGTCAACTGCCAATTAATGGGTTGAAGCTTTTTTAACAT
>12847-4419
ATGGCACCACGCATCACAAACTCTGCTAACATCAAGCCCGCATTGTCTGTCACGTTTCAA
CTACATATAGCAGTTACAAGTCATCTTCAATCGTGTGTATAAGGCACGGAGCTCTCAAAG
CGTTACTGACGAGTCCAACGACAGGTCCCGGGACGAAACACACTTTATCGGTCAATAGGC
AACACGCCCCAGGCAAGTCCACATATCATCAACGTCATACGCCATCCCTGCCATTCTCCC
GCTCACAT
>12848-4417
ATGTGCCACCCCCATTGTAACGCAAGCAGTTAACGGCCCTAAAGTTGAGGAGAGGAACTG
ACGACGAGATTCACTGGTATTTGAGGAGGAACTCATTTTGCTAGATACAACGCAGTGACC
TAGATCGAGAGGAATAGCTGAAGCCCTGGGAGGTTCTGAAGGATCAT
>12851-4416
ATGACAGTCTCACTCACGAGCTATATTGAAGTCAAAAAGTTCATATAAATATAAGACTTT
TTATAGACACAGGGTGTCAAATTTTCAATTTTTTTCCGGTCTTCCTTTAGCACAACTCTT
GCAATTTTTCAGATATTTTTTGAAGAGTATTTAGCTCTATAGCCCTTCAACCTCGACAC
>12852-4416
GTGTCAACTGTCAAAAACAGTTCCATAAAGCTGTAACACCATCAAAGTTGATCGAAAAAC
AGCAGATTGAGTCAAATGTTATTTAACTGTGTTTTACACTTTTCTGAGAGTTGTTGTAAC
CGTTTTTGCAAATTTATTGCTTATTTGACATATTAGTAAAGTGTCAAATGTCAAAATCCG
CTAAATCGAGCTGTAAAACTATAAAAGTTGATTAAAGAATACTAGACTCAGTCAAAGTTG
ATTTAGCTGTATTTTACAC
>12861-4414
ATGTATCTTTGCCAGGTGGTGTGCTTATGAATTTACTGGCATAACTGGTACTATCCGGAT
GATTGTTTTGCTATTAATCATTCAAAAATCAACCAAACCAACTTCTGTTAATAATACCTA
ACTAATAACAGCACTCTAAAATACAACCCTAAACATTTTCCACCACTTGATCAGTTGGCG
ACTGTGTTTGGGTTGCATTTCGCATAGACCAC
>12864-4414
ATGCAGGTCCGGCTGGAATTTCAACCCCCCCGTGACGTCAGAGTGCAGGGCAGGCTTCGG
CCATTAAACAAACCAGGACGCGTTCTCACTAGCCATAAACGTAAGGAACGTTTATTAATT
CGTAATGTCTGCAGTGTTTAAAGGCACCATTTAACGGAGAACGATAAAGCGTTCATTAAA
TATGGAGGAAAGACCCAAAGGGGGAAAAATGGTTAGCGTATTTCTAATAATAGTCGGTCG
TAAGACTTTTTGTACGTATTTCAC
>12867-4413
ATGCTACTGAGAACGTTCTGAAAAGTTCCTGAGCCTTCTACAAATGTCTTAAACTTTCCT
AGAACTATTTTAAATTGACAGAGACATTTAGGAACATTTCGAAAGCTAACCAAAATCAAA
GACAGTTGGAATGCCCAAAACTGTTTTTAAAACTGATCTGAAACGCCACTACATTTTTTG
CTGGATGTGACACAACAGTCAGAAGTCAC
>12876-4411
ATGCACTTTTTCTCTCGCCGTGTCCCTAGGTTCTCTGTTACTACTCCCAATATCAATTAT
ATCAAATGAAGTCTTAGTAAATTATCCTGATTGCTACTACATAAAATGGCTGAACTCATC
CCTTATACAAGGTACTGATACGGTAAAATGCTTTTTTATCGTATGTTCAGCAATTTAAAC
TGATTTTCAGGTTTTTGGAACAGCGTGTTTTTGCTTTCCAACCTGGCCAT
>12877-4411
GTGGAATTCCCTCTCTAGATTTGTTTGGTTCGGTAAATGTCCTTGATTTTACTGAAAGTG
AGGATGAAGGAATTTTTAATGAAAGTGGAGTCAGTGGAATAAACGTTGCATTGGCGCGTA
GAGCCTCCGTAATGGACGGTATGCGGCGAACTATGCGCAGGAAAGCAACTGTAGTGGACG
TCCCGACAGTGTCTAGTTCAACGGACATTCTGGACAGTATAATGCAGTCTCAAGAAGTTT
TACTCTCCAAGGGCTCAGTCAT
>12879-4411
ATGCAGCAAAAACAAAGAATTGAAGATCAGACTGTAACAGCTAAAAAGCTGTACTGGTGC
TGCCCTAAGTGTAGATCAGAGTATGTTCCTGAACAATATCCCACTAGATATGTTTGCTTC
TGTGGCAAAACTGAGAATCCCCAGTATCAACCATTTTTAGTGCCACAT
>12892-4407
GTGGAAAATGTTTTACACAAGAATCGAGACTCGTAGACCATGTATACAGTCATGCTCCTA
AAAATAGTTTTAAATGCAACGAGTGCGGAAATTGTTTTCCAAATCAGGATAGACTGAGCA
ATCACTTGCGGAACCACACTGTCCAACGACCAAAACTCAAATGTGACGAGTGCGGAAAGT
CTTTTGAGTACAAGTTTGTTTTAAAAGAGCATTTGCGGATTCACAC
>12898-4404
GTGTTACTTTAACGTTTCTCCGCGTGGCGCTGTCGCCTCAGATTTTTCTGGTAAAACTGT
ACAGGGTGGTTGAATAAACAATTTTTTTGGTTACAATTTGGTAAAATAATCCACCCTGTA
GCTTTCATGGAAGCAAAGTTAAGGACTGTCAAAGCAGGCAGTGCTTTTTTGAACTTCAC
>12901-4404
ATGTAAAGTAAGTTTCTTTCTTACTGAAAGTTAAAAAAATTTAAACTTTTACGTTGACAG
CTCTACGTTCTGAATGAGACTAGCTTTGACAGTTTTGACGTAACTGACAGTGATCACGTG
ATCTTAAAGCATTTTTTTAATCTAATTGTTACGTCAGAATAGTCAAAAACCCTCCCAT
>12905-4404
GTGTTTCCAGAGTGATTTGAAAGCTTGTTAAATTTTTGTCACTACTTCAGGAGCATTTGG
ACACTTTTGAACTGTTCTAAAAGCTTTTGGAAGCTTCTAGGAGCTCTTCTAGGAGTTTCA
GGAGCATTTGCAAGCTTTTAAACTATTTTGACAGATTTTGGAAGGCTTTCGACTGCTTTG
AAGCAT
>12906-4403
GTGTTACTTTAACGTTTCTCCGGCTGGCGCCAACACTACAAATTTTTTTGCCAAAATTGT
ATAGGGTGGTTGAATAAAGAATACTTTTGGCTTCAATCTGGTGAAAAAATCCACCCTGTA
GCTGTCATGGAACTAAAGTTAGGGGCTGACAAAGCAGGCAGTGCTTTTTTGAACTTCAC
>12907-4403
ATGTGGACACCGATAAATTATCGAATCTCGTTCAAATTTGTAGGACAGGTTGCAATTTTT
TTTTAAATAATATAAAGGTTTGCCATAGATACTATTGTTTCCAATAGGCTATTAGGAATA
TAGTTTTAAAAAAGATCGACAGGTTCTGGAAGATATAATTCTGCATCTGCTTTTTCTTGA
TGCCATTTCAC
>12921-4400
GTGAAGGGAAAATGAGTTGTAGCAACAACAAGGGATTGTTTGTGGTTTGTTTTTATTTAG
CTGCTAGTAACACTGAGATTGGAATGTTTGGTTTTAGACCTTACCAGACCAAACTCACTG
CTATTGCATGACTGAAAATCGGAACATGAACGGTATTTTCATTACGAGCATACCGTTCAC
CCATCCGGCTCATGTACCCAACAT
>12929-4395
ATGCGCGGAGGTCATGTTCGAGTCCCAATGGTTAAACCACCAGATAACCGCGAATGGAAA
AACGTGACTAACACATTTGCAACTGCGATACAACTAGAGTCGGAAGTTAAGGAGGTTTGT
ATCGATTTTTTCGGCTACAGGGTGTATTACAAAATAAACAGTTTGATTCATTCGGTTATG
GTCAT
>12935-4394
GTGAACTCCAGAAATATGTCTAGTGGCGTAGGGTTGTCTCAAATCCCAAAATTGAACCAC
ATCATCCCATCCACCAGTTAACAGTTCGTAATTATTCTTGGGATGAAAACAGGCCGCAAA
CACCCTAGACATGTGACCGTCGTGCGTTTCTGGATTGTCACTAAAAGTGTATATTGTTGA
CTAATCCAGAAACAC
>12944-4391
GTGAATTAATCAAGTTGTCATTTTGGTTTGTGACGTTTGACCGTCTTTTGTTTTTTTCTG
TCAAGGCCAATCAAGTGAACAACTCCTCCAATCCTTCCACGCCGCCAATCACCAACGAGG
CATTGTCATCACTGTCAATGAATGCCGTGAATGCGATGCGCGCTTCTATGGATATGCGCA
T
>12961-4387
GTGAGCCAGGTTATGGTTAGGGGCACAAAGTGCTTAATTTGCTGACCGGATTTCGTCCAG
GCCTGCAGCCTTGTTTTCATTTATTTGCTGAATTACCCGTTTCACTTCATCAGTGCTAAA
TGGAACGCTAAGGACATCATTTTCGCTGTTAATAGTTTTCAAGTGACAAAGTTATTTATT
TAAGTGTTTCTTAACGTCAAAATTGACAAATTTGGCTCCAT
>12964-4386
ATGTTTCTACAAAAATTTGCAAGTATGTTTTACATGTGGGTAGATTAATGTAACCCAGAA
GTGATACATTTGATTGTTGATCGTCAAAGTGCTGGTAACTCTGTAAACATTACAATATTG
CATTTTTTGTTTGTTTGCACTATATTAGAGTAAATTTAATCATTCGGAGCCACTAAAGAA
GTTAACAGCTTGATATGGATAGCAGCAC
>12965-4386
ATGTGATGATGACTCCTTTGTAAATTTACCCAAATTATTGGATGAAATACCAAAAATGGA
GAAAACATTAAGCAACTCCAACTTGCAGTATAACTTAAACCTTCCACCAGAAAAACTTAA
TCAATTTATAACTGTCAATGTACAAACTAATGATCCATCCAGACCTATACCTGGTATTGT
GGTACTCTTTGTCACTTCTTTTACATTCTAAATTAATATTTTTAGTTGCCAATATGAGTT
TGTACTGGGGATATTTTCAT
>12966-4385
ATGTTTTCAAAAACCACAAAGTACATTTTTAACAAAATGAGTTTTTGCATTTCATTTTAA
ACTCGCATACTGCATCATTTAACTTTGTCACCTACCTTCGCGCAATTAGGGCAACTTTGT
AAAGTTTCCGGACCACTTTGTCCCTTCCAAATAAAAATAAAGTCTGCAAAAGAGGCTCCG
AAAGAAAATCACCGCGTCCCCCTGCCTCTAATCTTTTAAAAGGACAAATTTATAGCGTCG
CCCCAT
>12980-4381
ATGAATTTCAGTTTAATGTCCACATCGAAACTATCGATATATGAATTGCATTCGCGTATC
ATCATAACGAGTTTCCAATATTGGCTATTAATTAGAATTAATTACCTGTACAATTTTAAT
GTTTTGAGCGTGATTTTAAAACGATTTTCAGCTCAAACACATGTCTGTTATCTTTATACC
AAGTCTACAT
>12987-4379
GTGTCAACTGTCAAAATCCTCACGAAAAAACCATAAAACTATAAAACACACTTGGAAGAG
AGCAATGGCAATTTACACAATTCATAGGTTTTCCCACGAATTTACAGCTCCATGGAAGGA
GTTTTGACAGGTTTTAAAAGCAATACTGCTTATTTGGCATGTAATTGGCTGCGTCAT
>12990-4379
ATGATCGTTTTTGAATAAACCGTTGAATAGCCTTTGGTCTGGACTATATTCTGTTCAAAT
AACTGAGTTATTTTAGGTTAAAATGGTTAAATCACTTTAAAGATTTGTAAAGTTGATTTT
CACGCCCTCTAACGGCCAAACGGTGCAACCGATTAACTTAAGTGGGTATATTTTTGGAAA
GCTTACGATCTTTGCTCTCTTTGCTCTCTTTTCACTTCCTTTTGGTCGTCAAGCAT
>12997-4377
ATGCATTTGTGGTAAAAACTTCAAATTTCTAACCTGAAACGTTCCCGAGATATTGAGCAA
AATCTGCAAAAAACGAGAGCCAACTTTCACGCCCTCTAGCGGCTAAGCAGTGCCCGCTCA
ATGTCCCGTGATATCCCCGATCATTAGCTTTCTTTTGTTATAGGGTGTGTTTATACAGGG
TATTTCAAATAAGCTGGAAAAACGCAC
>13000-4376
ATGTTTCTGTCACTTTCAACCGGAAGTAGCTGTCAACTTGCTTATATTAAAGTTCTGCTT
GTTGTTTCAGCCACATTTTGTGTATAATGTCCTATAACTAGATATAATCGTTTTGGAGAT
ATTCGACAAAATAAAATTGTACCTTTTGTACGACAAATTTTAAAATGGCATATTGCCAT
>13005-4376
ATGAAGTGTTGGAAAAATTTAAACAGTATGTTTCAATGGCTGAAAAAAATTGTGACAGTC
ACATTAAAAGGCTAAGATGTGATAATGGGGGAGAATATACCTCAAAAGAGTTTCAGCAAT
TTTGTAGAAACATAACCCACAGCAAAACGGTATAGTTACAACAAATCAC
>13030-4370
ATGTTAACTGTGCTTGGGCAGTCATCAAAAGGGTTAGATGCTACAATAGTGTCTCCATAT
CCACTGGGAGTTGGAGGTAATAAGTCTTGAACATTTGGGGGAGTTTGAATAGGTGGGGCC
TGGTGGTTCTTTCGACGTTTTTTGGGATTTGATGGGGGACCAATAATATCAGGGCCCAGA
CTAGGAACATTTAACCGGAATGGTGACATGTTGGCCATTTTGGGCCAACACAATACACTA
GGTAAATGTTATCAC
>13049-4362
GTGTCTAGAAGTCAGTTTAATAGTGAGAAAGCTTGAAATGGCATTTTCAAGGATATGGAC
AGTGTACAAACTAGCTTTCAGGACTGATAAGTCAAAAACTTTGTAAAGATGGTCTTGAAA
CCCGATTTTTCAAGCTGAAACAGGCTTAAAGCACTAAAAAGTCTAAATTTTCAAGAAATG
CTCGAATTTTTAACAC
>13055-4361
ATGTATACTGAGTTTACTGTTAGGAATTTTAGTATTCAGTTATTACCTTAACTAAAGAAA
TAGCAGTATTACCCATAGTTTTGTGCCGTGTGCTTTTTTTGGGAATTTACAACGTCAATG
TCAATACAGCACTGTCAGTTTTCCGCCATGATGCATCATCAACCAGAGACAAATAAATAT
TCATTAGATAAGCCACAGGCTGGATAATCTAAATTACCTAGATTTGCATAACAAACCAC
>13056-4361
ATGGATCCACAGATCGTGCCAAATAGACGTTCGAGTAAATAAAAAGTGACAGACGGCGAC
GATAGGTAAAAATCTTTCGGTTAAAATACCACTGAAATTTTAATAAACATATATGCCGCT
TTTGTTATGCAAATAACTGCATGTTGATTACAGGCTTTGGTTACCAAAGTATCAATATCC
ATGTGTATAGGAGCTATTTTGGCAACTATCTTCTCCGATCAC
>13062-4359
ATGGTCTACCATTGTTCATCCATGTAAACTGATTTAACCTCTCAGCCTACTGGATGATGA
TCTACACTAAAAAGAAATCTAAATTAACACATCAAATAACAGACAGTAGTATACATGTCG
ACAACAATACCAATATTATAAAACTACCCCATGAAACCCCTAAGTATATAGGACTTCTTC
AGTTTCATATTTCATACATTGTGCGTCTCGTACAAGGGCTGATATGAAATCCTACAC
>13064-4358
ATGTATTAAGATAATTTTAAAAATTTCAAAACATGTGCTGTAAGAAGTTTAGTTACTGTA
CCTCTCTGTTTTTGTGTTTTAAGCTAAGTTAAGATTTGATTGTGATAAATTAGATGCAAA
ATTATCAGACTGTGATCGAACATAGTCTAAACAAGACTAACCTATCTTCTAAGTTGTCTT
TTTAAACCAACTTAGCCCATGTCAGAGAAACAGACAT
>13065-4358
GTGAACTCCAGAAATGTGTCTAGTGGCGTAGGGTTGTCTCAAATCCCAAAATTGAACCAC
ATCATCCCATCCACCAGTTAACAGTTCGTAATTATTCTTGGGATGAAAACAGGCCGCAAA
CACCCTAGACATGTGACCGTCGTGCGTTTCTGGATTGTCACTAAAAGTGCATATTGTTGA
CTAATCCAGAAGCAC
>13066-4358
GTGGTTTTTGTAAAACGAAGAAATACGCATTAATTTTCCACTTTTTGTGAGTTTCTTTCT
TTTTGTCTGTCTGAAAATCTGAAATTCGCTCAATTGCTCTAAATTAGCTCTATCTCCCGT
TAAGATTAGCGACCTAAGGTCCAGATGATTTTCATATAAGCACCGAGGAACTAATAAAAA
GCAGCATTACGTCAAGTGTGACATGATGTAAGGGGGGTCAT
>13077-4356
ATGCGCTTCAGCCCCAGCTCCAGCAGGCAATCCTTTGGCCAATTTGCAAAGTTTATTGAA
CAGCCTGCCAGCTCCTGCACCAGCTTCAGCTCCTGCATGTGCTGCCCCAGCTTCAGCTCC
AGCTGGCAATCCTTTGGCCAATTTGCAAGGTTTATTAAACAGCCTACCAGCTCCAT
>13086-4354
GTGGGAATAAAACAACAGTTTAGGAAATGTAAATATTTGTTTGGAAATTTTTTAAGAACT
ATAATTTTATGAACGTAAAATTAACAAGATGTGGGTCTCGGTTGGGCGACCCATATTGTG
CACATCTCACACTGTGATCGTAGTGGTGAGGAGCTCCGATAGTGTCACGTGACAC
>13088-4353
ATGCACTAATAAATGGTGTTGGGTTTTATGTTCTTGCTTGTTATTAACTGGTATTATAAA
CAGACTGGACATCAGAAATGTGTACTCACAATTTATGTTATAAATGGACAGAAAATAAGT
TTCCTATTTTTTACTGTCAGTATGCCCAGAAGAATTATTCAACAAGCTGTGCAAGTCTTG
CGCCGCAAGGAAAATTAAGACTCTGAAGGAAATCAACATTGCTTTTTTGCCATATGAGTC
AC
>13095-4352
GTGGTATAACGCAACCTCATAAACCCATTCACAAAATATGGACAGCATCCCTATAAATCA
CTCTTTACATCACAACACCACTTATATTCAAAGCTTACCAATGTAAATAATCGTCGAACC
TAAAATCAAAATATTTGAACTGGATAATAGATGCAACTGTCTTTTGAATGCTATTAGAGA
CTTTGCAC
>13104-4349
ATGTCTGGCTTAACAAAACTTTTTAAATCGCCGGGAATCTGGACAAAACCTTTGGAACTA
ATCCAAGACATGAGTGAATTTCAATCTGACGTCACCATTTATTGCGTCACTGCCACTTTG
GCTGTGATGTAGAGAGTAAATACACTCAACAAGTTTGTCTGCATAATTTGTGGTTAGAAA
TCCCTTAGGGACGCCTTGGAACAGTCCAAACACAAACTGGAAACCAC
>13111-4347
GTGATTAGGATGAGAACTGGCCATTGTTTGACACGCTGGCATTTGTTTAAATTGGGAATT
GGAGACGATCCTTTTTGTGACTTTGGAGCTGTCGACAATTTGGACCACATCTTTTTTTAA
TGTCGTATCCACGAACTTTCAACATTGAATTTGTATGAGGAATTTATTAAATTGGGTTTG
AGAGCTCCTCTTAGGATTACTACAGTGTTGCAACATCCCATGGAGAAGGTAGTAGACAC
>13112-4346
ATGTTCTCTTCGAGTAATGTGTCCAAAGTATCTGAGAATGCGTCATCGACATATGGTGGA
AAGTCGATCTGTGTATCCGAAGCATTCTTCGCCCGCACCACATCTCAACGCGCGCTCAAC
TCTCACGCGTCTATCTAAGATTCCAACCCATATGAGAATATTGAGCACAC
>13120-4344
GTGTTATGTCCGTTTTTCACTTAAAATTGTTGCAATATTTTTATTAAAACCTTTGTCAGG
GTTAAAATGGTGTCCGGATAAGTTAAAATAGAACTAAAACATGTCATTAACCTTACCGTT
TAAATTGTGTGGGGCTGGTCTCAAGTCAAAGTGGCCTCTTGAAATAGCATTGAAACCGTT
TCAC
>13126-4343
ATGATGCTTTTAAGTTTCGTTTATCTATCTCTATTTGATGGTTTTGGAAAAATGTGATAG
TGCATACAGGGGCTTGAAAATGCACTCAAGTAGCGAATGGTAACACACAAGCAGACAAAT
TGCTATGTTAAAAACTTTACTGTAACACACTGGACAGTCATTATAACTTTAATAATCGGA
CTTTCAGTCTGGCAT
>13131-4342
ATGTTTGTATTTCACTTCAATATTTTCAAAAACAAAAAAGTTCTGATGAGTTTTCAAAAT
GATCGAAGTTTGAAAAATCCCTTCTAGCTCCGCGGATTGACAAAATCTCGAAACAAGACT
TTTACCATTCAAATCCTTTCCCAAGAATCGAGCTTTAGACATGTATGCTAGTTTTATACT
AACTGGCCGATAAATGGGTTTTTCGGTTAAAACATTCCAAATCCATATACCCTGTATACA
T
>13134-4341
ATGCCTATTTGATCTTCTGTTATTAATTTGATTATTTCTGCTGGAACCCTGCAGAAGACA
CCTAAAACCTGAAAAACTAAAAAATCGAGAGGATTGGATGACTGATATTGATGCTTATGG
AGGAGAGAGGAAAGTAAGAGTAAAGAGAAAGGAAAAATACAGACAGACGGAAATATAAAG
AAGTACAGAAGGGCATCAAAGCTAAGAAGGAGTCGCTAAATAAGGAGAAATGCAC
>13144-4337
ATGTGGGGAATATCCCAACAGGAAAATAAACTCGCCTATTAGAAGTTGCTTGTGCAGACT
AAATAGTAGTCGGCTACGCTCGTTCGTTCTCCCACGGGACCCATTATACGTTCTACTGCA
ACTTTTTCAGGACGCTCGAAAGCGGTTAAGTTCTGTTTAAAATACGACCTTCCAAAATAC
GGCCCTCACCGCTTTATAACTTATATTTTTCACGAAAATTTCGGTGACCCCCCCTGATTA
TCCAAGTATTTAAAGAAGAACAGCAC
>13145-4337
ATGTCTATAAATCAAAAGCATACCCACACAAAAAGAACCCAAGATAATCTAGTCTAATCA
CCTATTTTTCAGTATTTTAAGTGACTTTTGACCATCATAACACTGACTGATATGTGTATA
CAAGAAAACTGATAAATCTCTCCAGTCTGTGATAAAGATGGAGCTAATTGGTTGCACAAA
ACTATTCAC
>13155-4335
ATGTTTTTTGCTGTGGATGGAATCTGGATTTAAAAGCGATTAATTAACAGTATATTGGGG
TTTTGTATCTCATTATATGTTCACTAACTAGGGCTGGTTTTCTAGGTTCAAGCTGAAGTT
GCTGCATTAGAGGAACAACCCTTAAGAATAGTGTACAGTTAGCCAC
>13162-4332
ATGAGGCAGGCCAAAAAAACTCATCAGTGGCTGGATGTGATGGATCAGAAAATACGAAAT
ACCTACTGGAACTAAGCAGAGAGAACTTAAGGACGGTGACTGGCCACTGCCAGCTGAGAC
GGCATCAGTACTTGATGACTATAACCGAGGATCCTACTTGTCGAGCATGCTTGGAAGAGG
AAAGGTCGGCAGGACCCAT
>13169-4330
ATGGATGTGTTTCCACAACTTTTAGGAAATACTGGTGTGATCTTGGCATACTAATATTGT
CACAAGAGTTATACAACTAGTAATAACTACTGCAAATAAGGGTTAATTGTGTTTCAGTGA
CTTGGAAACGAAGAATAACGTAATAGTTAGTTAAATGGATTATTACTCTGGTCCACACGA
CACCACAAACTACCTACACAT
>13180-4325
ATGCAGTTTTGCCATATTCTCTGGTTTTTTCAATGATTTGCCGCACATTCATAATCTGGT
CTCTCGTACCCTTTCCCCTCACAAAACCGGCCAGTTCTTGTGGTATTTGCCATTCTAAAA
AATTGTCACCAACAGGATTTCTCAAAAAAGTCTCTGCAACAGGATTCTGAGCATGACCTT
GCTTGGATGAGAAATCAGTGCTGTAGTTCTATAATGATTGCATTTTTTACTGGATCCAT
>13184-4324
ATGCTACTAATTTCATATCAGGCGCAAATTCTTTTATTATGTCTAATGAAAAACAAGCTG
AATTACTCGGGGATACGGATCAATTAGCAAACCCGTTTCGTGAATTATCTAAGGGTAGTT
TTGAAAGTCCAACTCCTAAAAAAACGTATCAATGTAAATGTGGAACAAGTTTTGCATTGA
AAGAATATCTGAGTACCCATTTATTAAGGGTTCAC
>13192-4322
ATGTGGGTTTTCGTAACTGGAGACGCATAAACTTGTGACAAATCGTCTTGCACCGGATAG
GCGTTAAGTGTACTGTCAAGCTTCTTGATGAGATAACATGAGATTTAGAGGAATGAACTT
TACACAACTTGGCTAGTTTTTTTTAGAGTTCAAAAGTAAACATTTAGTCCATCCAAGTCT
CTATAAAATACTATTTAATGATCTAAGATTAAGTGATTATCTCTCTCTTTAGTCCTTCAC
CTTCAC
>13193-4322
ATGATGGACACGATGGGCGCGGAACGCTGGAAACAGGGCGTCACCTTTCTACCGGCCAGC
ATTTCCTATCTGATTGGCACCAATCTGTTTGGCCCGTTGGGTCACAAGATGGGCCGATGG
TTGGCCGCCTTGATCGGATTGGTGGTGATCGGCATTTGTTTGATGTGTGTACGTATTCCG
GGGAAAAAATTGAAAATCGCCAT
>13195-4322
ATGTGAGTGTTTCTGCTTGTATTGATCATAGTCAAAACCACACTCAACCATAAAATCAAC
ATATTTAGGGCTTTGCATAGTCTAAGTGATGTTTTGAATGTGCTAGGTTCAATGTAATAG
GTCACAGTCATAATACAATCCTAAACGAGTAAAAGCTCGATTTACTTTACAT
>13215-4317
ATGACGTGATGACTGATTTAACTGAAAAACAAGTCATGGACAAGCTGTCCAATGGTATGT
CACTCATTATTTAAACTAGCTTAGCTGTATTAACTGACATTCCTTAGTTCTGGATGATTC
CAGCTTAGACAACACCAACAGCTTGATAGTCTTCTTCCTAACTCAC
>13219-4316
ATGAAAATAAATAGACTTTATTAGAAAATCTGACGTGAAGTAAAATTATGAAATATATTT
TGACAAGGAAAAACGTATCTAATAAAATATCAAATAACATAAATTCCAGATTTTTAAAAC
AGCGTTAAGCAGCTTTTTGCAATTCAAATCTTGCTTAACGGTGCAAATGTATATTGTGAC
CCTACTTCCGTTCCGCTTAATCCTCTTAACGATTCGGAAAATATTTCACGAAAAGGGCAA
ATTACCAAAAGTCGGGACGGGTACAC
>13220-4316
ATGCTCCACCATGTGTCCTACTAGCTTTAACAGCAGCTCCAAGTTGGTGGCCTTATCTAC
AAAGTCACTCAAAGCTTTAAAAAGCACATCCCAAAATGGTTTAGTCTTTTGCGGGTGAAT
ATGGGCTGCAATGTTAGCCACAAGATATTCAAAAACTTCAAAAAAAGTGTCTTGCAACTG
TGGCTGGTTGCACAAAAAATCAATGTAAAAAGGCAAAAACTGTTCAGCAC
>13221-4315
ATGAGAAAATATGTTGTCGGAAACGACGACAAAGGCGCTGCCGGAAGACAATTTACTTTT
TGCAATCTAAGTGGTTTCACGTATACACGCACACACACACAAAAAAACGCCATCAATGGA
AAGTTTTTATGGACGTGTCGTGTTTGTCCCAGAAGATTGGTTGAAGGGTTGAAGGAAAAT
TTTTAAATATTATCAAAGAAAGTAGTAGTTGTGTAAATCAATGATACAT
>13222-4315
ATGCCAAACATTGTTGGCTTTACCACAGTGACCTAACACTTGCATATACAGCGAAACTCA
AAGACAAATGAAATGACGTAACAATGTAAGGGAAATATAAATGTTTTGAATGTGACCAAA
AAACAAGATTAAACCAAACCAATGCATAACAGAAACAACAGCAAAATGAAAGAAAAAAAC
TCCGACGAAAGAAGATAAACTAACCTAACTTTGATAGATGTCTACTCAC
>13228-4314
GTGATTAATTCTCTACGTAACGTTCAATTTTAAGGGATTTTCTGGTTCCATTTACCTGAT
GATGCTTTGAAACGCAAATGGGATCATTTGCATTTCAAAGCATTTTGGGGGACTCCCGAG
GGCCTGTTTTGTTTTAATTTCAGCTTTTTTTTTGAAATCTGACAGCTTATCATCATTGTT
CTTCGTGCAGGTATTAAGTAGGTATATCAATCAGTATACAGGTGGCCATATTTCCGCCAT
>13234-4313
ATGAAGTTCGAAATCAACGAGTGAGTAATAGCCATTACATACAAGTAGAATACTATTCTT
CTTTTTCTACTTGAAAAGCAGCACAATCTGGCTAAAGATCTTTAGCAGCATTTTACAACT
CTATAAATGGGGTTTTGACAATTTTGTAAAGCCAGATTATTTATTTGATAAGTAGTCTAG
TCTGTCAT
>13243-4309
ATGTCTTAATCCTGCAATTTTTGTTTTGTTTGTATTTCAGTTAAACATTACGTAATGTTC
CCCATTGTTTGTACCACCCCGATTGCTTAATTCCTGCGATATTAATTCCAGTAAAAGTGT
GATTGTTTGGAGCAGCCAATTTGTCCTTTAGTTGTCCACCTTGTCCGATGCAATCGTTTT
CAAACACATGCAATCCCAT
>13245-4308
ATGCTAGATGTCAAAGACATATCAGAAATAGGAATACCAATCGCGATTTTGGTAAACGGT
GGAATTAGCAGGTATAATTTTCGTAAATACCTAATGTGACTGTACACCGAATTTGAAAAA
AAATTGGTATGAAATCACATATTATGTTAATATATTCTGCCAACATAAACTTAAATAAAA
CACTGAGCGATGTTGTCAAATTTATAGAACTCAAAGCTTTAATGTGACGTTGCCACCAT
>13246-4308
ATGTTACTCTCTGAATAACGAAGTTATTTAAGGTTAAAGCAAAAAGTGTCAAATTCACTA
TTTTGAACTGACAAGTGTAAAATTTGACGCCCTCTGGCGGCCAAACAAGGACGGATACCT
CCTTGTTTTTTGACATTTTTGGAAAGCTCATAACCTGAACTATTTTTTCTCTTCTGTAAC
AT
>13259-4304
ATGGAAAGCGCATATACGCCTATGGGTTTATTAGCAAAAAATGTTTATTTTGACGAGATC
TACTCACCCTCCAATTTTGGAACAATAGTTTTGGAACACCCTGTATATTTAAAATTGTTA
AATCGATGATAGTAAAGAAACGAAAATCACGTGGTTTTTGGAGAATCATCTAGCTAGACA
GTCAC
>13267-4301
ATGGCTGTTGTTACAGCTTTGATTGTACATAATACCAAAATCGCCATTTACCAAAAATGG
ATGAGAATTTGGTTGGTGTAACACCGGCTTACATTCTGTTGAATCGTTCGTTTCATCTTC
AACAAAAACACTGTCTTCAGCACAACACTTTCTAATGCACAATTTTGTTTGACACACGCC
ATTTTCTGTCAC
>13275-4296
GTGGGTGGCATAGTGCCCTATGTGCCCCAATATCTACAGATAAAGAGAACCAAAGATGTG
GAAGGGTTTTCTATGTTGGTTTGCCTGGCCCTGTTGATAGCAAACACCCTTAGAATCCTA
TTTTGGTAAGTAAGGCTGGAAACTACAAATTGGATTCTAACTTAATTGGTTTGCAGGTTT
GGAAATCATTTTGAGTACCCCCTGTTGATTCAAAGTCTTATAATGACCGTCACTATGTTT
GTAATGATCCAT
>13280-4294
ATGAGTAATTACTACTTGGACTTTTCTCACCAAGCTTTAAAAGGCAACCAAATGCAATTT
TAGATCGTTTAGAATTAAGTATGACTTTTCAGTAATATTTGAGGAAACTCTAGATTTGAA
AGTGCAAAATTCTCCATTTGTCAGGGTTGTCAAATATCTGTCGTTGTCTCAACACCCTGT
ATAAATTGGTTTAACTCGTTTGACCACACAGTCTTATATGGCAACTATATGTTGACCACT
CCTGTAAGCTGTTTCAT
>13286-4293
GTGCTGTTTTTGCTTTCAGGCTTTATTCAAGCTGATTGAAGCACCTAAGACGTCGCTAAT
ATGGTTTTCCCAAGAAACCTACAAAAAGTACAAGGCAACTTCAAGCATGGAGTGTAGTTT
GTGTTCAGATATTCAAGTAGCAGGTTAGCGCACTGCACCCAGCTGTACAGTTTCACAAAC
TAGAAATCTTCCAGGCAT
>13299-4286
ATGTAAATAAAATATAAATTTGCTTTATTTTAAGCAACACGATCCTCAAGTTGTTTGTTT
CCCTTACGGAAGCATTTACTCTTAACATCTATGTTTCCCTACGTAACCCTTAACACCGTT
GAAATGATTTGATTAACAATATGCCCGACACTTTATCTGGAGTGTTTCAAAGTGAATCGT
GTTTACATAATGAAATTACTTCATAAAATTTCCTAATGGGCGTACAC
>13301-4286
ATGGTCACGTGACTGTTTTTGACTAATGTCACTTGGCTAGTACAGTGTTGTCAGGTCAAA
AATTTAATTCCTAAAGTCACGTGACGTGCATTTATCCATTAAAACTGCTGTTGTCCCAAC
TCAAATTACAATTTTTTTTTATTGTCACGTGACCGTTTTTGACTGATATTCAAAATATCA
ATTTAACCTAAAACTGCCATTGATCTGTATTGCATGTGCAT
>13305-4285
ATGTTTTTTCGTCTGGCGCTGTCACTACAAATTTTTCCGGGCAAGTTGTACAGGGTGGTC
AAATAAAGCGTTGTTTAAGCTAAATTTTGGTAAAAAAATCCACCCTGTAGCTCACACACA
ACCAAAGTTACAGCCTGTCAAAGTGAAGAGTGCTTTGTTGGTTTTAGCTTAGAGTGTCAC
>13307-4285
GTGTGTTAGTGTGGATTGGTGAACTGAAAGCACAAAAAATCACACTTTGTAACATTCTAA
AGTTACCGTTAACAAAAGGGTCTCGGTTACACAATAATAGGTATCAAAACCGAGTACAAT
ATTTCAAAAAGCAGTAGCGACAGAACGTGTGGGTTTGCTGATTATGGTTGAAATGTAAAT
AAATGGAACAGAACTGGGAGGACAGATGCGAGAAGAGCAC
>13312-4283
ATGTTAATTGTTACTTAATTTTATTTTTCCTGTTAAAACTACTTTTGCTTTCTACTATAG
TAAAACACTGTTCTGCTGGTGGAAGTAAATTTTGAATTTTTGTCAAATAGATGCATATAC
AGATCTTATTGAAAATTAGGTAAAATCCATACAACAGTTGCAAGTTGATTCCCAAGAAAG
ATCCCGATGGTCGCCCTGGCGCCCATTAAATGACAAACGTGACAGGTTACAT
>13323-4279
ATGGTTTTCCACTCTTCTTTTGATGACCTAGCGCCTCCTCTGCGGCAGAATGTATACATG
TCTTAATACATTTGTATTCTGCTTGTATGTTAGTGAATTCTATCTGATGTATCTTCTGGT
CTGGTGGTGGGGGTGTTATATAATATTTGTGTACTTTCATTTTTCAAGCTTTTTGTGTTA
CAT
>13341-4275
ATGAAGTGTTGGATGCTTGTGGTTCTTGTGATAGCAGTCAGATAGTATCCTGCTCTTCAG
ACAAGTCAGTTATTGGCAAGTATTTTTTTGTGAAAATTTCCAGGCAGTTTAATTAGGATA
TAAATTTAGTGTGGGATGTGTCCACTGGGCAACCCCTACGACGGTTCAGAGGACACGCAG
CGGCAGTGACCTGTGTTAAATTCAATGAAGAATCATCAGTGGCCATTTCTGGTAGTCTTG
ACAACAC
>13347-4273
ATGGCGATGAACGCTCCTTGAGCCATTGTGTGTTGATGAGAGTCAAACAGGCTTACCTGT
ATATTATAGTTAGTTGTTAAGTTGTGAAGGGTAAGAACATGTATAACCGTGTTAGTTTCC
CGTTGAAACAGGAACAAAACAGTCCGGGCGTCAGCTATCAGTACCATGAACAGATTGTTG
ATTGATGCCTTATTCCATTTCAACCATTCTTTGTAGTTGTGCTTGATGTTGGTGTAGAGT
GACCGGGATAAACGTTGCAT
>13349-4272
ATGGATTGGGACATGGGACACAATTTTTAAAAATACCATGATATCTAATAGGCCTAAAAT
TAAGTATGTACACATTCCAAGGACTTTATGCTCAAGAACTAGGTCCAACCAGTTCCATAT
TATTAAGCTCACTTTGTAACTCGTCCGAAATAAATTTGAGTTTTTTAAAAATCATTATTT
TTAGTTTGTAAATTTAACTAGGGCATCAAACGAGATCTATACGACTACCCATCTCACAGT
CTCAC
>13359-4270
ATGAAGCAGGCCAAAGAACTCATCAGTGGCCCCTCAGTCAAAAATACGAAATACCTGATA
AAACTAAGCAGAGAGAACTTAAGGACGGTGACCGGCCTACTGACTGGCCACTGCCAGCTG
AAACGGCATCAGTACTTGATGGGTATAACCGAGGATCCTACTTGTCCAGGTTGCTTGGAA
GAGGAACAGTCGGCAGGACACAT
>13360-4270
ATGCTGTTTTGTGTCTGTAAATAAACGTAAATGACTGATAATATTCTCATTATAAGTATC
GACAAGGGGTGGTCACATGGGTAATTCAGAACGATTGGTTAAAACATTTAGAGATTTTTT
AGTGTGCAGCAGTATAAAATATTTAAATATAGAGCAAAGGTTTAGGTTTCCATGATACTT
TCTGTAGCGACTCACCCAGTGCAC
>13365-4269
ATGATTTTAATTGATTGCACCAATACCAATTCTATTTTGGACAAGTTGACATTGACATCT
TAGACAGTGACAGATTTTATTTCAGTTTCAAATTCAAACCAAAATAAAAAAACTGTTTTG
CTCTTGCTTTGGTCGGTGTCGGTTAATAACAATCCAATCATTCCAATCCTCAAATTAAAA
TATTTTATTTTTACATTACATCAT
>13382-4264
ATGTCATCACTTTAGTATCTAGAGTTGTATTTATTTACAGAACCCTTAAGAGAAATGATT
TTTGGTCGCTAAAATGCATATTTTTAGTCACACTGGTATACCTAGACATTGGCTTAGGTA
CATTGTAGGATTTATAGCAAAATGTCTTAATACTTCTATTTGTACTGCTTCATCAAGTAG
TATCCTAACGCTTTTTTTGTTTGCCATCGACCTTGTTTCTTCAAACATGAAAATCAGTTG
TATCCCAT
>13394-4262
ATGTTTAACATTGAAAATGTTGCAAATCCAACCTGAGAAAGATATTGTGGTCGAGTTTAT
TAAGAATGAAGAATTCAAGTATGTTCGCGCTTTGGGGGCTTTTTATATGCGACTCACAGG
CTCCTCATTAGATTCTTACAAGTATCTGGAGCCTTTGTATAATGACAATAGGAAGTTGAG
AAGACAAAATCGACAGGCTCAGTTTGAAATTGTTCAT
>13395-4261
ATGGGGGAATTTTTTCTCCTACTTTCCATCATTACAAGAAAAAGTCACAAATTAGTTAAC
AGCAAAAAAACCTCATTCCACATAACATTTATCCATTGGACAACCACCGACTAATGACAC
GCAATAAAACGTTTCTATATCGAAAGCTGTCATTACGAGGCTATTTATATTCATATTTCA
TCCGTCCGGGGCGTAAACCACCCCCCCGCTCTTCACTTTCTGATATGCCATAAACGCCTG
TCCCCCTTTCCAT
>13410-4254
ATGGTGTTTCGTCCTAAAGGGCCTCAGAAGGGAGTTATTTGCTTGGGAATGTTCAGTGAG
GACAAATAAGTGTCTTGGTGTTGTTACGTTACTTCTACCCCCCGTAACTCGGTTATTTAG
CAAAATTCAAGAAAATGCCAAGAAACAAAAATTGTAGCAAATTCAATTTCCTACCAAATC
AC
>13412-4253
ATGCTATTCCTATTAACATTAACTTGATTTTTAGGTGTAAGTGCCCTAAAGAATTTATAA
CCAAACTAGACTATAGAGGAAAGTGCACCTGTGATTGCGACTTATCCAATGAAGACTGTC
TGAGAATGAAACGAGGCAGAGAATATAGCAGTCTAATTGATCGACAGTGAGTAGCAAAAC
AACTGTATAATCTAGTCTTCCCTAAAATGATTTTTACTGCTTTCCAGATGTATTGAGAAC
CAT
>13423-4250
GTGTCACAAAATCGAACACCAAATTCGTGGATCTCGCTCGATAGTCAGCGTGAAAAAGAA
CTGCCCAGATGACAAATTGGCCTTTTATAGACTTGCACAATTCTAGAATCTCAGCGAACA
AACTTTTCAAGTTGGTGATGCACCATTTTCCTTGAACTCTATTGACACTATTGACATAGA
CTGGCCGGCACAACAAGAATGACAACCAACTGTCAC
>13428-4249
ATGCTTCTAGTCTTCAAAATCTTCAAGTTAGACGCCAGAAATTAGGTAAATTTTTATGTT
TCAGACATTTTTTCATTCCAGCTCAAAAACTGACCTCACCGATTTGATTTTGACTTCCAA
ACGTTGAAAATTAACGCAAAAACTTGTAATTGAAGTATTAAGTTAACTTTGAGGTCTTTG
ACTATCAT
>13436-4246
ATGATAATAGTATATTATTCAACGAGCTTTTTATGATAGCCATTTATCCCTAAGGGGGAT
GTTTACGTCACGAGCCGCAGGGGAGGGACGCAAATCTTCCGTGGAGTGATGAAAACTGTG
TTCTTGAGATTAAATTCAGTTCTACATTATTTTCTGCATTTGGGGCTATTTCTTGTACTC
ATTTGAGTATTATGTGTAACTTGTTAAGTTTCTAGAGAAATAAAAAACTCAAGATTCAT
>13439-4245
ATGTTTCAACAATTGCAAAATGTTATTCAGAGAGTTATTCAGATTTATTTTTCTTAGGAA
TCACGAAACGAAAAAGTTGCATTACTAAAGTGTAAAAGTTGGTAACCTCCTGATTCTTCG
AGTTTTGAAAATACGAGATAATTTGGTCCCCTGAGGATGAGTCGACAATGAACTACAATG
ATCTGTCTGTGAGTACCCGATAACAAAGAACAAAAATGGACGAGAGGATTTAACAACCCA
T
>13440-4245
ATGATACTAACGTAGACGAGAGCAACTTTCAGATCATCACCAATCGAGGATGCCCACAAG
GAGGGGTCCTATCACCCTTGAGGCAGAAGATGAATTGAGGCAGTATCTAGGACTCAAAAC
CTATCTGGAATCGTCATGTTGAAAAGATCGCCACCAAAGCAAAATCATCACTGATGGTGA
GCAGGAACATTTCTAGAAAAACATGGGATTCTAACCGATCAT
>13443-4245
GTGGCAATTAAGATAATATCAACAAGTTGTCCTAGGAACATAAACCCTAAAGTGCAAAAT
TTTGCTAAACCTATGGCTGGGTACCCTAAGTAGAACCTATCCACTCCAAACATCCCCAAA
AATATAGACAGAAGCAATGATGTCTCAAATGAGTAACCATTCCTAGAACAATGACTTTAC
AAACCAGATATCACAAAATTAACATACACTTACGTCCAT
>13446-4244
GTGCCTTCACCACCGGATCAAACAAAAGCTCTATGTACGGTCCTGACTATTTACTGACCC
AAGACATTGTTCTGGTTGCCATTAACTATAGACTAGGCATTTTAGGTGAGTCGTTTTTTG
CATGAACCAGGAAATCCAACAACTTTATTGTTAATTCAAACAGGTTTCGCAAGTTTCGAA
GATCAAACCTTAGAAGTGCCAGGAAATGCTGGGCTTAAAGACAT
>13447-4244
ATGCATCGCAGAGGGTTTTTGGCCTGTAACTCCCTTAAAAGGCCTGTGAGGCCAAAATTG
CTTAGAAGCTAATTTGTAGAGAATGAAATTCCCTACAACTCCCTTTATTAGCACTTTTGC
TGTAACTCCTCAAATAACGAAGCGACGCTCTGTTGAAGTTACACTATGGAGTTACACTGA
AACAC
>13452-4242
ATGAAAGTTTGTTAAATTACTAATCAGTTTTTTTTTCTGTTCTGAATTGAGCCAAAAAAT
ACATTTTGAAATGTTCGTTAACCATGTTTGGGATTGTTTGAGTTTGCAATAATGGTAATG
TAATCCTATGTTCTGTAGTTCGTGTTAAACCGCATTTAGGATATTCCAATTTTGATTAGA
TATTACTGAAACATAGTTGATTTATGCTTTAATAGACACAGGATAACAGTACTTAGACAA
CCAC
>13462-4239
ATGCATACATCAAATTCCATACTCTATGCATACACTGTATGTTCATTAACACATACTAAA
TTAAAATAAAACACTGCATAACTCAAATAAATCAGACTACCCACCTGTTATGACCTTTTA
AGACAAGAAATAAATAAGCATAATCTTACCTTTTTAATAACCAGGCTGCGCACATTGGGG
TAGTTGGCAC
>13474-4234
ATGTGACGTCAACATGGTAACAATGTCTTCCCTGGAAAAGTCACCTCTACTGGCCAGTTC
AGCGTACTAAAATTTACTAACTTAATTTAAACGTTTTGTTATTGTTATTATAGTGTTGGA
CTTACTTTGCGTTGACGCTGTTCCACGCATTCCTGAACAGCTGGCCATAGTTCGCCTTTG
TGCATGCGCAAAGCTTCTCTAGCCTCTTTTTCAGAGACGGTGCCCACTATGTTCATGGGA
CCTTCTCTTCCCAT
>13475-4234
GTGAAACCCACTATATCAGCAAACAGAATGCTCACGTTGTTCATTGTGTCCATATTGAAT
GGGCGGAACAAGGAACGCAAATCGTTGTTGCCAGTTTCAGAAGAGGGACGTCTGGCAAAG
CTTTCATCCTCGTTCATCAGCCATTTGGCAACGCTGGGCGGCATTAACGAATGTATCATG
TTATCCTTCAAACGCTTCTCCAACTCCAACTGTTTGCGCACCAGAAGGCTTTGCCCCAC
>13479-4232
ATGGAAACGTAGTAAATTAGGAAGCTCGGATACAAATGCTCCAGGCGTTTTGCCTTTGGT
GAGCTGGAAATTAGTTGAGTATGTGCACATATTATGAGGCGGTTGTGATTACTACGCATA
CCATTTTGGCAGAATCCGTTTGAAGTTAAATTAGTATGCACACGAAACCCTTAAACTTGG
CTTGAATCTCAATGTAAGGTAAAATGTCAAAGTCCTTTTACTATATTATGTTTGCAGTAG
TACTTAATTCAT
>13483-4231
ATGTAGTAAAACAACGTCTTTTAGATGACTTAATTTAAAATTGTGTATTTGAATTGCATG
GACAGTTTTTACGCTAATTTTAACTTTACTTTATCTGAGAGTTAACATTGTCTCGGTTAA
TACAAAATAGACAGTTTAAGTAGTCTGCATTCCAAAGTTGAGCTTAATCGAAGCAGTATT
AACAAAGTTATTAAGTGATACATTTCAACCTCCCAT
>13487-4231
ATGAACTTCTGGGGTTTCTGAGGCAACTATAGAATGTAAGGAACTCATCTAAGAAAAGTG
GACAAACCCTCCTTTAAAACTAAACTTTCTACAGCCTTTCATATACCAAGCAAATTTCAC
CAAAAAGGAAGAAAACTAAGTTGGGTGTTTATGAGGTTCTTGCAGGTCAT
>13495-4227
ATGATGATGGTGTCCTAACCAACCTATTTTTAAATTCAGCAGACTAATTTCAAGGTTTTT
TCGGGTAAGTTTCGGCTACTTCCTGCTTTGCACGGTGTAAAACTTAAATTGCTTGGTCCA
CCCACCTTTTTCACTGTTTTGCATTTCCCATCGATTTTCCCCGGTGGTGTTTGTAAACAA
GTGGGTGGGGGGGCCCAGACGGGACCTTGTACACAC
>13496-4227
GTGTATCGTTACCGGTTTGGCCGCTAGAGGGCGTCAAAACTCAGCTTGTCAGACCAAATG
ACCATTTTAACAATCGTTCTGTTTGACAGTGAATACTTCGGTTATTTGACAAGTTACGTC
AAAATGTCATGGAAGGTAAAAGATAGTCCAGACTATGAGGTTTCCAAAAATATGATTACA
T
>13499-4227
ATGCAAAAAACATATAGACACCCAAGAACTACAAGAAAGCACAACAAACGATAAGCAACT
ACAAGAAACTACAAACAAAACACAGACATTCCACCCCCCACTGATGCAATGTCTCACGAC
GGTCCCAGGAGGGAACAAGGGTGAAGAGAGGGAAGGAGTTTAGTTGGTCCATTCTTGCTC
AGTTGCCCACTAGTACTTTGACTGAAGCCATTCAAATTTATATGATTTACGGCTTATTAC
AC
>13503-4226
ATGAATCTGCCATGGAAACAGGAGTTTTAATTATATCAATCCTGATAACGGTGGTGGGAT
TGGTGTCCTCAAAATCCGCATTGCCTAATCGCAAGTACTCGTTCAAAGTGCCCGTGAACA
CCATCACAGATATTCAAACGTCTTGCGATTCCCAGAACATCAACATCACTATCAGCACAG
CTCAACCATTTAAAGGGGTGGCCTTCGCTAAAGATTTTGCAC
>13507-4224
ATGCGCATCCAATTACCAATACAACCAGGGGACTTGTCCTAGCTTCCCGATATCTGGTAG
AACCTTGTGGCTCCGGGAGGTCTCGCTTACTGCATTTTTCCCGAGTAGACACCATGGGCA
GAACACCCGATTGGTACCAAAAACATTTTGGTCATCTACAAGCTATGTTATTAGGGAATA
TACAAAGTTCGTTCAGTGGCCAC
>13509-4224
ATGTACTCTCTGTATACAGGCGACCACACCAACGAGCCATACTCTAGCCGACTCAGTAAT
AGTCATAATGGAACACTTGGTGTTCAATGGCAATTAATTGTTCAAGCACTATTGGTATAC
GGCGTCCACAGAATGCCGCAGCCCCAAACAATCTCCGGGAGTCTCGAACGACCGACACAT
AGGGCTTTATTTATCAGTGTATGCCAC
>13511-4224
ATGCAGTGAGCAGGTCTGACTATTGATTTTCATTTGTAGAGGAAGTGAAAACAATAAACA
TTAGTAATCGATTTTTGTGTCTCAAAGTTGAGTTGAGTGCGCTATAAGTTATAGAGTTTT
TCAAGGGCTATACACTTGGACAGTCTGTAAATATGTAGGTATTGTTTTCAAAAGCGGAGT
GTTATAATTATTATAATTTAATGCGTAGTTTCAT
>13513-4224
GTGATATGGCCTTCACTAGGAATGATCACTTGATCAAGCATATTCGCGCTATTCACACTG
GCGAGCGTCCGTTTGAATGTGATCTTTGTAGCAAGTCATTTTATCGGAAAGACTATTTGC
TCAAACATAAACATAATGTTCATGTTAAGAGTAAACAGGAAAATGAACAAATTTGGACGT
AGTTTTCACTTGTATAGGGTGTTTCTTGGGTACACTCTGCACAGCTCACTATATTGTAAG
TACAT
>13521-4221
ATGTGACTGTTTCTGTCTGTATTGTTACAGTCTAAACCACACTAAACTAAGTGGAAACAC
ACTAAACTAACTCTAAGTGGAGTTTTGAATGTGCCAGATACAATGCAATAAGTCACAGTC
ATAATACAATCCTAAGCAAGTAACAGCTCAATTTAGTTTACAT
>13524-4220
ATGAATATATTTAGGAGAGTCTGCCTTTATTAGGTAAATGGGTATGGGGGTTTTCTTTAC
AAAGTGATGAAACTTTTTTAATTCCCAAACCATCTTAACAACCTTAATTAGTGTATCACA
CACACATACGAACATTTTAGGCCTAGTTCTACACCCCGCCTCGTAAACGGGATAATGTCT
AAGATTTCGCATTTCCTTTACGGGGATGAGCCAC
>13528-4220
GTGAAGATGGTATTATTCGTGTTGTTACTGTTGGAACTGCCGTTGTTGCTGTTGGAATTG
TTGAGTAGTAGTTAGTTGATCCTAGACAATAACATTGCGTTATTCGTACTAGTAAATTAA
AAATCCGTTTTTCTACCGTATCAAAGTACTTTCCTTAAATACACTAGTTTTGGTTTGTTT
ACCAATTGGTCAACAAGACAGAGTCATTACATCCAACTTAATTAAATAGACAAACCAAAC
AAACAACAT
>13530-4220
ATGTCATACTGTATTTCTAAAATGCACTATTTTAGAGGGTTAATCCCAATAGAAACTTTT
TTCATATTTTTGGACGAGCTATCATATAATGAGGTCAATCAAGCTTTTAATAGGTTAGTT
TAAAAATTCAATGAATAACCCTGTACATCATCACAGTATACGGAAATGGGCTGGGTTTTC
TGGGTTCCAT
>13531-4220
ATGTCCCAACAGAATGTGTGCCGTTCTTTCAAATTATAATAAAATGCTTTCGCGATTGCA
CTTCGTATGTGATGCCCTGTATTTCTGAAATGTCTTAACTGGTTGAAACTTCAGTTGTCG
ATTGTACAAACTAAGCTTTTGTGCAAACCTGGTTAAAAACTTGTACCTTAATAAACGAAC
AGTGGGACCACTCACAAGAGATCAGATGTCGAATAGAAAAAGCAAGAGATGCCTCCAT
>13548-4215
ATGAAACTTTTACACAATACCACCACCACCCACCAAGATAACTCCTATAACCACAATTAA
CTTACCTGTGAGGTCAAATCAAGGTTTGTGGTATTCTGGTGCTCACTTGCAGGAATCAAC
TCCCCCTCAGTGGTGTAAATGTACTGGGTGCCCAGGGTTTTATCATTTAAATTAGTGTCT
GCATAACCTTCGGCCTGGGGCTCCAC
>13549-4215
ATGAGTGGAATTACTCCTTTGAATGTTCTCTGGACTTTAACCTCAATTAATATATTAATT
GTGGTGGTTGGGAAACTGGTTCAAGTCAGAACTAACTATATAAATGGACACACTGGACAA
CTTTCGGCTGCTACACTGATTTTGCTGTTTGCAGGGTCTTCAGCAAGGATTTTTACTTCT
ATTCAGGAAACTGGGGACCCCATTACTATAATCAC
>13561-4214
ATGGTATGTGATTGATGAATGGCAATTAACCAATTGTGCATTATTCGAAATTCTTGCGAT
GATAAGTTGTCGGCGTGCCGGAGGAACTATTAAAGGTTAAGGCCAAGATTATTTTAAAGA
GTGATGTTCCTTTGCAGTAATTATACCTACTCCTGCATACAAAAGCCTTATAATGTTTGT
CTCGAAGCGTGTAATTTGAGATTTAAATCAGACTTTTTGCAATTAGTTTTCACACCTACA
GGGTGAATCAT
>13580-4207
ATGCAATTTAGATTGCTTTTGCAAGATAATCGTCGGAGGCATTTAGATCATAGATATACC
GTCCGTAAATCACGATTTCGTCTTTAATAGTCGTTTTATGTAAACGACTAATTATTTACA
TTGAACCAAACTAGATTCACATTGTGAAATATATGAAATAGTTTTGTACTAAACTGAATA
ATTAATCATGGAACGACCAACGCAGTTAAGTTGTTATTGCAATGTAGTTCTTTCAAATGG
GCCAACAT
>13582-4206
ATGCAATCGTAAATCCCTTAGTTATTTAAAACATTTACTATAAACATATAATAGAATCTG
ATCACGTGACATTGAACTGTCACTCCTAAGTGTTTTTCCTACGGGATGTCAAATCTAATT
AAAATTCATTAAACTTAGAACCCAGAAAACAAACGAACAGTGGCAACGTTGCATGAAGAA
AGCTGGGCGAAAGCAAAGCAGGCTAGTCCCGTTCAATAATTTCACTTTTGCGCCAT
>13584-4206
ATGTCTATAGAACTTTAAAAATGGTCCTAGAGGCCTTCAAGATGCAGAAAATCACTTAAA
AATCACAGATTTAAAGGGTTATTGCACCGTGTTTGTTCTAGTGTTATTCTTAGAAATGTA
ACTTCTTGCTTGAATTCCATAACTTCTCCAGATATCTGAATCGTTGTCAGATATACCAGC
TTCCTTATTCTTCATGTGCAT
>13591-4204
ATGTGTTACAGAAAGTTTTACAAGCAAACTAAACGAGAAACCAGTCAGTCGATGCAAGAC
ACATTGATTAACATTAAATCTTCGTTCTAATAATGTAAAACCTAATTGGGAATTTACTTG
GAGTCTTGAATTATTTGTGTTCGTGATGAGACTATTTCTAATTTAAGTCGCTTACAC
>13601-4201
ATGATTGTCCGCCATTATGGAAAACAAACGGCAATCATTGTGTCATGTCGTTAAATTATT
TTAAAAATCCTGGAACGTGCAGAGCTAATGTGACGTCATCAAATAGTTGGTCATATGACC
GCTTTGACGTTTTCTTAATTTTCCGAACGGAAAAGATAATTCAATTTAGAAACCGGGAAT
AAGTTTCACATGAAATTCTCTGTTCTGTTTCAATATTTTAATTCTGTCTGAAATGAACAT
GTCTCATCAT
>13613-4198
ATGGAAACGGAGTAGCACAGTGATCACTTCTAGATGACCGTTTTGTGAGGCTGCTTGCAA
AGCAGTATGTCCTGGAAAATTAAGCTTTGAATTTTTTTTAATAATTGACAACCATGCAAA
AAAAAGAGATAGCAAAAATACCCAATAAATAGAAGAATAACAAAGAAGAACGAGTAGATT
ATACGTGAGTAATGCTCGATAACATCGTTATCCTAAACGTGGATTAAACACTTAGAGTTA
GTTAGGGACAT
>13633-4194
ATGCTACTTATTAAGATGATATTATCAGATCTGTGAAAACCATGGTAAAATTTCTTCTTC
TTTTGCTCAATAATCCTTAGATCACAACTATTCCTGGACAACTTTTTCGATGCCATAGTA
AAGATTTTTCTTGTCTTCTAGAGTGGTAAGGTGCAATACCTAAAACTATCACACAATTTT
CAT
>13643-4191
ATGTTTTTGAGACATAGTTCAAGCTGTTCCAGATTGAAAATTGACTTATAAACTAGCATT
CGCGCTGGTAAGTTTGAAAAGTGGCTTTAAAGCTTAAAAACTAGACTATCAAGTCACTTT
TCGGTTTCTAACCTTGAAACTTGACCTGCAAGCTTAAAACAAGACTATTACGTCCAT
>13648-4189
ATGGGAAAACTCTAATGCACCGGCTCGAAATAAATATATTGCAATGAAGGGAACAATTAT
TTTTAATGGACCTAATGCCAACCGTACATAAGTTAATTCTGCAGGATTGTCGTTTTGCGA
CAGTTGTTTAGACCCTTACGTTAATTTTTAGCTAATATTAAATGCTGTAAATCATCGAGG
AAAAGTAGTTTGGTCCCCAACTCAACAC
>13653-4187
ATGCCAGAAACCACTTTAAAGTACGAAAAGCCACTTGAGAATATCAGAAGCAGAATCTTG
AAAATGCCAACAACGTCTTAAATGTTACTTGATACTATCAGAAGACACACTTGAGAGTGT
CAGAAGCTTCTTGCAAAGTGTCAGAAGTGACTTGAAAGCATCAAAAGTGCCAAGAGCCTC
TGGGACGTTATTTGAAAGTATCAGATGCCACTTGAAAGCATTAAAACCAC
>13655-4186
ATGATGAATCACAGTAATAGCGAAAAGAAACTGAGGCTCCACCTTCAGTAGCTAAATGGT
TCTTCAAAAGAGCAACCATATTTTTTGATTTAATGAAAGTATATGTAACCGAGTATTTTA
ACTTGGCGATATGCTTTAATTGTTCAGGGTTTGGACACGCGGCTAAATATTGCAAAACAT
GCTGCCAT
>13659-4184
ATGCAGTGAAACAATGTCTTTTTGGTGACTAAATTTAAAATGGTGCATTTTAGTTGCATG
AAGTGTTTTTACGCTAATTTTAACTTTACTTTATCTGAGGGTTAACATTGACTCGGTTAA
TACAAAATAGACACCTTAAGTAGTCTACATTCCAAATTTGAGCTTAATTGGAGCAGTATT
AACAAAGTTATTAAGTAATACATTTCAACCTCCCAT
>13671-4182
ATGTTTGAAAATACAATCAGCCAGTAACTTGAGCTAAAAGCATTTTGTACACACTAACTA
CAATAAGGTAAAGTGATGTAAATTTGATGTCGATTACCACATACAACCTTTTCATTCGCG
CCGATACTAGATATGACCATTAGGTCATGAGTTTATGGAAAAAAACTTCAAATTTAAAAT
AACAATGTAATATCGTGAACACGAATATAATGGATCTGGAATGGAGTGGCACTTGTCGGA
CTGTAGGGCTAAAAACGATTTCAC
>13679-4179
ATGTATTTTGATGACAAAAGCGGTGTCATAACTTCCCTATGAGATTCTGGAAATTTATTC
CACATAAACTGACGAGCACTCGATCCTTCTGGTGAAATTTCGTATGTTTTTAGGATTTCC
TGAATAGCTAATGCTACTCTATCAGTATTCTGGAATAATACTTAACTCAAGAGTGTTTTA
GATACGAGGGGTAGACCGCCGATAATTTTTTGTACAC
>13689-4176
ATGCAATGTAGGACTGAACTTTTAGCTTTCCCTGGACGATTTGTTTAAATGTAAATTCCC
TGCTTTAATGAACAGCTGGTCGAATTTTTTTCCTAGCAACAACACGTGCCGTGTGAAATT
ATTAAAACACAATTTGCCCCAACAAGAGAGTTTCTCCAAGGAAAATAGGTCATTACCGCT
TCGGATTTGGGATTATAAGGTTGTTAACACACTACAGTTGAATCTGCATTAGTTTCTCGT
TCAC
>13714-4168
ATGTCCGAAACTAGTAGAGCAGGCCTTACCTTTTGAAGGTCGTAATAAAGTATTGTGGAG
AAGACTGCGTGTCATTCCCTTCCTTTTGTACTTGTACAACTCCACTGAAAGAAAATGGAC
TACTACTTCTTTTTGAATACTTTTTAAGTTACTTAAACTCTAAATAAATTCTCATCTGAA
CCTTGTTTACGTACAT
>13717-4168
ATGTTTTTTAGCTGCACAGTACTACCAAGTCAATTTTGACAGTTGTTCCAGATGTCACGT
GACTATAAGCCACATCTAAAACTGTTAATAAACGTCACAACTGTCAAATTTCTTTTCGTG
AAGATGTAAATTCAACTTGAACTGTAATTAACCAAAACGATACGCCAT
>13721-4166
ATGGATTCTTTTCTTACTTTGTTTGCAGGTCCATTGTCCAGATTGCACATCTCTAGACTA
AGACATAGAAAGCGTAACATAACAAAAAAAGTTTTCATAGATATTCTCCTCGTTTATTCA
ATCCTTGACAATGCTTGATTTTTTGTGATACACTGGCTCCCAGATATTTTATGGAAACTC
TACTAGTTTCACTATTGAAATGTACGTTTATTGTAGTCTTTGACAAGACTAGAATTTTGA
TTTTGGAGACAT
>13723-4165
ATGGAAATTATCCTGAGAATAAATTTATCTGCAGAAGAAAGTATCGGCCCTAAGTGTTAT
TGTTACTACCCCGATAAATTGTAGGCAACCTACAAAGGAGTGAGGTTCCTAAAGGATTAT
GGCTACAAGGCTTACCCTAGACCTAACGATGAGTTGGACAGTCGTAAAGATTACATGAGG
AGACTGTACAATGGAGCTTATGATGATCAAACTAGAGAAAATGCAGTTAATGACCTGCCG
GTTTAAAACAC
>13729-4164
ATGACTTCTTGAAATTGACTCTGATGAAACTGTGGAAATAAAATCAAACTTGTGTTGAAT
TCATTGGGTTATTCGGACTGCATAACAAACATGTTTCCCCGTTAACAAGCCCGTTTTCGA
TCGTAAAAAGCGTAGACCGTGGGCCAGTCCGAAGACTATAAAAAGTAATCGGAACCTGAA
CGAATGGACTCAGCCCTAACCGCGACGAATCGGTTATTTTGATCAC
>13736-4163
ATGTTGTGTGATAATATTGAAATAAAAGAATCATAGTAATTAATTTTAAAACTTAATTTA
ACTTAAATATCCGATATTCCATTATGGTAGGTTTCACGACCATCAGTTAGCAATGCCACT
ATACTGTATAGGCTAGAGCACAGACCAGTGATGAGTATAGCTTGGGCTCCTAAAGGAGAT
TTGCTTGTTAGTGTTGCTGCCTGTGATAGTAGCAT
>13749-4158
ATGTATTGTGAATCCGGCTTTAAATCTCGATCGGATTGAGAATCGGGTTTTGCCATTTCG
GCCAAGTACAAAATTAGGTTTGAAATTTTTGTAATTTGTGAGACCATTATGCGCTTAATG
GTAGTTTTCCAAATTTTTTATGACTGTTGAGATTTATTTGTTAGAGAAATATGGTTTTGA
CTGGCCTTTGAATTAAATCAAATTCAGTAAGCTGGTTGCCACTTTCCAC
>13750-4158
ATGACATAGAATGCGTGCAAGAGTCTTTGAAAGTCATCCTCGCTTTCAGCTATTATCACA
GTGTCGTCGGCATAGCAGATGATTTTTATTTCGCCAGTGGTGAGTATGTACCCTCTGCCT
GAGTTCTTGACGTGACTAATTATCTCATTCATTATGTCAGTTTTTGGTTCATTAAGCTGT
GAGTCAAAGTGTTGAGGTTTAACTGTTTGAGAGTTCCTATAATCAGGTATATGTTTCCTC
AT
>13762-4155
GTGGACTAATTATGCTCATTATCCAAAGGACCTGTAACATGATAAAATTCTCAACAGTTT
ATATCAAAAGTAACAAAAGCTAAACAAAATTTGTGGTAAGCAAAAAATGACACAAAGACT
TAACAAATGTTTGGGGTAGGATAGCAGTAACATCTCTCTGGTTCTAGTTTTATTATGGTG
TTTTTGTGAGTAGCTTTGGCGCTAAACACTTCTAATTTGGTTATGCTGACAGATGCATCA
AGGGACACAT
>13781-4150
ATGAGGCAGGCCAAAGAACTCATCAGTGGCCCCTCAGACAAAAATACGAAATACCTGCTG
GAAGCAGAGAGAACTTAAGGAAGGTGACCGGCCTACTGACTGGCCACTGCCAGCTGAGAC
GGCATCAGTAGTTGATGTGTATAACCGAAGATCCTACTTGTCGAGGATGCTTGGAAGAGG
AAGAGTCGACGACACAT
>13782-4150
ATGTGAAATCTACACTAGAAGAACACTAACCAGAAGCTTGGCAGGTTAGGTTGGGGGAGC
CGCTGATGACGTAGCCCGGAGTGCATTGGAAGATAGCGCTGTGCCCTAAGCGGGTGCCCT
CCACCCTTACCGTCAAGTGCATCCCGCTTACTTTGATTGGCTCACACGTTATAGCTACAT
TTTGTTAGTTGTCTCACTGTTTGTTTTGTAACAAAAAAAAAATGTGAACTAACATTTGAC
GTACAC
>13786-4150
GTGGTTTCGACAATTCCTGCACAAACATTAAGTTTTTGAGGATGTTGTGTGCGTGTCTCT
CGCATCCAATGAGGATTTTCACTTGCCCAGTATCTGCAGTTATGCCGATTTATAACACCA
TTCAACATAAATGTTGCCTCATCAGAGAATACGATTTGATGGGTCTTGTGAACAATAACT
AACCACGAATTTACTACGACGAGATGCTTTGTCCGCTGTTGCCAT
>13792-4149
GTGCGAAAAAAACTGGGTAGCATTTCTAGTAAGGAAAAAAAGAACGGAGCCGACTCCACG
ACTGGGTGCTCCACGTCCGCCGTCCAGGACTCGGGGTTCAGCACGGAAGCGTCCAGTAAA
GAAACTCACAGTGCTTCTTCTACCGTGCCTACGTCCACCTCCGCCAC
>13793-4149
GTGGTTATAAAGTTTTTTTCATTAACACACGGAGGTACATTTAGTTATATGTTTTTCCTC
CTTGGTGCAAATAATTGCTTAGGGACTCAAACGTTGTAAAATCGAGGAAAAAGGCATACT
TGGTGTAATCTGTAATCCGAAATATCCTCATTAGCGTTGAAATTAATTCAAATTGCATGA
AAGAAAAACTGAATACCCTCTCACCAGCTATTACTATTCATTAGAACGAGCAC
>13800-4147
GTGGTTGTAAAACTAGCTCTAGCAGTGATTCTTAGCACTTTCTCGGGTCTTCATGCCTTG
AGACCTTTCTGCCTGCTCTTTGAAGTCACTACTATAAGTAATTTTCAAGAAACTAAGTGT
AATTTCTTACATAATTTAGTCAAACCGAGAAAGCTTGAGGGCTTAGAACCCTTCGGTAAT
TAATACAATTAGTGTTAATAGCCGCTTGAACGATTATGACAATTTCCCCGTTCGTACAAT
TAATCGATACAC
>13801-4147
ATGTCTTGATTCAGATCAGTTGGTCTCTCTCTCTCTCTCTAGAAGATCTCCTTGATCATT
GGTATTTTTTTCTCGTTTAGTTCTAATGCCCGACCGAAATAACCGGCCATGACAAACAAG
GTCGCAAAAGCTCGTTATAAAGTTGGCGGTCTTTTTGTCTCTGTCGCTCTTCTGAAAAAT
TCGTCCTCGAATTAGTACGCCTCTTTGTAGAGTGCTTTGAAGAATCTGCGGTCAT
>13804-4147
GTGTTTTTTTACTTAATAAGACAATAGCAAACTCTGTTGAATTTAAATGAAACCGAGTGG
TCCAAATTTTAATAATTGTCAAAGGGATGAAAAAAAAGTTTAAGCAGGAAAAAGTTTTTT
CCGTCGTGACTTAACTGGCTGATTCAAAAATAACAAAGCAATGTCTTTTTTTCCCATCTG
CCCGGTTAAAAGTTTGTCAAGTGTGAAAGCTATTGTTTATTGTATATTTAGTACACGCTG
TGTGGTTTGGCGTTCCAT
>13809-4146
ATGTCACAAGCTAATGCAATTTCCAGGCCACCACCTAAATATTTTGACATTAACTTGTTA
TTTAATAGCTTTTAAGTGACAACCCACCCAAAGCAATTCCATCTATAGCAGCCACAACTG
GCACTGGTATATTCTCTAATTTATTCATCAACATTCTCAAATTTGTTACAAAAAGTGCCA
CTTCTCTTGGAGTCATTTCAGCTCTCTCTTTAAGATCTGCACCTGCACAAAATACTTTGG
GCACCATGCTTCGAAGAATTACCAC
>13814-4145
ATGATAAACCTAAATCACCAAAAACCTTCGTTATTCTTACATTAGTGTAAAACCAATCCT
AGTTCGAAAGTATTATTGGAGACAATAGTCAACAAAGTTTTCAAGCTTCTCAACCTACCG
ATAATATTTATAACATTTGAGCTTAGAAACACAATCAAAATCCAAACGGTTAAAGATAGA
TATAGGACATGTTATACACAATTTACTACAAACGTCACAC
>13839-4136
ATGAAGTCAAATTTAAAATTGGGACCTTAAGGAACTCAATCACGTGACAGTTTAAAAGTT
TTTTTATACTTTCATGATCTTGCTTTGTCGACATTTGCTAGTGCAATGACAGTTCAAGTA
ATCTGTCAAAGTAACATACAATCCTAAAGTATTTAAGGTCAAAATTGGCAAAAAAATTTA
CTAACAC
>13851-4132
ATGAAGTGTCACGTGACCGTTAGATGACGTCACATCCGTTTGAGCACACTGACATATGTC
ACTTAAAAAGTTATGTTTCATCTTTGCCAATGAATAAAAAAAATATAGCAGGAAAGAGCA
ACATTGTACAAGAAATCACAAGTGTTTCTTTTTGGTGTTTATACAGTCGCACAACATATA
ATTTTTAACCAATGAAAAGAGTTTATGACAACACGTGATAAATGTCAT
>13860-4130
GTGTATCCTGTGCTTCTTTCAGTTTTCCAAAAAGTCTCCAACCCGGCAATTTTGTGGACA
AACTGACCAGGAATCTGCTTGGGCTGAAAAAGCCTAATGTCTCTAGGGCAGGAAAAAAGT
ACGTTTCCAGAAGAACCATGATTAACTAAAGAATCTATTCATCGACCCTTAGTTTCAGTT
CGAGTATCTATTTTGAAAATGGCAC
>13878-4123
ATGATAGACGATTTAAACAGTTTCAATGCGGTCGAATGTAAAGTACAACTATAATTCAAA
CTGGATTTATGTCTTTTAAAAAATCAAAATTTTAGTAATGACCTAACATTGTGGTTCCTA
AAATGATTGGGTTTGAGATTGAACGGAAGTAAGCTTGAGCGGATGTTTACGCTAGGCATA
TCAACACTTTGATTCAAAAAAAAGTAGAGCCAAAACTGGATATTTTCAGAAGGTCGACTG
TTGCCCGAGGTCAATGAAACAC
>13880-4123
GTGTTTGCCCTCCCTTTTGCCCGCCCTTCGTTGATACTATTATGATTTGTCAAGGGACTG
AAGCGACGACAGCCTAATCTGATATCGCGGGCTAAAATCGGGGCCGACGTGACAGGCCGC
GTAGCTGATTAAAGCGCTGATAGCTGAGCGCGCCCCGGACGTATTACAAGCTCATCGTTG
CTAATTTCATCGGCCCAATTACTGTCGCCGTGAATAGAGTTTGATTGACGTTTCTACCCC
CTCCTTTTGCGCGCAGTATGTCTCAT
>13893-4121
ATGAAACTCTCTCTATGATTGAAACTCTCGTTTGACAATTTGACTCTTCAAAACTTGTTA
CTTCGACATGACAAATAGTAAACTATAGACAAATATGTGCGAATAGTGTTTTTTGTTATT
GTGAACTGGAGCTAAAGCGTGTAAAGGTTAAGGTTATTACTGGAACATTTATCAACAT
>13896-4121
ATGCGTCTGCATTTAGCTGCATTAAATATTAAAATGTCAGTAAGGAAGTTGAAAATTGTC
AAACAATCGTTGCAAGAATGAGTTCAGACATTTAGAGCAGTTAATAAAGCATAGATCCTG
GATTGAAAATTTATGCTTGACACGCACCTATAAACCTATAAATCAACACAGGATGTTCTA
GAAAAGGGTTCTCAATTGTATTTGGTTATTTAAAGTGGCTCTAAAGTGATTTTTCATGTA
TGACAGCACGACGATCAT
>13897-4120
ATGCTCTAGAAAACGTTTGTAACACACCTATTTTTCCAGTGGCGTAGAAATTCGAAAAAA
TACATCACATCACACAAAAAACAACATTTTTTAATCTTGACACCCTGTATCTCGAAAAAA
GAGGTTATTAATATGTTTGTAAAAAAAATTTCTCATATTTTTGTAAGTACTACCTCTCTG
ATCCACCAGATCTTCTGGAGTAATTAAGACAAATTAAAATCCTTTGCTGACAT
>13916-4115
ATGACCTTTTTTGAATACACCGTTGAACAGCCTTTGGTCTGGACTATATTTTTGCTTTCA
GTGACCTTTTGTCGTAACTGTTCAACTAACTGAGTTATTTTAGGTTAAACCAAACGTGGT
TAAATCACTTTGAAGGTTTGTGAAGCTTGACTTTGACGCCCTCTAGCGGCCAAACGGTGC
AACCAATTCAC
>13929-4112
GTGCTTTAAAGCAATTTGTTCTCCGTTCAACCAAACATATCTCCGTTATTTGAAAAAAGA
AGACAAAAGTATAAAGAGGGAAAGTTGTAGAAAATTTCATCTTCTACAACTTTGCTTCAA
TGCACTTTTTCTCTAAAGTGTCACCATCGGCAGATATTTGACAAAAATTGTTCCCAAACC
AC
>13931-4110
ATGTAACGAAATACCTGGGCATCCGTTTGAACCGAACTCTAATCTACCGAAAGCACTGTC
AGCAGATCAAAAGGAAAATATGCGCGTGAAACAACATTATTCGGAAACTCACAAACACAA
AATGGGCAGCACAATCTCATGTCCTCAGGACCTTGGAGTTCGCTCTATGTTTCTCCACCG
CCGAATACGTCGCAC
>13933-4110
ATGTCAGTCTGTCATTGAGATTCTCTTGTCAGTCTTGTCAGTCTTGACTTTTGGTTTTGG
CTTTTTTTTTAAATTCCATAATCCAACCTGTCAGTGTGAGATTGTGTATCGTGTAGGCTT
CATGCCGTGTTAAATAAACCATAAATACCGAATATGTCTCGGAAAACTGTTTCAAGTGAA
AAAACTTCGATCCGTCTATATATTTAATGAAATAGGAGCGCTTGAAATGCACCAT
>13936-4109
GTGAACTGGGTAAAAGTCCGGCCGCAAATATCGCAGCTAAAATTTAACCAAACCACGTTG
AAGAAATGTTCAACAACAACGCAAGATATAGAAAAAACGTGTGACTTACCTGTAGGGTCT
CTCTCCAGTGTGCATCCGTCGGTGGCATTTCAAGGCGTCGCGACGCGCAAAGGCTTTGCC
GCACATCTCGCACACGAACGATTTCTCTCCGGTGTGCAT
>13937-4109
ATGACCATTCAAAATGATTAATCGTAGCTTAAGAGACTATGCTGGTTGTAATATAAAGAG
AAAGAGAGGGATAATAATAAAGCCCTTTTCAATGTCATTAGACTCGTGTAAGAGTGAGAT
TAGCACAATGCTTCAATGTTCTGATATTTTAGTGCATACACCGATGAGCTAGTGTGATGA
ATCCAT
>13938-4109
ATGTCTTGAGTTTGTAGATACACTTTTTAAATAGTTTTTTTCAAACAATTTTAATTGAAA
AGAATAAAAAAATACCTGTGTTCTGAATGTTGTAAAAGCGGATGTTCAGGGCCAAGATTA
GACTTTTTGACACTGTCCGCTTTCTTTCCAGAGCTGGACACTGTTTCTTTATACAGTCTG
GACTCTACCATTGGTTTTACTATCTTTTCTGGATCGAGCACCAC
>13956-4103
ATGGATAGATGAAAATATCGATAAAACAAAATGTAACAATGCCACAGTCGTAAACGGTGA
TTTAAACTATAAACATTCCATAGGCGAAGAAATATTTATTTTCGTACCAGAAATGTGGGA
CGTAAATAACAATATGAATTGCAGCATTGATTCTGTTCTGTTTACCTATGTCAGTAGCAC
CAAGCGTAGGTGTCAT
>13957-4102
ATGAATATGAGATTAACAGTCAAAAATGCTGTAAAAAGAGATCCTGGATATCGATTTGTT
TGTCGATTACCAAAAAGAATGTCGCATCTTCAATCTTACGCTCATAAAACTTTTTACGAT
AAGCGGTGGATGTGCCTTGTGTAGAAAAAAAGGAATTTTTAGGTGTGTTGCATCAATGCA
T
>13961-4102
ATGGATCAGTTTAGAAACGATTTGTACAATTCAGCGGTTGTATTATACAAAATTGAAGTT
AAACTTTAAACATAACCTCATAAATGACTAAAACAAATTCGTACCTAACTGAGGCGACAA
GAAACCGCTCATTGGAACGAGCTGTTGCAGTACTCTGAAAGCAAGCGTTAGATTAATCAT
CACCAC
>13987-4095
ATGTTTGATGAACTTTACAGCGTCATGAGTGGGATTTCTGACAGTTGACAGTCTATTTTG
CATGTACTTTGAACTGTCGTGACTGTCAAAACGTGTCCCATAAAGCTGTCAAACTATCAT
GCTTAAAACGCTGGAATGTGTGTACATTTGCTGAAATTTATTTTATAGGTTAATAAGTGG
CATTTTGACAGTTGTGACGTTTGTCTGCCTATTTTTAAGGTGCTGTCTGTCAT
>14011-4089
GTGAGAGTGTCTTGCTAAAAATAGTTTGGTTTTTTAAATGGTTTGATGCCATTTTCATTC
ACAGTCAAATTTCTTATGGAAGGTAAGTTTGATCGTAAAAATATACTGGGTGTCCTATTT
AAAATAGTTCAGTTTTGTGGCATTGAAAGCCACGATTTGATTGTATGGACAAGATTGATT
CTAAATATGTTCAAAACTGCAAATATGTGGCAT
>14012-4088
ATGGCATATTAGAAGTATCTAGAGAACAACAGCTCAATATTTTTGCGGCAACACCGCAAA
GTCCAAAATATTTTAGATAGAGAGTTTGGACCCAACCTAGGCTAGACTTCAAATTTCAAC
GAAAATATAGGTATTTAGTCGTTCTCTAGATACTTCTAATATATCTACCAT
>14024-4084
ATGGTACGGAAATAGGAAAGTTAGCAGTTGAAATACCGCACCGATAAATCAACCCTTTAA
CTTTTTACAACGCGACCAAACACTCGAAAAGTTCAATTCGTTACACAATTTGCCAATAAA
GCGGAATGGCGTAATTAATATCTGGGCTTATCGACTGTTTTTCGACGTCTAGACTTTATA
ATATGCAT
>14026-4083
GTGAAACAACCGGCTCACAGAATTATACTGTATCCGAGTGTTAAGTTGGTCAACTTATTG
CCAGTTGATATGCAATACGTTTTGGCAGGAGAAAAAGGAATTGTTAAGGCTGGCCAACAG
GCCGCATTCACTCATGTAAGTAAACCAATGAAAAAAGCTTATGACAACACGCAACACGTG
ATAAATGTCAT
>14027-4082
ATGCTTGTTGTTGGCGTGTAGCCCCAGATGAATAGCGTCCGGGTCTCTGACGGACCTTTT
GGTGCGCGGTGAGTGAAATAGGGGTTCGTGGAAGGTGGGGAGGGTGAAGGAGACAAAATC
CCCGGTCAGGGTTAACGTGTGAGGTACTGACAACTCGTAATCTTCGATGTGACGCGTGTA
ACGCCCTTTTAAAACAC
>14031-4081
GTGGTATAACGCAACTTCATAAACCCATTCACAAAATATGGACAGCATCCCTATAAATCA
CTATTTACATCACAACACCACTTATATTCAAAGCTTACCAATGTAAATAATCGTCGAACC
TAAAATCAAAATATTTGAACTGGATAACAAATGCAACTGTCTTTTGAATGCTATTAGAGA
CTTTGCAC
>14042-4078
ATGAGAATTGCAAATTACCTTGTTTCACTTATCTTTCCCAAGTTGAAGCTTGTTTCTTTA
GCTATTATAGGATACTTCATTTACCAACGTAATTGTACTTTTAGGCTGGATTTACTCCAG
AAAAACATGGAGGATGACATGGTAGAGCATTATCCACTCTCAGAAGAACAAGAAAAAAGG
CTACTATTTATAGACTCTGAAATTGATAAATATTTCAGTACTATGACCAC
>14049-4076
ATGTTTAACCAAAATCTTACCTGCATCTTGAATTCCTATACAAGACCACGTCTTGGGTGC
AAGCAAAATGGCCTTAGAAGACGCTGTCTTTGAACCCTTTTCAACTTTTCAATGAAGAAA
ACAGATCACTGTTTGCGGTCAAGTAACGACAGCTGTTGCTTTTTGTCCTAAATGACTAAT
TCGAGATCCCCGAGATGATTAATAGACCAAGTTCTGTTTAAGTGATAATCTATGCCCAAA
CCAC
>14054-4074
GTGCAAGTACATTAAATTTCCCGGGTCTGTATGTTATAGCAAAATCTGTCACCTGAAATT
TAATTCTTTATACCAGCGAAAGCCCAGTGTTAAAGCTTATTAACTATCAATAATATAACA
TGCTTTTAATCGAACGTCATTTATCACCGAACAGAGGAAGCAAGTATAAAATTGTCCATA
TAATCGGTTTACGTTCTAGTTATGGTGCATTATCGTTATGGTACAT
>14058-4074
GTGGGACTACTTTCCACTCAACCTGCACCGGAATATTGGTGTTCAGTGGCTTATTTTGAG
CTGGACACCCAAGTAGGCGAAACCTTTAAAGTCCCTTCAAACTGCCCCAACGTCACTATA
GATGGTTATGTAGATCCCTCAGGTGGTCACAGATTTTGTTTGGGGGCTCTTAGTAACGTT
CATAGGACGGAACAAAGTGAAAGAGCGAGGTATGATGAAATAGTATTAAATTTTATTTTC
AT
>14063-4073
ATGCTGTGATTGCATCACGTGACAGCTGTCATAACTGTCAAAACTTACTCAACAGTGACC
TGAGAGTATAAAATGTCAAATAGATATGTTTCTTTGCAGAATTGCACTGTAACTTCTATT
TAAAGCTCGGTAGAGCCAAACTTGACAGTTGGGACGTTAAAGAACAC
>14068-4072
GTGTTTTTGACAACTGTGACGTAAAAATCGGTACGACAAGTGTCTTAGAGTCACGTGACT
GCTGTTATAAGTAAAAAAGTTTGTCTCAATCAGGTTATGGAGCTATAAAAGTGTCAAAAT
TTTTCCTTAATGATCAAACGCAAAATGAATTTTACAGCTTCAT
>14074-4069
ATGGATATGGCTATGTTGGTGGAAAATCAGGTATATTTTATTGAAACTACTGGAAAATTT
AATCGAATTTGTTTCGCGATCTGAATAATTAATCGACCAAAATTCCACGGCGTGTTGGAA
ATATCTTATCAGTTTTACGCGAGATATTTAGTTATCATAATCATCCTCCCATTATCTATT
TATTCATTTACTAAACAATCTTAATGACTACCAT
>14081-4069
ATGGAAGCTTTTTTCTTGCCGAAGAAATTGCGCGGATTGAACGAGAATAGAATGGGACCC
TTAAAATCGGCCGGATGGTGGAGGACGTTCAGGTTTTCGTCGCTACTCTGAAAGTCAAAC
AAAGCTGTGCTTCTGGTTTTGTGTTTTATCATAAAAAACAAGCATTTTGGACCAC
>14088-4067
ATGTTTGATGTCTTTGAGTAGCCAAAAATCCTGCCTGTAACTTTCCTGATAATTTTAAAT
AGTCTTAACAGCAACTTATTGAAGCATGTTTACTCTTTAAAGTGTCAAATTGAATCTTGA
CGTCTTTAAGTAGTCAAAAATGCTGCCTAAATTCTTCCTAATAATTTTAGACAGTCAACT
TGAATCAT
>14089-4067
ATGCTAGATTGCAATACATCATTGGAAAGGGCATTAAATAAGGTGTAGTTTGGTAAAAAA
ATCAAGGCTGTAGCTGTAAGCGTTTTCGAGTTATTTCAAAAAAACTGCTACTTGGTTATT
TAAGAGTTTTCATAGTTTTTGGGGTTTTTTGACTTTTGACCGCTCTGTAGGCTCGTAAAA
CGCAT
>14098-4065
ATGACTGTGTTGGTATTGAAATTTAAGCCTCCACAACCGGATGAACCATGGGAAGGAGTT
CGGGATGCTACTATAGAGGCTGAATCTAGTATTTCCAGAGATTATTTCACTAGGAAACTT
ATCGGATCTGAAGACTGTCTTTATTTGAATGTTTACACTAAAAGTGTGAGTTGTCATAAC
AGTTTCTAGAATTGAAAATTTTCTGTGTTATCCTGCAGCTTCCAACTAGCAATTCCATCC
TAAAACCTGTGATGGTTTTTATACAT
>14107-4062
ATGTAATGTCAGTGTTTGTTACGTGATCTCTTCTTGTTTTCCCGGCAATTGTTCTTAGTA
CTAACATTTCGACGACTCGTAGCATCATATTGGTCTTATTGGTATCCTCTCTCGCTTCTA
TAGCATATGTCATTATTGGCTTGACGCATGTCTTATGTATTTTGCTCTTACTCTCATTTC
GCTTTTAGGCTGAATTGTTAATTTGGTTTCTCAGGTCCAT
>14124-4059
ATGGCCGATTCTCACTTTTAGTCTCGAATTCCGTATTTTAAAGTGCAAACATGAGAGATA
TACAGTGTTGCGAGTTCTATCATAAATACTGTGGACATGATTCAAAACAATAAACGAATT
TTTTTGTTTAAAATTAAAAGGTAATTAGACAAAAAGTTAGTAGAGCAATGGCCCAGCTGG
CAACAC
>14130-4057
ATGGTCGTCATGGCCGCCACCTCCACCATATCCACCGCCTCCTCCAAATCCGCCAGATCC
ATGATGGTCGCCATGGCCACCGCCTCCGCCATAACCACCACCTGAAAATTTTTTTCCAGT
AATTAATCAAGAAATTGACATTTTAAACGTTGTGGTACTAACCTCCACTAGGTAGCGGGT
CACCACCTTGCAAGGTAATTATTTTAACTCCTCCAC
>14133-4056
ATGAATTCCTGAGAAGAGAGCTCGTTGAAGAATATACTACTAAATCAAACAACAAAGATT
GTGATAATTTCCTAATCCTAAAGTTATAATTGAAATTCGGAGATTTTGCAACTGAAAGAG
TTCTGATTGTTTGAATTATGTTGTTAATAATTACTACTAAAAACCAAATATCTCGGAAAA
CCTAATAAAAGGTTTATAAAAGAGATATCAGACTAGTATCAGGCCGTCACAACTTTGCCT
CTTAATAACAT
>14138-4055
ATGTCTACGGAAAAAGTGTTCTAGTATCTCGTGACAGCTGTCATAAACGTAAAAAGTGAC
AAACTTTGACCAGTCTGGGTATGAAGTTCAAAAAGTCACAGTATGGAGCAGTGTTGCAGC
GTTAGATACAAAATGTGTTTTAGAGTTGTATGATGCTTAATTTGACAGTTGACAC
>14142-4054
ATGATGGTGAAGTCCAGGCGTACAGTGCTTAGGTAAACTACAACACTGTTCCTTTTGACC
AATCACGTGTAGGTTTAGGTTGGGCCTCTTTTTCATCCGAATTGAAAAAAATAATATTAA
ATCAAACTAACCTACAATGATCTTGAAATGACTAGTTCAACTATTGGGATCACCATTCTA
CATTAAGTGGAAAAATTTAAATTGTGGCAACGCTGCTTGTCAACACTGTCGGTCAGCTGT
CAT
>14152-4051
GTGCCGCAAAACAGCGTGTGCCTCGCGTGCTCCTTAGGATCGTAGATGATGTTGGGAAAG
TTCGGTAGAGCAGTCTTGGTTACAGGCACACTCTCACCTAATATCCTCATTTAAGATTGT
TCCAATTGAAACCCCAAAAAAAGCACTCACCAGTCAACATAGCTTCGTTCAAAATGCAAT
TTCCGGTAAGCAGAATGGCAT
>14157-4050
ATGGAATTTACTGGGAGAACTACTGCCCATGTCCAAAAAGAGCCTGGGCAGTGGTATAGC
CTCATTCGTTGCGTACATGTCCATTTTCAGTGTGGTCAAAACCATGCCCGCCATGTTTGA
TGGGCTCGGGGTGGATGGTACCTTTGTCATTTACGGTACGATGGCACTAGTTGGAACCAT
>14161-4050
ATGTGTCAAACTCCACGCTATAGAGGTATAAAACGCATTCGATGAATCATATTTTTGTGC
TAAAGCATAAGTATTTACAGCTCCATGAACGAAACTTTGACAATTGGGAGGAGGAACTTA
TTTTAGAATGTTATTTAAGTAACACGATACAATTGTCATATCAGTTGAATAAGTCTAGAT
TACTATCATGAAAGCCAACTATTAAACCAT
>14163-4049
ATGGGCAAACAGGGGTACGAATCCAAGATGAACGAGCACAACCAAATGCAAAAAGGTAAT
TCAACCCTTATAACATTTTCATTAGGACATCGTACGATGAACGCGACTCTCACCCCTTTT
CATTTCTGTTAAGAAACTTGGCTTTTAAGGTAACACAATTATTAAAAGGCAAACCAT
>14165-4049
GTGTCTAGAAGTCGATTTTAATAGTGACGAAGCTTGAAATGGCATTTTCAAGACTATGGA
TAGAGTGTACAAAATAGCTTTCAGGCCTGGTAAGTCAAAAACTTTGTGAAAATCGTGAAG
AACCTTACAACTCGATGTTTTAAGCTTCACAGCACTAAAAACAGTGTAGATTTGTAAGAA
AAGCTCGAATTTTTAACAC
>14176-4047
ATGAGCTATCCATTGAATGACAACAAAGAAATTATGTAAATTAGCAGATTTAGTTAAGCT
TCAGCTGCGACAAATTCGTAATTCACTAACGTCCGGGTCTCAACTGACAGTTTCTTTATT
CGGTTTTTGAAGAGTTTTACCTAATATATTAATCAAATTAACAGTTTGGCTAATAATACC
GGTGTTTTATACTTGATCCTCTTTGATAATGTCTAACTAAGTTTGTTAACCAT
>14177-4047
GTGGCATATACGAGCTTGCCAGCTTTAATATTATATAGAGATTATGTGTGCATAACTTAT
AATTCTGCACGAATATTATGTGACGGTAAAATCGATTTGTATAACAACTGCCTTTGATTT
TCCAGTTATTTCATCGGTTATATCAGTAAATATTGCTATTAAAAATTACGAGATGTTGTT
TGGTCCATTTCCTGAATAATAAAAGGCAC
>14185-4045
ATGTATTAGGTATGCACATGTGCTGTTCGTAATTGCCTGGAGTGCAAAGAACGGAACCGT
CCGCACCATGCTATCGCACCCACATCGCTAAACACCAATGACAAGGCGGCACACTTGCAG
TCATTTATCCGGGGAGTTCAAAATTCTCCCAAGGTATGTTCAAAAGATTAATATGCTGAG
TTATTTGAAAGTTATAACTGAATTACTATACAAGCTTCACCCAGCTTTAATTTTCTTTTT
TGTTACACACTTATCACACCAT
>14194-4043
ATGCATAACAGAAGCCATGAGAACATATCCTCCCTGAGCCGCTGAGGCAGCTTTGTCTAG
AATGGCTAAGAACGGAGTTGGAGGAGGATTGCTAGTAAGTAGGACAGTTTGGATATCTCT
ATCAAAAAACATTCCACATCTGACGTACCCCAAAGATGAAACTATCAAGAAATATATGCA
T
>14198-4042
ATGTATCGGAGATAATATCACAACTACCAAAAACTACCTAATACGGTAAGTTAACTGAGC
TAATGACTTGATAAGTTCGAACATTCTTGATTTAAGTACTGTACAGCATACAATAATTAC
GTCGATACTGAAGGTAAATTATGCTTTGGAATATTGATAGCCATTAGGTACAAGAAGGGC
GTTTAATGTACTAGTCAATATGGCGGACGATTAATAAACAGTGTCCATCAT
>14207-4040
ATGACCGAGGCTGGACTAGTGTCTAGTCAACTCAGAATGGCAAACGTTCAAATTCTTGAC
AATCGTGAGTGTCTAAAGGAGCAAAAGTATGAAATAAGAAAATTTGTAACTGTAGCTACG
TTCTGCGCTCGAGGATTTAAAGGTAAAGAGTAAACCAGTATAGTTGGCGGTTACGTCATT
CTGGGCAC
>14212-4039
ATGTAAAGTGCATTTTTTACCGAGAATCGCCTAAAATGTTAACAGCACAATAAGCCAAAA
TTTGATAATAAAATGTTACTTAAAATTCAAAAGTTTGTTTGGTTAGGTTGTGGGTCTTAA
AGTAATTTTTAGTAAACTTGGACCGTTTGAAAATGTGGTTATAGGCTACATTTGCAC
>14216-4039
ATGGATCGGATATTCTCGCCCAGAACATTGATAAATGGTCGGAAGTAGCCAAAACTCGCG
AATATCTTCCAGAATCTGTGGAGAACGTTTTCAGCAATCGAATTAGGGTAACTGCATTGT
ATAACTAAATTATGTGGTCACGTGACTGCTTGGCTAAATTATCCTCTGAAACCACGTGAT
ATCTGTCAC
>14220-4038
ATGTCAAAGACACATAAAACAAGGATTAAATATGATTTTGTGCTGCCTTTAAGGCAAATA
GACCTTTCTTCTGGACGTTTCCGGGTCACAATAGTTAAATTTCCGAGAACCAATAAAATA
GGTAAAGCATTAGGCATTTCAAGAGACAAGCCCTAATTACTAAACTTTAAAAAATGATTC
AAGACCACACATTTCTTCTTATTATGATCTAATCTTTTCAAAGCATTGGTCAT
>14227-4035
GTGACAGACCTGCCCAAGTACATGAAAGACGTACTAAAATTTAATGTGTCCCAAAATGGA
GTGTGGTCATCAGTACCTTATATCGTCATGTGGCTAAGTTCGTTAGGATCTGGATGGTTG
TGCGATTTTCTAGTTCGCAGAAAAATCATGGGATTAACATTTTCAAGAAAGTTTTTCAC
>14233-4034
ATGCTAAATTGCACTACATCACTAGAAAGGTCATTAAATAAGGTGTAATTGACCAAAAAA
ATCAAGGCTGTAGCTGTAAGGGTTTTCGAGTTATTTAAAATAAACTACAACTTGGCTATT
TAAGAGTTTTCTTAGTTTTTGGTGTTTTTTTGACTTTTGACCGCCCTGTAAGCAATTAAA
ACGCAT
>14235-4033
ATGGTATACAGGAAGGACACAAAGAACATTTTGAACAACCAGTGTGGTCCTGTGTGGTTA
ATTTCTATTTTACCGACCGTTGACAACGCAGGCTTTTCTATAACTGATCGGTTGTCCTGA
GAGAGTAAAACGTGATCAAAAACCCTAGAGCGTAAACTGATTGTTTCCGCCATGGAAACT
AGGCGCAAACATACATTCCAC
>14275-4022
ATGTTACCAGTGTCTTTCAAACTGTCTTCTGAGTATTAAAAAAAGTTAAAATGGCAGAAT
TGTGTGTGCGTGTACACGTGACATTGACAGAAAAGTAATAGTATATTACATACTCAGGTG
TTTATTTCTGTCGAAATATTAGGTAGTTTAGCAACTTTAGCTCGAGACAGAAATTAAACT
TTCCAC
>14278-4022
ATGTAAAGATCGCATAGAAGAGCAATGAGCTACTATTGCTCAACTTTGCCTCGTGGAACT
TTAAACACAACTTTCATTGTAATTTCTCAAATTAATAACTATTTCTAATTTTATAGTTTC
AAGGCGAACGGCTTTCGACACTTATGACAGCTGTCACGTGACGTAAGCAAAGTATAAAAG
TGTTCCTTAACGTCAAAACTATCAAATGTACTCCAT
>14285-4021
GTGGCGGGTGGTGACGAATACGCGGAACTGGCGGAACTGGGCTGTGGTTTCGCTTCGGGA
ACGGCTTCGTCGCGAGGGCGCAGGACGCGCGGCGGTGCCCCGGCTGAAGCGGAAGATGCG
CTCGGTCCACAAGGCAGCCCGAGACGGCCCCGTTCCGGACTGTACTACTCACCTCCAGGG
ACCAGTTACAC
>14304-4018
ATGGCTACGGTAACAAGCAGAATTGTCGCTACTGGGCACAACAAAATCCTGCTGTTCTTC
ATCAATATCCTCTGCACAGCCCTAAGCTTACTTACTGTATGGTGTATTTTGAAGATGATT
GCTTGAGACATTTCTGGCTGCAAAAATTCACATTGTACCTGGCAT
>14305-4018
ATGACCGCTCCTGAATCCTGATTGACCACTGAATAAAAGTTTATTTACCTCAAAATATTC
CGAGTTGTCCGCTAACTACTGTCTCTATGATTTTCTCCACCACATGTAGAAGATTTATTG
GGCTGTAATCACTTGGAGTCAATGGTCTCTCAACCTTTGGTATCGGAATGATAAAGCTTA
CTTTTAAGTCGTTGGGCTTTCAT
>14313-4016
GTGAAGAACTAGTTTAGATTGCTCAGTTTTCTCACGAGGTCGTCTACAGAAACTAAGCTT
TTTCAAGAAAGTTAGACTTAGAAGACTTACCAGAATTTTTAGCTGAACAGAAAACTTTTG
ACTGTCTTTAAAATCATTCCTACTAGGTTAGGTTCAAAAAATTCAGGAAGCTTCAGGAAG
GTTTAGTTTTAAAGCTTAAGTCAGTTTGAGTAACTTCTTTTATCACCAC
>14316-4015
ATGAGGCAGGGCAAAGAACTCATCATGGGCCCCTCAGTCAAAAATACGACATACCTGCTG
GAACTAAGCAGAGAGAACTTAAGGACGGTGAACGGTCTACTGACTGGCAACTGCCAGCTG
AGACGGCATCAGTACTTGATGGGTATAATCGAGGATCCTACTTGTCGAGGATGCTTGGAA
GAGGAAGAGTCGACAGGACACAT
>14317-4014
ATGACAGATCGATGCATTTTGTGAATATGATTGAGTGGTAGCACAAACTATACTTTATAT
CTCCATGAAATAACTTTTGAAACTTGCATACATATACGTCAACTGTCATACTATAAAAAC
AAATGCCACAGCTGTCAGACATTCAGTGGTAGCAAAATTATTATAATGAATTTTATATCT
CCAT
>14319-4014
ATGAATATTTTGTATAAAAACAAAACACATACAACTAGTGCAAGCCTAAGGTAATAAAAA
AACAATGTAAATGCATGCTTAACTTAATTGTGTATGATCATATATTGGACTAGCGGACTA
ACACGTGTTTTCAGACAAAAACAAAACTAGCAAAATTACCATTGGCAGATTGCTGTCCCG
GGAGAAGTTCAAGTTGCTGTGGCTTGTGTTGAGGAGAAGAAACTTGCGAAGACTCTAACA
ACACAT
>14320-4014
GTGACGGCGTGCAAAATTGTGAAGACAATTCGGATGAAATCAACTGTCCAAGGCTAATCA
ACAAAGTGAATACGAAGTGCAGGTGAGTGTGCTTTGTCTGGTCCACTGTGTAAACGTAAC
TTAAAATCGAATGATGCTAGATCGGATGAGTTCGAGTGCCGGAATGGTCAGTGCAT
>14327-4012
GTGCTCGATGGTAGCACCCTTCTTTAAACATTTATTTAGTGGTTTAGTTAATTTTGCGGT
ATTGTTAATAAAACGCCGATAGTAACCCAAAAGTCCTAAGAAACCTTTTCGTTGTTTTGT
TGTTTTAGGAGTAGGAAAATTCTTTATTGCTTTAATTTTAGCCGGATTTGGTTTTACTCA
C
>14330-4010
GTGTTAGCGGAAACGAGGAGGCGGACAGGTTCGGTCAGATCCGCCATTGTGGACCGTATC
TTCTGGCAAAGATCCGATATTGCTTGGGAGGAGGCCGGAGGCATGCGGCAATCGCGTTGT
CTCATGGGCTTCTTTCCAAGAAACAAGTCGAAGTCCCTGATGGAATTATCCAGAAAAGAC
CTCAGATGTGTGACAGGACTTCTCACGGGTCAC
>14339-4006
ATGGAAAGATCTTTTAAATGCTGTAAAAATAAGGATTTCATGAACTACTGCTGTATAGAG
TGTAGCGGTATATTCCACCCTAGTTGTATGGAGAGATGTCAACAAATCATCAGATTGGGA
GGATATAGAATCTTATGCTCTACAGCTTGCCTGGGAATTTTATCATCAT
>14342-4006
GTGAGGTGCGTGGCCCAAATGGTTAATTCACAGGCGAGCAACATTAAATCGGGGTGGAAA
AACATTTTTTCGGTGTTTCATTTGGCCGCCGGCGACCAGGAGGAAGCTATCGTGGAACTG
GCATTCCAAACCACCGGAAAAATCATAACGGAACTGTACGATCGACAGTTTCCAGCTATG
ATAGACTCGTTTCAGGATGCTGTTAAGTGTTTGTCCGAGTTTGCGTGCAACGCTCGTTTC
CCGGACAC
>14344-4005
ATGAATTTTGTTCGACTGATTTCTAAAAGTTTTACCGTTAAATCACTTGTAATAACCGTG
TTGTTTTCTTGTCTGTCATAAATATTTGTAATTTTAAACACTTTCTAAACAAGCTCTGAA
TATAGTAATTCTCTCTTCTATCGATCTTTCTATGTCCCGGCTACTCGAATATTTTTTAGA
AACATCACACATTTTAAACTCCAC
>14351-4004
ATGAGTCTGAGGTACTCTTACTGCCACGTGCCAGAATTATTGCATTTATACCTCTTGGCA
TTCTGCCTAAAATCAAATAAGGAATGTTTTCTCAAGAAATAATCTTGAATTACTCCGGAA
AGCTGATTTAAGTATGAAGAAAGATAAAAATGTAAAATTTTAGCATAAAACAAAAATTAA
CGTGGATAAACTTTTTCTTCAC
>14356-4002
ATGAGTAGTCGGTAGTAGGTACTTTGACATTTTTTCTTGGTAATTATTTTACTTTGACAG
TTCCAATTTTAGAAGAAAGTTTAGTTGTAATTTTTCTCAAAATAGTAGTTATCTGACTAT
TGTGTTTCTATTGTAAACTGACTGTTTTTGCATATATTGGGTTGATTTAGCTACTTTCAA
ATTGCCCGCCAAAGCGATGATTCATTGTGTACTGTTTAATGACGTAACAAAACAGTATGG
TGCAACGTTGTCACTGAAACTCTTCAT
>14377-3995
GTGGATCATGGCAGCTACCAGCATTACGTCAGCGATGAACGAGAAATCACCAGGTTTATC
CAAACTGTAGAAACCTCCTAAAAAAAATATTATAAATAATGCAGTAACGGGCTGAAAAAG
AGTTATTACTCACCGTTTTCCATCAATTGCCTGACAATTTCATTAGTAATCTGGTCACCC
CAATCATTAATCAC
>14387-3992
ATGAGGTGAAAGCTTTTGAAACGCTTTTCCAGTCCTCAAGCACAGACTTTTCCAGTTCTA
AAGTGGTGGAAAATACCAGCCCATCAATTTTCTGTAAGGAAACCAGAACAACCTCAGGAC
TACACATGTCAAAAAGGACAATTAACGGTCACGTGGACAAGGAAGAATTCCGTAAATTCA
ACCTGAATGAAAACACCGTAAATGGCAACAC
>14390-3992
ATGACAGCTGTGCAAATTTAGGGTTTTTCCATTTTACTATAGCCCGTTCCAAAATAGTGT
TACTACTTATATTTTGGAAGAGACTATAGAAATCTACATCAGAACATTATTCTGAAACCG
ACTATACCACGATGAACGAATTTGTGGTTAGTGAACATTGTATTGAAACGTATTATAGGA
ATTTGTGACGTCAC
>14391-3991
ATGATGGAATGCATCAACCTCCAACCTATGGAATTGGGAATTGAATCGATTGATATTGAT
TAACTTGAAGAAGCTGCCGAAAACATCGGTGAGTCCGTTCCTTTCTTATGTTTGTTTTCC
ATACTTTTTGCAATTACCTATCTCATTTTGTCCTTGAACCACACTGTTACAGTGAACGTT
GGTTGTTAGACATATTTTTTCAAATTATTCAATATTTGTTTTCCCCGTTCAGTAACGTTT
ATTGCATGTAAACATTCAC
>14400-3989
ATGTTTCGTGTCATCATCTGACAGTTTGTCACATGATCATTCTGTTGCAAATGGCAGTAA
TATCACGTGGAGTAGTGTCATTTGATCTATCGACGGATATTTAAGATGTTTGTCCTTTGA
ACTCTGCAACGAGGAGGAAATCAAAGGAAAAATTTGGTGACAAAATTCGTGGATGTTTCT
GAAAAAATAAGTCCTTTAACAGAACGTCCCTAACAC
>14402-3988
ATGTTTCAGAACTCTCTGGCACATTTAAAATGTCTGCTAGAGGCTTCTGGCAACTTTAGA
AGACTCTTAAATGATTTCAGAGACTTCTGGCATCTTTAGAAGCTTCTCAAAAGGTTTTAG
AGGCTTCTCGCACATTCTAATCACTATTAGAACTTTCTGGTACTTTGAGATGTCCAT
>14411-3987
ATGTCAGGAATATGCCATAGGATTTTGTACAGACCTTTTAGAAACACTCTGTATATAAAT
CTTTCGATTTCAGTACTGATAAAATGCTTGATAAACATACAGTGTGTCCATAAAGTATGG
AATAAATTCGTTTAAAGTTCAGGAAATTATCTTTCAAAAAAAATGTTCGGACACGTATGT
TTTAATTTTTTCCTACTCGGGTGCGGTAAAGTACACTCAT
>14413-3987
GTGTTGATCGTCAAGATAAAAAATGAATCCTTACCTATCAGAATCAGATATACTGCTGTT
GAAATCAATCAAAGCACTCTCAGTCAACATCACATAAAAACAAAATGAATACAATTTAAC
AACAAAGCTTTCCTTAATGCCTCGCTGGGAGCGCCGCTTAGCGCCTATATTTACAGGATT
TGCACGTGTTAATGCCGTGACGGTATATGATGTATGTATAGTATATTTACTAACAGTACT
ACTTGTATTTGCAT
>14422-3985
ATGATTGACGACCGTACACTAGTCGCTGTTAAGTCTCGTTTTGTTAATCCTCTCTGTTAA
CTGGTGAGGGGTGGAAAAGGGGGAATAATTAATTGACTTTAATTCCTGCGACGTCTCCTA
ATTTCCCCGGGATTAGTACAGTTTTTCTCCCCCCTCCCACCGTCTGATTAACTATTATTA
TTCGGAAGGGCGGAAATTGGGCGACCGCCAT
>14427-3982
ATGTCAAATATTATAAATTAAATAGCTCTAAAATCAGATCTAGTTAAACCAAATAGTTGA
AATGATTAACGTGATCGTTAGGTCAAAGTGGCGTCATGAAATGTGGAAGCATCAAATAAT
TTGCCAATTAAACTGCTCCGATGGTGCGTATTACACTCAATTTTAATTGGAATTATTGCT
ATACTCATGCTTAATCACCCTCAAAATTAACACGAATGCGCAC
>14433-3980
ATGCAGTTTTTAAACTTTGTACATTTTGACAGCTTGTAATTCAGTCATTTTGACAGTTAC
GTCAGTCTAGTTTTGACCAAATTGTAGCCCTTCAAACTGCCTTTTGACTACTTTAAAAAG
TTTGAAGTGTCAACTGTCAAAATAACGTCACAATTCGACAATAAATCTGACGTTGCAC
>14437-3979
GTGTTTACACTCATTATTAATAAACCTAGTTAAGTTAACACACTTGTAGAGTTATTTATG
TCCTGGAAACCCTGAATAATACAGATGTTAATCAGTTGGAAAATAAATTGTACGTTAGAT
AGATATTACTGATTGCTGGTCCTTGTTCACTCCCAATGTCAACTTTTGCACAGTTACTCA
GTTCGCCATGCGTAGACATTTAAAGGAATGCATATTGACATTTAAAGGAATGACAATATT
TCTAATACTTCAGCAT
>14463-3973
ATGTTTTAAAGCTGCTAATAATTGGCAGAGACCTCTTCAAGTGTTTTAAACCTTCCAAAA
CTATTCTAAACTTACCAGAGACTTCTACAAGTGTCCTATAAGAAAATTTTAAAGCTGCCA
AGAATTGGCAGAGACCTCTTTAAGTGTCTTAAACCTACTAAAACTATTCTAAACTTACCA
GAGACTTCTACAAGTGTCTTAAACCTCAC
>14486-3969
ATGTAAAGTCCAGTTCATTGGCCATCAATCGACATATAAAAGTCCATATCATGTCAGTCA
AATCAGGTTTGTTCAGGTTTAAATGAAATGGTACATAAAAATTATACAGAAAACTTTGGT
CAAGTTTTTAGCCCTCTAGCGGACAAACTATTTAACTAATTAGCCAATGTTGCAT
>14499-3965
ATGTTCAATCAGTGTTATATTTTCATAGTAAAATTGGAAAACCTTGAAGGAACAGCTTAT
GTTTTGAATTTGTTTTACAGAAATTATTCATTTTTAACCTCGAATACAAGAGTTTTTCTA
CATATAACGTTCCAGGCATTCAAATTTAATTGAAATGTTATTTGTCGGTAAACAAACATG
CTTCAGGCGATTCTTCTGTAAATGGCAACTGGTTTGAATGCTTGTACAGCAAAAAACTTC
CGATTTGTCTTCGTTTTCCAT
>14502-3964
ATGGATGAGAACTCTAAACGAGATTCTTTCTCTTCTTTTGTTATCAAACAGCCAAATTTT
TTCACTTTTACTGATTTTAAAGTCAAATTCCCCAGTAACATACTGTTAATGCGGTTTAAA
TTCTTCCTTTCTTTGTAGACATAGTCCGGGCGCATTTTACCACAAATTTTAACTGAACTT
TCAC
>14509-3962
GTGTCTACAATCTTAAAATCTGGTCCGTGACGTCTAGCATGATGCTACTGATCCTTAATC
AAAATCATGTTAAAATCAATTGCAATGTCATGGCAAGTTGGAGCCAAACGTCCTCATTCT
GCAAGAAAGAAAGAAAAGAAAGTTATTCAAACTGAACTCTCCCAAAAATGTCTTATATCA
GCAC
>14514-3961
ATGGCCTACGCCATCCTACCAGTTTTCTACAATCTTCAAATCACCTCGACTTACGAAGTA
CGTAATTACTTACCTGTATCAAACGATGGATTATCGCAAATTAAGTAGTTTGGCTTTTTA
AGTACCTCAACCTAAGGTTCAGCAATACGGTCCGATTGCTCGGAACCACGCTGTTCCTCA
C
>14525-3958
ATGCAGAAATGCTTAAGCACCTCCCCGCGAAAGGTATTGATCTCTTGTGGAAAATCTGTA
ACAGGGTTTGGCAGACAGGACAGTGGCCAACCGACTGGTGCACCTCTACTCTCATACCGC
TGCATAAAAAAGGATCCAGTAAAAAATGTAATCATTTATAGAACTATAGCACTGATTTCT
CATCCAAGCAC
>14527-3958
GTGTAGTGGAAAAACCGGTGAAACATTTGCATTTATATTACGTGCAACTAATTTGCTTGC
TGAACTTAAATATTCAATGACCAGTGTTTACTTCTTTTAATTTGCAACCAGTTTTAGCAG
TTTAAACCATCATTAGATCTATTATACAGAGTGCAAAAGAGATAATTGACCTGCTGTTAT
GTAACAAAACAGGTAAATTATAAGACAGATGTCTTGCAC
>14531-3957
GTGGACATTTGGTTTCCATTAGAAGAGTATAATGGAGAAAATATTTTTACTATTACTGAA
ATTGAAGTGAGGTTTTATTTGACTGAAATATTAATTAAATCCCTGAATGAAAATTGTTTA
GGGTACAGTGGGAAATATTAGAATGGGATGCCAAAGCACTGTTGAAGCTACAGGAACAAA
TGATGATGGTAATTCAACCATCGGTGTCAATTTTTCTGAAAACCGGACTATTGCAC
>14533-3956
ATGAGATTCAAATCCCGACTAGTCCGGTGTTTGGCCTCTGGAACTTATGTGATCCGACAA
ATGCTCAATCAGGGAGTAACAGTTTTTACACCGTGCGTGGCGTTGAACACCGTAATTGGA
ATACCATATTGGGCCTCTATTGTTGGAATCTCCCTCATCAGTATTGTGTTCAATCTTCTG
GTAAGTATCTGGAAAAACAAAATATATTGAAATGTTGCCAGGAATTTCAATAACTCGAGA
AAAGTGTCAC
>14539-3954
ATGGGGCCCCGCCCGGCCCTGAGGCCACGAGGCCCCCGCAGTGCGCTACTATAAAGCTGT
GCCATTGGCGTTCATTCAGTTATCTAGATATTTATATGAATAGAATTTGTACGTTCGGAA
GATAATGATCACTTCGAAATAGAGAGACCATTATAATTAATAATACTTGTTTTTAATATC
GTCGCTTCGGATGCCTTGTATGACAATGAAAAAACAAGTGAAAAGGATCCAC
>14554-3948
ATGCAACATCAGTTGATTGGTAAAACAGTTTGGCTGCTAGAAAGCTTAAAACTTGACCAA
AGTTTTCTGTTCACTGTTTTCCATGTTCGTTTGAACTTGAGAATCTGCCTTATTTGACTG
ACAAGTTATGGACTTTTATATGTCCATGGATAGCCAATAAAAGGGAGTTTCCAC
>14559-3946
ATGAGATTTATTTAGCTTCGGTATTCGGCGCTTTACTTCTGTACTTTAAGCTCCTGAAAA
TGGCTATTTATGTGCCTGAAACATGTTGAGCGTGCCTTTTGTAAACTGAGGTTTAATAAA
CTTATTTTGGAGAAGGTTGTGTGTTTCTCACATATCCTCTTTTATGTCATAACAATATTA
CAAATTTGAGGAAAAATGGACACGGAGAACCAAAGTGCTTCTAAACGAAACGATCAC
>14566-3945
ATGTATCTTCTTAGAATATCTACAAAACTGATTTCCTCAATACCTCCTTCCGTTATGACA
AATTTACGTGATGTTTTTGTTTTTGTGATTGGAATGTTAACTCGAAAATGCGAGTGTTCA
TCTATTACATCTTCATTCCGAAGAAACGTTAATTCCACCTTTCAACAGGCGCCTGCTACA
CCTACAATAAAGACCACCTGAAATATGAAAATCATCAT
>14569-3945
ATGGAAGACGGGCTTAAGTGTGGCTAACTTATGTCTCGTGAACTGTCAGCAGGTTATGTG
ATAAGCATTTGAGCATTATGAGGCTAATCGTTGATTGTACCCTAGAGATAGTGAGAGAGG
GTGACAAGCAGGAATGATTATCATGTGCAAGGTGGTGCACTCAT
>14579-3942
ATGGCTTCGTTAATCGTTCGGACAACCACATGTGATTGCTGAAAAACAAATGCATCCACA
ACGTGTCACTGTTTGGTGTGGATTGTGGGCTAAAGGTATTATTGGAGCATACTTTTTTGA
AAATGAGGCTGGTCAATCAGTAACTGGTGCTCGATATCGCGACATGATAACACAGTTTTT
TGTGCCGAAATTGGATGATATTGATGTCAC
>14581-3941
ATGTATGTTTTCAACCGAATTTAATCTGTTACAAAAGTGTCAAGTGCCAAAATCGGGCTC
ATAGAGCTAATAAACTAAAGCAATTACTTGAAAAGCTTTTAAATAAGTGTTAAACAACGT
TATAACGACTTTATAGCTTTAGAAGTTAAACTTTGACAGGTAACACATCTATTTTGGACA
GATTTAAATCTGTCAC
>14583-3940
ATGCACGAATGTATGGCAGCCCAAGACAAAGACGGTCTTATTCAGTATGTCACGGAAAGA
GCCTACCCGGAAGTACTCCACAACATTGACAATAAAACAATTCACTGGAAATACATTAAA
GACGTGGAACTTCCTAGGATTGCGCACGCAAGACACACACACATTATTACCGACGATAAT
ATTTTTGCGCAAGTCACCGTGAGGTTTCACACGCAACAACAGTTGGCTATTTATGACAGG
TTTGGCAGGTTGATGCAC
>14591-3938
ATGAAGAAATTATTGAGTCAAGAAGTTGCCCTTGTGCTAACGCACTACCAGAATGGTATA
AGGAAGTCACATGCACAAAATGCCATAACGCTGTCCACATTACTTGTCACGGTTATTTTG
ATTTGAAGAGGGTCGATAAAAATAGTTTCATCTGCTTAGCCTGTGTCTCTAATCCTGTAA
TCGAAGATGTCCGATTGTTGATGAGATTAAGGTATTTTTTTAACCAC
>14609-3933
GTGTAAGAATAAATGTTGTAAATTTGGTCATCTGTCACGAAGAACTGATGATTTAGAAAG
ACTTATATGGTGTTGGGGAAAGTGGATCATCGACCGAAGATCACCAACAAGATGGATAGA
CCAGATGAAACTCTCAGTTGGACTGAGAATACAGGAGTCCCTGCAGGCTGCTCAGGACAG
AGAAACTTGGAGAACAACAGTGGATGCTGCTACAT
>14616-3932
ATGCAACTTCAACAAACTGAGCTTTACGAAACAACATACAATGCAAGTGAGGCAACTTTT
CATACTTTACTCTAATAAAACCATGCTGTGCCAGTACATACTGCCATGACTTTATCACTT
TACTGTTTGACCCCACATGGTTAGAATCTGGAGTAATAACAACCAAAATTCCTTCATTTT
TCAGTAAGTCATAGGCTTTTAAACAACAATTCAGCCTTTGTACTGGATCAGGAAGGTATT
CAAGCAGCAAACTGAATAGTACCACAT
>14620-3931
ATGTTCCGCATAGTTACCCTAATATCTTTTTAAAGATGACTGCATTGCCGGTCTGCCAAA
AATAGAGCCAGATGTTTGAGCTGATCTCTGCAGGAGGTAAATGCTGAAAACGGGGGTATT
TTTGCCAAAGATTAGTACGAGAAAAGTGTTTCAATATTTATTACGTATTTTCAGTCAAGA
GACGTGTAAATTCAGTTGTCATTTTTACTACTCACGGAAAAGTTTGAAGCAGCTAAAATC
AACATTTTTGCCAT
>14622-3930
GTGATCTTTGGAGTATTGCGCCATACCATCAGACTAAACAAAAAATTATTTACTAATTAG
CGACTAATTGGTGCAGGAAGTTAATTACTTTAATGGTAACATACTCTAGAAAACGATTTT
ATAGACTGCAAACCTGACTCTTTTGAAACATTACGCATTTGTGACTCTCAACATAGGTTT
GATTTATCTGTCCAT
>14648-3923
ATGCTGTTGTCAAGGATGTTGTAAATCTTTTAAACTCAACCTAAAGTCCCTTTAAGGAGT
AAGGTCACTGTGAAATTTACAGACCTTCCCTAAATACCTTTTTAGGACACAATGGCATTG
CTTAAAAAAAGAAACTTTGATGCAATATTGGATTTAGGCTTTTTCCATGATCAGTCAT
>14649-3923
ATGTCCTCACACTTTTTACATTTAAAACCGATTAGTAAACACAGGCTTGCTACACCTAAC
ATAGTAATTTTTTATTATTAGGTAAGCGACAAAAAACACGAATTTTGCCTTTACCTGTAT
AGTTTCAGACATGCCTACCTAATAATTAGAATATTATAGGTGCAGTCTCGGGTGTAGCAG
AAGGTCTGAACATTTTTACAACCTGTGATTAGAACAC
>14657-3922
ATGTGTTTCATTTTGTACTGAAATAAAGTGAATATGAATGAGATTCTGTGTGATAGTTTG
ACTTGTTTGTGCTAAAAATTGTGAATAGAGAGGAATGGCAAAGAACAATAGATAGGGTGC
TTGCAATCAAAACTGATATCAAAGTTAGTACAACAATTTTTTTTCAAACGAGTCATTTGT
ACGAAAACCAATCAT
>14658-3921
GTGCCATTCAACTTAAAGCAACGGCCTCAAACATGGCATATATTTGAGCCATGAAACCTA
AGCGTTAAAATTGTCATGGCACAACATATGTGTCATGCGGCGGTTAACGTGTTAATTCAT
TGCAACTTGGAATACAAATTTGTATGATAGAAGAAAACTTCGTAACTCATACTGTTCAAG
ATATTATTTGTAAAGGCATGATGTTACCATTCTTAGATAAATGGGTAGTGATGTCCCTGA
TACAT
>14660-3921
ATGTCTTCATATCATAATTTGCAATGTTGCCATTTTAAGCCTGATCGCAGAACTAATCGT
[truncated: 2,034,640 more chars]
